# Supplementary material for: The genetic architecture of a host shift: An adaptive walk protected an aphid and its endosymbiont from plant chemical defenses
Source: Sci Adv. 2020 May 6;6(19):eaba1070. doi: 10.1126/sciadv.aba1070 (PMC7202869; doi:10.1126/sciadv.aba1070)
Supplement: aba1070_Data_file_S1.xlsx [file aba1070_Data_file_S1.xlsx]

## Sheet: #1 Mp1 vs Mn1
test_id	gene_id	gene	locus	sample_1	sample_2	status	value_1	value_2	FC	log2(fold_change)	test_stat	p_value	q_value	significant	Interpro_Annotations	Blast_annotations	Blast_evalue
XLOC_000073	XLOC_000073	MYZPE13164_G006_v1.0_000000580	scaffold_0:1178305-1178863	Mp1	Mn1	OK	1.59288	0	#NAME?	#NAME?	#NAME?	5e-05	0.000748847	yes	NULL	Acyrthosiphon pisum BAC VMRC38-10-A5 (Benaroya Research Institute VMRC38 Acrythosiphon pisum (Pea Aphid) BAC library) complete sequence	8.47791e-142
XLOC_000752	XLOC_000752	MYZPE13164_G006_v1.0_000008600	scaffold_106:126905-127881	Mp1	Mn1	OK	5.82695	0	#NAME?	#NAME?	#NAME?	5e-05	0.000748847	yes	HAT dimerisation domain, C-terminal|Ribonuclease H-like domain	PREDICTED: Acyrthosiphon pisum 52 kDa repressor of the inhibitor of the protein kinase-like (LOC103308702), mRNA	1.99829e-163
XLOC_001183	XLOC_001183	MYZPE13164_G006_v1.0_000013400	scaffold_111:544759-546802	Mp1	Mn1	OK	0	1.60126	#VALUE!	inf	#NAME?	5e-05	0.000748847	yes	ERV/ALR sulfhydryl oxidase domain	PREDICTED: Diuraphis noxia FAD-linked sulfhydryl oxidase ALR-like (LOC107165087), mRNA	1.07854e-131
XLOC_001586	XLOC_001586	MYZPE13164_G006_v1.0_000017850	scaffold_1164:29125-31195	Mp1	Mn1	OK	2.53308	0	#NAME?	#NAME?	#NAME?	5e-05	0.000748847	yes	YqaJ viral recombinase|Restriction endonuclease type II-like|Exonuclease, phage-type/RecB, C-terminal|Zinc finger, SWIM-type	PREDICTED: Diuraphis noxia uncharacterized LOC107170864 (LOC107170864), mRNA	0
XLOC_002709	XLOC_002709	MYZPE13164_G006_v1.0_000030800	scaffold_1308:6435-9675	Mp1	Mn1	OK	3.98132	0	#NAME?	#NAME?	#NAME?	5e-05	0.000748847	yes	NULL	PREDICTED: Acyrthosiphon pisum 52 kDa repressor of the inhibitor of the protein kinase-like (LOC100575786), mRNA	1.01825e-129
XLOC_003811	XLOC_003811	MYZPE13164_G006_v1.0_000042770	scaffold_1476:6548-9836	Mp1	Mn1	OK	2.71317	0	#NAME?	#NAME?	#NAME?	5e-05	0.000748847	yes	Peptidase C48, SUMO/Sentrin/Ubl1|Zinc finger, FYVE/PHD-type|Zinc finger, RING/FYVE/PHD-type	PREDICTED: Diuraphis noxia uncharacterized LOC107167748 (LOC107167748), transcript variant X4, mRNA	6.36287e-11
XLOC_003832	XLOC_003832	MYZPE13164_G006_v1.0_000043110	scaffold_148:277202-278535	Mp1	Mn1	OK	0	27.0036	#VALUE!	inf	#NAME?	5e-05	0.000748847	yes	HAT dimerisation domain, C-terminal	PREDICTED: Diuraphis noxia zinc finger MYM-type protein 1-like (LOC107172503), partial mRNA	0
XLOC_004228	XLOC_004228	MYZPE13164_G006_v1.0_000047370	scaffold_1545:4075-11995	Mp1	Mn1	OK	16.0196	0	#NAME?	#NAME?	#NAME?	5e-05	0.000748847	yes	Peptidase C48, SUMO/Sentrin/Ubl1|Zinc finger, FYVE/PHD-type|Zinc finger, RING/FYVE/PHD-type	PREDICTED: Diuraphis noxia uncharacterized LOC107167748 (LOC107167748), transcript variant X4, mRNA	7.18755e-11
XLOC_005065	XLOC_005065	MYZPE13164_G006_v1.0_000056580	scaffold_1707:10394-12364	Mp1	Mn1	OK	2.33497	0	#NAME?	#NAME?	#NAME?	5e-05	0.000748847	yes	Harbinger transposase-derived nuclease|Harbinger transposase-derived nuclease domain	PREDICTED: Diuraphis noxia putative nuclease HARBI1 (LOC107164526), mRNA	0
XLOC_007020	XLOC_007020	MYZPE13164_G006_v1.0_000077870	scaffold_2199:2385-5329	Mp1	Mn1	OK	0	1.7328	#VALUE!	inf	#NAME?	5e-05	0.000748847	yes	Domain of unknown function DUF4371|Ribonuclease H-like domain	PREDICTED: Diuraphis noxia uncharacterized LOC107168113 (LOC107168113), mRNA	0
XLOC_008298	XLOC_008298	MYZPE13164_G006_v1.0_000092120	scaffold_2654:98-3042	Mp1	Mn1	OK	0	9.91671	#VALUE!	inf	#NAME?	5e-05	0.000748847	yes	HAT dimerisation domain, C-terminal|Domain of unknown function DUF4371|Ribonuclease H-like domain|Zinc finger, TTF-type	PREDICTED: Acyrthosiphon pisum zinc finger MYM-type protein 1-like (LOC107885226), transcript variant X2, mRNA	0
XLOC_009049	XLOC_009049	MYZPE13164_G006_v1.0_000100080	scaffold_2921:14-2476	Mp1	Mn1	OK	0	5.76485	#VALUE!	inf	#NAME?	5e-05	0.000748847	yes	Domain of unknown function DUF4371|Ribonuclease H-like domain|Zinc finger, TTF-type	PREDICTED: Acyrthosiphon pisum zinc finger MYM-type protein 1-like (LOC100574042), mRNA	0
XLOC_009118	XLOC_009118	MYZPE13164_G006_v1.0_000100770	scaffold_294:351877-352288	Mp1	Mn1	OK	0	1.5974	#VALUE!	inf	#NAME?	5e-05	0.000748847	yes	Histone H3|Histone core|Histone-fold	PREDICTED: Acyrthosiphon pisum histone H3 (LOC100570378), mRNA	6.07002e-147
XLOC_009426	XLOC_009426	MYZPE13164_G006_v1.0_000104230	scaffold_3035:547-1741	Mp1	Mn1	OK	2.67031	0	#NAME?	#NAME?	#NAME?	5e-05	0.000748847	yes	HAT dimerisation domain, C-terminal|Ribonuclease H-like domain	PREDICTED: Acyrthosiphon pisum uncharacterized LOC100573502 (LOC100573502), transcript variant X2, mRNA	8.23662e-08
XLOC_009648	XLOC_009648	MYZPE13164_G006_v1.0_000106560	scaffold_3146:258-2109	Mp1	Mn1	OK	6.63495	0	#NAME?	#NAME?	#NAME?	5e-05	0.000748847	yes	Domain of unknown function DUF4371|Ribonuclease H-like domain	Hypothenemus hampei CBB mannanase (MAN1) gene, complete cds	0
XLOC_010543	XLOC_010543	MYZPE13164_G006_v1.0_000115880	scaffold_3570:11-1531	Mp1	Mn1	OK	0	20.9855	#VALUE!	inf	#NAME?	5e-05	0.000748847	yes	NULL	PREDICTED: Acyrthosiphon pisum uncharacterized LOC100572848 (LOC100572848), partial mRNA	1.07399e-163
XLOC_013672	XLOC_013672	MYZPE13164_G006_v1.0_000148850	scaffold_541:199728-202841	Mp1	Mn1	OK	0	3.27818	#VALUE!	inf	#NAME?	5e-05	0.000748847	yes	Alphaherpesvirus alkaline exonuclease|Restriction endonuclease type II-like|Exonuclease, phage-type/RecB, C-terminal	Acyrthosiphon pisum BAC VMRC38-10-A2 (Benaroya Research Institute VMRC38 Acrythosiphon pisum (Pea Aphid) BAC library) complete sequence	0
XLOC_014406	XLOC_014406	MYZPE13164_G006_v1.0_000156330	scaffold_6:570849-575718	Mp1	Mn1	OK	1.99643	0	#NAME?	#NAME?	#NAME?	5e-05	0.000748847	yes	HAT dimerisation domain, C-terminal|Ribonuclease H-like domain	PREDICTED: Diuraphis noxia zinc finger MYM-type protein 1-like (LOC107171820), mRNA	9.32213e-132
XLOC_015187	XLOC_015187	MYZPE13164_G006_v1.0_000164940	scaffold_655:78475-84931	Mp1	Mn1	OK	2.12444	0	#NAME?	#NAME?	#NAME?	5e-05	0.000748847	yes	NULL	PREDICTED: Diuraphis noxia uncharacterized LOC107169487 (LOC107169487), mRNA	0
XLOC_017023	XLOC_017023	MYZPE13164_G006_v1.0_000184310	scaffold_804:86161-90022	Mp1	Mn1	OK	0	1.72889	#VALUE!	inf	#NAME?	5e-05	0.000748847	yes	Protein kinase domain|Protein kinase-like domain	PREDICTED: Acyrthosiphon pisum homeodomain-interacting protein kinase 2-like (LOC100570928), mRNA	0
XLOC_018035	XLOC_018035	MYZPE13164_G006_v1.0_000194870	scaffold_9:1004984-1005761	Mp1	Mn1	OK	20.13	0	#NAME?	#NAME?	#NAME?	5e-05	0.000748847	yes	HAT dimerisation domain, C-terminal|Ribonuclease H-like domain	PREDICTED: Acyrthosiphon pisum 52 kDa repressor of the inhibitor of the protein kinase-like (LOC103308702), mRNA	4.29505e-165
XLOC_018277	XLOC_018277	MYZPE13164_G006_v1.0_000197810	scaffold_925:60005-60885	Mp1	Mn1	OK	2.31417	0	#NAME?	#NAME?	#NAME?	5e-05	0.000748847	yes	NULL	PREDICTED: Acyrthosiphon pisum uncharacterized LOC107883229 (LOC107883229), mRNA	4.7793e-45
XLOC_018446	XLOC_018446	MYZPE13164_G006_v1.0_000199680	scaffold_946:57513-58430	Mp1	Mn1	OK	3.59969	0	#NAME?	#NAME?	#NAME?	5e-05	0.000748847	yes	NULL	PREDICTED: Diuraphis noxia uncharacterized LOC107167748 (LOC107167748), transcript variant X4, mRNA	2.24312e-11
XLOC_018720	XLOC_018720	MYZPE13164_G006_v1.0_000202580	scaffold_978:23910-26888	Mp1	Mn1	OK	35.9059	0	#NAME?	#NAME?	#NAME?	5e-05	0.000748847	yes	MULE transposase domain|Zinc finger C2H2-type/integrase DNA-binding domain|Zinc finger, C2H2-like|Zinc finger, C2H2	PREDICTED: Acyrthosiphon pisum uncharacterized LOC103308988 (LOC103308988), mRNA	0
XLOC_000957	XLOC_000957	MYZPE13164_G006_v1.0_000010820	scaffold_1083:2287-6902	Mp1	Mn1	OK	0.204449	22.7772	111.407	6.7997	1.2849	5e-05	0.000748847	yes	NULL	PREDICTED: Acyrthosiphon pisum uncharacterized LOC100571686 (LOC100571686), transcript variant X2, mRNA	1.19565e-21
XLOC_003015	XLOC_003015	MYZPE13164_G006_v1.0_000034110	scaffold_1352:2243-8921	Mp1	Mn1	OK	0.159124	7.50684	47.176	5.55998	3.65369	5e-05	0.000748847	yes	YqaJ viral recombinase|Restriction endonuclease type II-like|Exonuclease, phage-type/RecB, C-terminal	PREDICTED: Acyrthosiphon pisum uncharacterized LOC107882991 (LOC107882991), mRNA	0
XLOC_009782	XLOC_009782	MYZPE13164_G006_v1.0_000107980	scaffold_322:121365-146582	Mp1	Mn1	OK	0.402057	16.9846	42.2442	5.40068	4.98102	5e-05	0.000748847	yes	Peptidase C13, legumain	Acyrthosiphon pisum legumain-like (LOC100168946), mRNA	0
XLOC_002686	XLOC_002686	MYZPE13164_G006_v1.0_000030530	scaffold_1302:4079-24387	Mp1	Mn1	OK	6.68582	268.031	40.0894	5.32515	6.06722	5e-05	0.000748847	yes	Carboxylesterase, type B	M.persicae mRNA for esterase E4	0
XLOC_004498	XLOC_004498	MYZPE13164_G006_v1.0_000050460	scaffold_16:469802-737260	Mp1	Mn1	OK	23.7598	445.62	18.7552	4.22922	10.2677	5e-05	0.000748847	yes	Cytochrome P450|Cytochrome P450, E-class, group I|Cytochrome P450, conserved site	Myzus persicae clone 4255A cytochrome P450 CYP6CY3 (CYP6CY3) mRNA, complete cds &gt;gi|563407372|gb|KF218356.1| Myzus persicae clone 4106A cytochrome P450 CYP6CY3 (CYP6CY3) mRNA, complete cds &gt;gi|563407374|gb|KF218357.1| Myzus persicae clone NS cytochrome P450 CYP6CY3 (CYP6CY3) mRNA, complete cds	0
XLOC_008195	XLOC_008195	MYZPE13164_G006_v1.0_000090990	scaffold_260:49561-215081	Mp1	Mn1	OK	0.437655	7.3934	16.8932	4.07837	3.33625	5e-05	0.000748847	yes	GPCR, family 2, secretin-like|GPCR, family 2, extracellular hormone receptor domain|GPCR, family 2, calcitonin receptor family|GPCR, family 2-like|GPCR, family 2, secretin-like, conserved site	PREDICTED: Diuraphis noxia calcitonin gene-related peptide type 1 receptor-like (LOC107164784), mRNA	0
XLOC_002919	XLOC_002919	MYZPE13164_G006_v1.0_000033110	scaffold_134:94844-97044	Mp1	Mn1	OK	2.54128	33.2911	13.1001	3.71151	8.23388	5e-05	0.000748847	yes	HAT dimerisation domain, C-terminal|Ribonuclease H-like domain	PREDICTED: Diuraphis noxia uncharacterized LOC107168113 (LOC107168113), mRNA	2.13636e-96
XLOC_004528	XLOC_004528	MYZPE13164_G006_v1.0_000050460	scaffold_16:747120-843496	Mp1	Mn1	OK	12.1513	149.627	12.3137	3.62219	7.39085	5e-05	0.000748847	yes	Thrombospondin, type 1 repeat|Peptidase M12B, ADAM/reprolysin|Peptidase M12B, propeptide|ADAM-TS Spacer 1|Peptidase M12B, GON-ADAMTSs|Peptidase M12B, ADAM-TS|Metallopeptidase, catalytic domain	PREDICTED: Acyrthosiphon pisum A disintegrin and metalloproteinase with thrombospondin motifs 9 (LOC100163063), mRNA	0
XLOC_013458	XLOC_013458	MYZPE13164_G006_v1.0_000146400	scaffold_525:534-6339	Mp1	Mn1	OK	2.00406	20.5286	10.2435	3.35664	3.05824	5e-05	0.000748847	yes	NULL	PREDICTED: Acyrthosiphon pisum probable nuclear hormone receptor HR3 (LOC100162388), transcript variant X4, mRNA	3.79555e-76
XLOC_000518	XLOC_000518	MYZPE13164_G006_v1.0_000005930	scaffold_1035:8-16857	Mp1	Mn1	OK	2.58203	25.8171	9.99877	3.32175	6.37582	5e-05	0.000748847	yes	Peptidase C48, SUMO/Sentrin/Ubl1|Cation-transporting P-type ATPase, subfamily V	PREDICTED: Acyrthosiphon pisum probable cation-transporting ATPase 13A3 (LOC100169439), transcript variant X2, mRNA	2.74239e-135
XLOC_004497	XLOC_004497	MYZPE13164_G006_v1.0_000050450	scaffold_16:469802-737260	Mp1	Mn1	OK	23.4632	224.419	9.56477	3.25773	5.96303	5e-05	0.000748847	yes	Cytochrome P450|Cytochrome P450, E-class, group I|Cytochrome P450, conserved site	PREDICTED: Acyrthosiphon pisum probable cytochrome P450 6a13 (LOC100164042), mRNA	0
XLOC_000915	XLOC_000915	MYZPE13164_G006_v1.0_000010360	scaffold_108:48950-54110	Mp1	Mn1	OK	0.185616	1.74207	9.38535	3.23041	2.76327	5e-05	0.000748847	yes	Integrase-like, catalytic core	PREDICTED: Acyrthosiphon pisum uncharacterized LOC103311554 (LOC103311554), partial mRNA	0
XLOC_017238	XLOC_017238	MYZPE13164_G006_v1.0_000186480	scaffold_821:36364-41674	Mp1	Mn1	OK	2.50757	21.1626	8.43951	3.07716	7.13407	5e-05	0.000748847	yes	UDP-glucuronosyl/UDP-glucosyltransferase	PREDICTED: Acyrthosiphon pisum UDP-glucuronosyltransferase 2B15 (LOC100169323), mRNA	0
XLOC_012196	XLOC_012196	MYZPE13164_G006_v1.0_000133070	scaffold_44:416709-418669	Mp1	Mn1	OK	1.22959	10.0676	8.18782	3.03348	3.46911	5e-05	0.000748847	yes	HAT dimerisation domain, C-terminal|Ribonuclease H-like domain	PREDICTED: Diuraphis noxia general transcription factor II-I repeat domain-containing protein 2B-like (LOC107171957), mRNA	0
XLOC_001670	XLOC_001670	MYZPE13164_G006_v1.0_000018740	scaffold_1176:0-17706	Mp1	Mn1	OK	1.62544	12.1736	7.4894	2.90485	4.75762	5e-05	0.000748847	yes	Ribonuclease H-like domain	PREDICTED: Acyrthosiphon pisum uncharacterized LOC107884118 (LOC107884118), mRNA	1.00617e-62
XLOC_016919	XLOC_016919	MYZPE13164_G006_v1.0_000183490	scaffold_8:1208664-1211501	Mp1	Mn1	OK	0.828688	5.79734	6.9958	2.80649	3.19523	5e-05	0.000748847	yes	NULL	PREDICTED: Acyrthosiphon pisum uncharacterized LOC100569994 (LOC100569994), mRNA	0
XLOC_013899	XLOC_013899	MYZPE13164_G006_v1.0_000151140	scaffold_559:27421-36122	Mp1	Mn1	OK	5.50982	35.3901	6.4231	2.68327	5.22336	5e-05	0.000748847	yes	NULL	PREDICTED: Acyrthosiphon pisum uncharacterized LOC100575757 (LOC100575757), ncRNA	3.62548e-111
XLOC_011216	XLOC_011216	MYZPE13164_G006_v1.0_000123090	scaffold_3905:86-1340	Mp1	Mn1	OK	1.68108	9.26174	5.50938	2.46189	4.63998	5e-05	0.000748847	yes	DDE superfamily endonuclease, CENP-B-like	PREDICTED: Diuraphis noxia jerky protein homolog-like (LOC107171282), mRNA	0
XLOC_008511	XLOC_008511	MYZPE13164_G006_v1.0_000094290	scaffold_2724:0-1475	Mp1	Mn1	OK	1.15657	6.37024	5.50785	2.46149	4.27776	5e-05	0.000748847	yes	Cytochrome P450|Cytochrome P450, E-class, group II	PREDICTED: Acyrthosiphon pisum cytochrome P450 6k1 (LOC100163900), transcript variant X2, mRNA	3.07729e-138
XLOC_007124	XLOC_007124	MYZPE13164_G006_v1.0_000079030	scaffold_2222:3-5082	Mp1	Mn1	OK	3.01765	14.8679	4.927	2.30071	7.11149	5e-05	0.000748847	yes	Beta-ketoacyl synthase, N-terminal|Acyl transferase|Beta-ketoacyl synthase, C-terminal|Acyl transferase/acyl hydrolase/lysophospholipase|Thiolase-like|Malonyl-CoA ACP transacylase, ACP-binding|Acyl transferase domain|Thiolase-like, subgroup|Polyketide synthase, beta-ketoacyl synthase domain|Polyketide synthase, acyl transferase domain|Beta-ketoacyl synthase, active site	PREDICTED: Acyrthosiphon pisum fatty acid synthase (LOC100166618), mRNA	0
XLOC_011334	XLOC_011334	MYZPE13164_G006_v1.0_000124330	scaffold_3962:0-1293	Mp1	Mn1	OK	557.511	2719.35	4.87766	2.28619	9.65003	5e-05	0.000748847	yes	Carboxylesterase, type B|Carboxylesterase type B, active site|Carboxylesterase type B, conserved site	M.persicae mRNA for esterase FE4	0
XLOC_003258	XLOC_003258	MYZPE13164_G006_v1.0_000036830	scaffold_1395:5246-7134	Mp1	Mn1	OK	3.37515	15.6586	4.63937	2.21393	6.5773	5e-05	0.000748847	yes	Integrase, catalytic core|Ribonuclease H-like domain	PREDICTED: Acyrthosiphon pisum uncharacterized LOC107885095 (LOC107885095), mRNA	0
XLOC_007257	XLOC_007257	MYZPE13164_G006_v1.0_000080690	scaffold_2278:27-4354	Mp1	Mn1	OK	0.949406	4.36856	4.60136	2.20206	2.30404	5e-05	0.000748847	yes	MADF domain	PREDICTED: Diuraphis noxia uncharacterized LOC107171933 (LOC107171933), mRNA	0
XLOC_010110	XLOC_010110	MYZPE13164_G006_v1.0_000111280	scaffold_338:263809-289379	Mp1	Mn1	OK	6.32263	29.0662	4.59718	2.20075	3.70817	5e-05	0.000748847	yes	Cytochrome P450|Cytochrome P450, E-class, group I|Cytochrome P450, conserved site	PREDICTED: Acyrthosiphon pisum cytochrome P450 6k1-like (LOC100164459), transcript variant X2, mRNA	0
XLOC_010407	XLOC_010407	MYZPE13164_G006_v1.0_000114430	scaffold_3502:863-1631	Mp1	Mn1	OK	27.9431	128.052	4.58258	2.19616	6.68628	5e-05	0.000748847	yes	Carboxylesterase, type B	M.persicae mRNA for esterase FE4	7.16249e-110
XLOC_018763	XLOC_018763	MYZPE13164_G006_v1.0_000203050	scaffold_98:509359-517940	Mp1	Mn1	OK	0.442248	1.99206	4.50438	2.17133	3.13078	5e-05	0.000748847	yes	HSP20-like chaperone	PREDICTED: Acyrthosiphon pisum uncharacterized LOC100568829 (LOC100568829), transcript variant X2, mRNA	6.7945e-142
XLOC_017892	XLOC_017892	MYZPE13164_G006_v1.0_000193540	scaffold_892:43655-57156	Mp1	Mn1	OK	29.7501	133.447	4.4856	2.1653	4.54127	5e-05	0.000748847	yes	HAT dimerisation domain, C-terminal|Exosome complex component CSL4|Exosome complex component, N-terminal domain|Nucleic acid-binding, OB-fold|Ribonuclease H-like domain	PREDICTED: Diuraphis noxia exosome complex component CSL4 (LOC107170006), mRNA	0
XLOC_010697	XLOC_010697	MYZPE13164_G006_v1.0_000117490	scaffold_365:231204-233408	Mp1	Mn1	OK	3.22699	14.1218	4.37617	2.12967	3.07254	5e-05	0.000748847	yes	NULL	PREDICTED: Acyrthosiphon pisum uncharacterized LOC100571829 (LOC100571829), mRNA	3.55713e-145
XLOC_008234	XLOC_008234	MYZPE13164_G006_v1.0_000091410	scaffold_2627:41-3015	Mp1	Mn1	OK	0.856587	3.72487	4.34851	2.12052	3.60873	5e-05	0.000748847	yes	NULL	PREDICTED: Diuraphis noxia probable serine/threonine-protein kinase kinX (LOC107166506), transcript variant X5, mRNA	0
XLOC_012211	XLOC_012211	MYZPE13164_G006_v1.0_000133360	scaffold_44:860007-863915	Mp1	Mn1	OK	0.779178	3.35844	4.31022	2.10776	2.00525	5e-05	0.000748847	yes	Peptidase S10, serine carboxypeptidase	PREDICTED: Acyrthosiphon pisum venom serine carboxypeptidase-like (LOC100165813), mRNA	1.12019e-145
XLOC_007665	XLOC_007665	MYZPE13164_G006_v1.0_000085220	scaffold_243:279497-281560	Mp1	Mn1	OK	3.87969	16.696	4.30344	2.10549	3.13544	5e-05	0.000748847	yes	NULL	PREDICTED: Diuraphis noxia uncharacterized LOC107163528 (LOC107163528), ncRNA	5.26768e-42
XLOC_008640	XLOC_008640	MYZPE13164_G006_v1.0_000095650	scaffold_28:57115-74683	Mp1	Mn1	OK	9.57414	39.8809	4.16547	2.05848	7.37452	5e-05	0.000748847	yes	Peptidase M1, alanine aminopeptidase/leukotriene A4 hydrolase|Peptidase M1, membrane alanine aminopeptidase, N-terminal|ERAP1-like C-terminal domain	PREDICTED: Acyrthosiphon pisum glutamyl aminopeptidase (LOC100166813), transcript variant X1, mRNA	0
XLOC_015135	XLOC_015135	MYZPE13164_G006_v1.0_000164370	scaffold_65:842263-843842	Mp1	Mn1	OK	383.116	1458.97	3.80815	1.92909	184.999	5e-05	0.000748847	yes	Peptidase S1|Trypsin-like cysteine/serine peptidase domain	PREDICTED: Diuraphis noxia uncharacterized LOC107166408 (LOC107166408), mRNA	3.39754e-39
XLOC_007806	XLOC_007806	MYZPE13164_G006_v1.0_000086770	scaffold_2487:0-1134	Mp1	Mn1	OK	480.561	1764.94	3.67267	1.87683	6.88035	5e-05	0.000748847	yes	NULL	PREDICTED: Acyrthosiphon pisum uncharacterized LOC100575566 (LOC100575566), ncRNA	5.57801e-42
XLOC_014050	XLOC_014050	MYZPE13164_G006_v1.0_000152870	scaffold_571:88475-99225	Mp1	Mn1	OK	2.29727	7.88274	3.43136	1.77878	4.07311	5e-05	0.000748847	yes	Cytochrome P450|Cytochrome P450, E-class, group I|Cytochrome P450, conserved site	PREDICTED: Diuraphis noxia cytochrome P450 4C1-like (LOC107163801), transcript variant X2, mRNA	0
XLOC_007920	XLOC_007920	MYZPE13164_G006_v1.0_000088030	scaffold_251:185195-190189	Mp1	Mn1	OK	4.64459	15.6076	3.36037	1.74862	3.42921	5e-05	0.000748847	yes	UDP-glucuronosyl/UDP-glucosyltransferase	PREDICTED: Acyrthosiphon pisum UDP-glucuronosyltransferase 2C1 (LOC100163870), mRNA	0
XLOC_012160	XLOC_012160	MYZPE13164_G006_v1.0_000132900	scaffold_439:171527-189068	Mp1	Mn1	OK	65.3448	217.365	3.32642	1.73397	6.73922	5e-05	0.000748847	yes	Acyltransferase 3	PREDICTED: Acyrthosiphon pisum nose resistant to fluoxetine protein 6 (LOC100164691), mRNA	0
XLOC_010119	XLOC_010119	MYZPE13164_G006_v1.0_000111360	scaffold_3382:2-1800	Mp1	Mn1	OK	2.76856	9.13219	3.29852	1.72182	3.14299	5e-05	0.000748847	yes	Zinc finger, C2CH-type	PREDICTED: Acyrthosiphon pisum THAP domain-containing protein 2-like (LOC107883499), mRNA	0
XLOC_016052	XLOC_016052	MYZPE13164_G006_v1.0_000173830	scaffold_724:2081-9007	Mp1	Mn1	OK	15.589	50.3345	3.22885	1.69102	5.60092	5e-05	0.000748847	yes	Cytochrome P450|Cytochrome P450, E-class, group I|Cytochrome P450, conserved site	PREDICTED: Acyrthosiphon pisum cytochrome P450 4C1-like (LOC100167486), mRNA	0
XLOC_015712	XLOC_015712	MYZPE13164_G006_v1.0_000170690	scaffold_7:1452022-1455401	Mp1	Mn1	OK	2.59051	8.23989	3.1808	1.66939	3.56021	5e-05	0.000748847	yes	Putative cyclase	Acyrthosiphon pisum uncharacterized protein LOC100302387 (LOC100302387), mRNA	0
XLOC_001380	XLOC_001380	MYZPE13164_G006_v1.0_000015530	scaffold_1136:15355-25465	Mp1	Mn1	OK	1.10532	3.50791	3.17367	1.66615	2.45661	5e-05	0.000748847	yes	Harbinger transposase-derived nuclease|Harbinger transposase-derived nuclease domain	PREDICTED: Acyrthosiphon pisum uncharacterized LOC103308217 (LOC103308217), mRNA	0
XLOC_014012	XLOC_014012	MYZPE13164_G006_v1.0_000152640	scaffold_57:741190-744251	Mp1	Mn1	OK	34.0011	107.465	3.16063	1.66021	6.27213	5e-05	0.000748847	yes	Ribosomal protein/NADH dehydrogenase domain|Thioredoxin-like fold	PREDICTED: Diuraphis noxia probable 28S ribosomal protein S25, mitochondrial (LOC107169538), mRNA	0
XLOC_002688	XLOC_002688	MYZPE13164_G006_v1.0_000030510	scaffold_1302:4079-24387	Mp1	Mn1	OK	25.8942	79.1363	3.05614	1.61171	5.49983	5e-05	0.000748847	yes	Six-bladed beta-propeller, TolB-like|LDLR class B repeat	PREDICTED: Acyrthosiphon pisum low-density lipoprotein receptor-related protein 2 (LOC100168855), mRNA	2.33478e-72
XLOC_005496	XLOC_005496	MYZPE13164_G006_v1.0_000061320	scaffold_181:337320-349661	Mp1	Mn1	OK	0.960372	2.86842	2.98678	1.57859	2.31385	5e-05	0.000748847	yes	Amino acid/polyamine transporter I	PREDICTED: Acyrthosiphon pisum cationic amino acid transporter 2 (LOC100162367), mRNA	0
XLOC_006339	XLOC_006339	MYZPE13164_G006_v1.0_000070800	scaffold_20:775244-879646	Mp1	Mn1	OK	1.77544	5.22462	2.94272	1.55715	2.74832	5e-05	0.000748847	yes	UDP-glucuronosyl/UDP-glucosyltransferase	PREDICTED: Acyrthosiphon pisum UDP-glucuronosyltransferase 2B2 (LOC100162688), mRNA	0
XLOC_015143	XLOC_015143	MYZPE13164_G006_v1.0_000164380	scaffold_650:298-3546	Mp1	Mn1	OK	2.00258	5.84972	2.9211	1.54651	3.51043	5e-05	0.000748847	yes	MULE transposase domain	PREDICTED: Acyrthosiphon pisum uncharacterized LOC100570441 (LOC100570441), transcript variant X4, misc_RNA	0
XLOC_014143	XLOC_014143	MYZPE13164_G006_v1.0_000153970	scaffold_58:391804-398888	Mp1	Mn1	OK	14.649	42.6149	2.90905	1.54055	5.74033	5e-05	0.000748847	yes	Cytochrome P450|Cytochrome P450, E-class, group I|Cytochrome P450, conserved site	Acyrthosiphon pisum cytochrome P450 protein (LOC100159248), mRNA	0
XLOC_012421	XLOC_012421	MYZPE13164_G006_v1.0_000135610	scaffold_456:7487-22555	Mp1	Mn1	OK	356.78	1033.91	2.89788	1.535	5.18168	5e-05	0.000748847	yes	Fatty acyl-CoA reductase|Male sterility, NAD-binding|NAD(P)-binding domain	PREDICTED: Acyrthosiphon pisum putative fatty acyl-CoA reductase CG5065 (LOC100159797), mRNA	0
XLOC_013810	XLOC_013810	MYZPE13164_G006_v1.0_000150170	scaffold_550:46350-49337	Mp1	Mn1	OK	59.3815	170.812	2.87651	1.52432	6.22071	5e-05	0.000748847	yes	Peptidase C1A, papain|Peptidase C1A, papain C-terminal|Peptidase C1A, propeptide|Cysteine peptidase, cysteine active site|Cysteine peptidase, histidine active site	TPA_inf: Myzus persicae cathepsin B (catb-84) mRNA, complete cds	0
XLOC_004544	XLOC_004544	MYZPE13164_G006_v1.0_000050940	scaffold_160:161164-196095	Mp1	Mn1	OK	24.3453	67.4211	2.76937	1.46956	3.54594	5e-05	0.000748847	yes	UDP-glucuronosyl/UDP-glucosyltransferase	PREDICTED: Acyrthosiphon pisum UDP-glucuronosyltransferase 2B4-like (LOC100571874), transcript variant X4, mRNA	0
XLOC_004045	XLOC_004045	MYZPE13164_G006_v1.0_000045410	scaffold_1506:0-18383	Mp1	Mn1	OK	74.7266	205.514	2.75023	1.45955	6.41219	5e-05	0.000748847	yes	Carboxylesterase, type B|Carboxylesterase type B, active site|Carboxylesterase type B, conserved site	M.persicae mRNA for esterase FE4	0
XLOC_009421	XLOC_009421	MYZPE13164_G006_v1.0_000104160	scaffold_303:286319-325147	Mp1	Mn1	OK	1.94588	5.32358	2.73581	1.45197	3.35594	5e-05	0.000748847	yes	Dynamin superfamily|Dynamin, GTPase domain|Dynamin central domain|Dynamin GTPase effector|P-loop containing nucleoside triphosphate hydrolase|GTPase effector domain, GED|Dynamin, GTPase region, conserved site	PREDICTED: Acyrthosiphon pisum dynamin-1-like protein (LOC100169013), mRNA	0
XLOC_006582	XLOC_006582	MYZPE13164_G006_v1.0_000073160	scaffold_2064:1580-4246	Mp1	Mn1	OK	7.70173	20.8712	2.70994	1.43826	4.20771	5e-05	0.000748847	yes	Zinc finger, FLYWCH-type|MULE transposase domain|Transposase, mutator type	PREDICTED: Acyrthosiphon pisum uncharacterized LOC100573415 (LOC100573415), transcript variant X2, mRNA	1.00055e-126
XLOC_002129	XLOC_002129	MYZPE13164_G006_v1.0_000023850	scaffold_123:12550-40611	Mp1	Mn1	OK	13.891	37.3333	2.68758	1.42631	5.40453	5e-05	0.000748847	yes	DNA/RNA non-specific endonuclease|Extracellular Endonuclease, subunit A	PREDICTED: Acyrthosiphon pisum uncharacterized LOC100167701 (LOC100167701), transcript variant X2, mRNA	0
XLOC_017566	XLOC_017566	MYZPE13164_G006_v1.0_000189970	scaffold_86:620440-624094	Mp1	Mn1	OK	1.3913	3.6485	2.62237	1.39087	2.74015	5e-05	0.000748847	yes	Muramoyl-tetrapeptide carboxypeptidase|LD-carboxypeptidase A, C-terminal domain|Murein tetrapeptide carboxypeptidase, N-terminal domain	PREDICTED: Acyrthosiphon pisum putative LD carboxypeptidase (Ldca), transcript variant X4, mRNA	0
XLOC_001231	XLOC_001231	MYZPE13164_G006_v1.0_000013870	scaffold_1116:1452-38620	Mp1	Mn1	OK	2.11937	5.55323	2.62022	1.38969	3.17993	5e-05	0.000748847	yes	NULL	PREDICTED: Acyrthosiphon pisum uncharacterized LOC100572375 (LOC100572375), mRNA	2.14608e-23
XLOC_009789	XLOC_009789	MYZPE13164_G006_v1.0_000107930	scaffold_322:39518-66781	Mp1	Mn1	OK	21.1572	54.6181	2.58154	1.36823	3.12606	5e-05	0.000748847	yes	Asparaginase/glutaminase|Ankyrin repeat-containing domain|L-asparaginase, N-terminal|L-asparaginase, C-terminal domain|Ankyrin repeat|Asparaginase/glutaminase, active site 2	PREDICTED: Diuraphis noxia BTB/POZ domain-containing protein kctd15-like (LOC107170897), mRNA	1.38206e-28
XLOC_013888	XLOC_013888	MYZPE13164_G006_v1.0_000151060	scaffold_558:4931-22707	Mp1	Mn1	OK	3.76441	9.68445	2.57262	1.36324	3.51016	5e-05	0.000748847	yes	Peptidase C1A, papain|Peptidase C1A, papain C-terminal|Peptidase C1A, propeptide|Cysteine peptidase, cysteine active site	Acyrthosiphon pisum cathepsin B-1852 (Catb-1852), mRNA	0
XLOC_016954	XLOC_016954	MYZPE13164_G006_v1.0_000183250	scaffold_8:835773-851231	Mp1	Mn1	OK	110.096	282.05	2.56186	1.35719	5.32039	5e-05	0.000748847	yes	Fatty acyl-CoA reductase|Male sterility, NAD-binding|Zinc finger, RING/FYVE/PHD-type|NAD(P)-binding domain|Zinc finger, RING-type	PREDICTED: Acyrthosiphon pisum E3 ubiquitin-protein ligase MGRN1 (LOC100168458), transcript variant X2, mRNA	0
XLOC_017445	XLOC_017445	MYZPE13164_G006_v1.0_000188670	scaffold_848:16005-27068	Mp1	Mn1	OK	2.69553	6.88863	2.55558	1.35365	3.69672	5e-05	0.000748847	yes	Proton-dependent oligopeptide transporter family|Major facilitator superfamily domain, general substrate transporter|PTR2 family proton/oligopeptide symporter, conserved site	PREDICTED: Acyrthosiphon pisum peptide transporter family 2-like (LOC100167240), transcript variant X2, mRNA	0
XLOC_009440	XLOC_009440	MYZPE13164_G006_v1.0_000104270	scaffold_304:36620-46475	Mp1	Mn1	OK	73.314	185.909	2.5358	1.34244	5.60764	5e-05	0.000748847	yes	Peptidase C1A, papain|Peptidase C1A, papain C-terminal|Peptidase C1A, propeptide|Cysteine peptidase, cysteine active site|Cysteine peptidase, histidine active site	TPA_inf: Myzus persicae cathepsin B (catb-16D) mRNA, complete cds	0
XLOC_010413	XLOC_010413	MYZPE13164_G006_v1.0_000114490	scaffold_351:233009-262391	Mp1	Mn1	OK	21.6351	54.8297	2.53429	1.34158	4.95596	5e-05	0.000748847	yes	Lipase|Lipase, N-terminal	PREDICTED: Acyrthosiphon pisum pancreatic lipase-related protein 2-like (LOC107884657), mRNA	0
XLOC_007035	XLOC_007035	MYZPE13164_G006_v1.0_000078090	scaffold_22:498629-505807	Mp1	Mn1	OK	10.9418	27.5194	2.51506	1.33059	3.75819	5e-05	0.000748847	yes	Lipocalin/cytosolic fatty-acid binding domain|Cytosolic fatty-acid binding|Calycin-like|Calycin	PREDICTED: Diuraphis noxia fatty acid-binding protein, muscle-like (LOC107163378), mRNA	2.01112e-129
XLOC_007828	XLOC_007828	MYZPE13164_G006_v1.0_000087170	scaffold_25:499785-510814	Mp1	Mn1	OK	11.9583	29.438	2.46171	1.29966	5.02944	5e-05	0.000748847	yes	Glycoside hydrolase, family 16|Carbohydrate-binding WSC|Concanavalin A-like lectin/glucanases superfamily|Concanavalin A-like lectin/glucanase, subgroup|Carbohydrate-binding WSC, subgroup	PREDICTED: Acyrthosiphon pisum gram negative bacteria binding protein 2 (LOC100165182), mRNA	0
XLOC_002726	XLOC_002726	MYZPE13164_G006_v1.0_000031080	scaffold_131:435360-441633	Mp1	Mn1	OK	2.08204	5.04777	2.42444	1.27765	2.79322	5e-05	0.000748847	yes	Glycoside hydrolase, family 37|Six-hairpin glycosidase-like|Glycoside hydrolase, family 37, conserved site	PREDICTED: Acyrthosiphon pisum trehalase-like (LOC100163246), transcript variant X2, mRNA	0
XLOC_004496	XLOC_004496	MYZPE13164_G006_v1.0_000050400	scaffold_16:450845-461701	Mp1	Mn1	OK	38.5023	90.4254	2.34858	1.23179	5.0738	5e-05	0.000748847	yes	SH2 domain|Src homology-3 domain|Serine-threonine/tyrosine-protein kinase catalytic domain|Protein kinase-like domain|Tyrosine-protein kinase, catalytic domain|Protein kinase domain|Protein kinase, ATP binding site|Tyrosine-protein kinase, active site	PREDICTED: Acyrthosiphon pisum tyrosine-protein kinase Src42A (LOC100160433), mRNA	0
XLOC_016492	XLOC_016492	MYZPE13164_G006_v1.0_000178620	scaffold_760:78535-80111	Mp1	Mn1	OK	209.891	481.874	2.29582	1.19901	5.15261	5e-05	0.000748847	yes	NULL	PREDICTED: Diuraphis noxia cuticle protein 16.5, isoform A-like (LOC107167127), mRNA	0
XLOC_013992	XLOC_013992	MYZPE13164_G006_v1.0_000152300	scaffold_568:181884-184028	Mp1	Mn1	OK	3.33031	7.62119	2.28843	1.19436	2.78531	5e-05	0.000748847	yes	Ribonuclease H-like domain	PREDICTED: Diuraphis noxia uncharacterized LOC107172562 (LOC107172562), partial mRNA	2.58146e-150
XLOC_007176	XLOC_007176	MYZPE13164_G006_v1.0_000079570	scaffold_224:72629-75328	Mp1	Mn1	OK	3.71769	8.50666	2.28816	1.19419	2.91267	5e-05	0.000748847	yes	Nicotinamide N-methyltransferase-like	PREDICTED: Acyrthosiphon pisum protein-lysine methyltransferase METTL21D (LOC100159412), mRNA	0
XLOC_007302	XLOC_007302	MYZPE13164_G006_v1.0_000081300	scaffold_23:738926-757703	Mp1	Mn1	OK	6.30847	14.3792	2.27935	1.18862	3.33215	5e-05	0.000748847	yes	Acetyl-coenzyme A transporter 1|Major facilitator superfamily domain, general substrate transporter	PREDICTED: Acyrthosiphon pisum acetyl-coenzyme A transporter 1 (LOC100166703), transcript variant X1, mRNA	0
XLOC_007685	XLOC_007685	MYZPE13164_G006_v1.0_000085320	scaffold_243:356736-359678	Mp1	Mn1	OK	18.1443	41.3035	2.27639	1.18675	4.33411	5e-05	0.000748847	yes	Fatty acid desaturase, type 1|Fatty acid desaturase, type 1, core	PREDICTED: Acyrthosiphon pisum acyl-CoA Delta(11) desaturase (LOC100168607), transcript variant X2, mRNA	0
XLOC_011827	XLOC_011827	MYZPE13164_G006_v1.0_000129570	scaffold_42:513899-516721	Mp1	Mn1	OK	2.88827	6.57024	2.2748	1.18574	3.13971	5e-05	0.000748847	yes	Radical SAM|Aldolase-type TIM barrel|Elongator protein 3/MiaB/NifB|Antiviral radical SAM protein viperin	PREDICTED: Diuraphis noxia radical S-adenosyl methionine domain-containing protein 2-like (LOC107164596), mRNA	0
XLOC_009004	XLOC_009004	MYZPE13164_G006_v1.0_000099600	scaffold_290:342795-362853	Mp1	Mn1	OK	10.8321	24.5045	2.26221	1.17773	2.33126	5e-05	0.000748847	yes	NULL	Acyrthosiphon pisum uncharacterized LOC100166768 (LOC100166768), mRNA	1.87302e-116
XLOC_012296	XLOC_012296	MYZPE13164_G006_v1.0_000134300	scaffold_447:8704-12223	Mp1	Mn1	OK	11.094	25.0703	2.25979	1.17619	3.95462	5e-05	0.000748847	yes	Hepatocellular carcinoma-associated antigen 59	Acyrthosiphon pisum uncharacterized protein C9orf78 homolog (LOC100164612), mRNA	0
XLOC_007761	XLOC_007761	MYZPE13164_G006_v1.0_000086160	scaffold_246:254772-260484	Mp1	Mn1	OK	8.74526	19.2929	2.20609	1.14149	3.7483	5e-05	0.000748847	yes	UDP-glucuronosyl/UDP-glucosyltransferase	PREDICTED: Acyrthosiphon pisum UDP-glucuronosyltransferase 2C1 (LOC100160783), mRNA	0
XLOC_003142	XLOC_003142	MYZPE13164_G006_v1.0_000035670	scaffold_138:425704-444654	Mp1	Mn1	OK	1.94728	4.27532	2.19553	1.13457	2.95652	5e-05	0.000748847	yes	Glycoside hydrolase, superfamily|Glycoside hydrolase, catalytic domain	PREDICTED: Acyrthosiphon pisum uncharacterized LOC100573395 (LOC100573395), transcript variant X1, mRNA	0
XLOC_015994	XLOC_015994	MYZPE13164_G006_v1.0_000173150	scaffold_72:187442-225611	Mp1	Mn1	OK	258.635	562.063	2.17318	1.11981	4.17549	5e-05	0.000748847	yes	CRAL-TRIO domain|Cellular retinaldehyde binding/alpha-tocopherol transport|CRAL/TRIO, N-terminal domain	PREDICTED: Acyrthosiphon pisum alpha-tocopherol transfer protein (LOC100159055), mRNA	0
XLOC_014042	XLOC_014042	MYZPE13164_G006_v1.0_000152830	scaffold_571:2012-11573	Mp1	Mn1	OK	247.847	536.565	2.16491	1.11431	4.36488	5e-05	0.000748847	yes	Cytochrome P450|Cytochrome P450, E-class, group I|Cytochrome P450, conserved site	PREDICTED: Acyrthosiphon pisum cytochrome P450 4C1-like (LOC100167486), mRNA	0
XLOC_005409	XLOC_005409	MYZPE13164_G006_v1.0_000060430	scaffold_18:55122-62861	Mp1	Mn1	OK	8.14388	17.6103	2.16239	1.11263	2.64452	5e-05	0.000748847	yes	NULL	Acyrthosiphon pisum uncharacterized LOC100166564 (LOC100166564), mRNA	0
XLOC_012713	XLOC_012713	MYZPE13164_G006_v1.0_000138580	scaffold_477:12285-28262	Mp1	Mn1	OK	6.84388	14.7044	2.14855	1.10336	2.50179	5e-05	0.000748847	yes	NULL	PREDICTED: Acyrthosiphon pisum annexin B11-like (LOC100167881), mRNA	0
XLOC_017193	XLOC_017193	MYZPE13164_G006_v1.0_000186100	scaffold_82:73875-81597	Mp1	Mn1	OK	53.6322	114.864	2.14169	1.09875	4.76377	5e-05	0.000748847	yes	Acyl-CoA N-acyltransferase	PREDICTED: Acyrthosiphon pisum spermidine/spermine N(1)-acetyltransferase-like protein 1 (LOC100162337), mRNA	1.59578e-152
XLOC_018297	XLOC_018297	MYZPE13164_G006_v1.0_000198050	scaffold_93:56996-77329	Mp1	Mn1	OK	28.934	61.8747	2.13847	1.09658	4.08141	5e-05	0.000748847	yes	GNAT domain|Acyl-CoA N-acyltransferase	Acyrthosiphon pisum dopamine N-acetyltransferase-like (LOC100572452), mRNA	0
XLOC_015020	XLOC_015020	MYZPE13164_G006_v1.0_000163150	scaffold_641:124910-133869	Mp1	Mn1	OK	7.00036	14.9328	2.13314	1.09298	2.47583	5e-05	0.000748847	yes	RNA-binding protein Lupus La|Lupus La protein|Winged helix-turn-helix DNA-binding domain|Nucleotide-binding, alpha-beta plait	PREDICTED: Acyrthosiphon pisum la protein homolog (LOC100159115), transcript variant X2, mRNA	0
XLOC_002634	XLOC_002634	MYZPE13164_G006_v1.0_000029600	scaffold_13:801466-809246	Mp1	Mn1	OK	31.7958	67.5001	2.12293	1.08606	4.79082	5e-05	0.000748847	yes	DNA/RNA helicase, DEAD/DEAH box type, N-terminal|Helicase, C-terminal|P-loop containing nucleoside triphosphate hydrolase|Helicase, superfamily 1/2, ATP-binding domain|RNA helicase, DEAD-box type, Q motif	PREDICTED: Acyrthosiphon pisum ATP-dependent RNA helicase DRS1 (LOC100163629), transcript variant X2, mRNA	0
XLOC_011163	XLOC_011163	MYZPE13164_G006_v1.0_000122510	scaffold_388:38576-70762	Mp1	Mn1	OK	54.5483	115.779	2.12249	1.08576	4.43584	5e-05	0.000748847	yes	NULL	PREDICTED: Acyrthosiphon pisum uncharacterized LOC100159429 (LOC100159429), transcript variant X3, mRNA	0
XLOC_002276	XLOC_002276	MYZPE13164_G006_v1.0_000025680	scaffold_1252:23905-25115	Mp1	Mn1	OK	26.5988	56.3544	2.11869	1.08317	3.41955	5e-05	0.000748847	yes	NULL	Acyrthosiphon pisum CG32214-like (LOC100162036), mRNA	3.48036e-118
XLOC_005690	XLOC_005690	MYZPE13164_G006_v1.0_000063440	scaffold_186:45373-49442	Mp1	Mn1	OK	24.2086	51.007	2.10698	1.07518	4.19749	5e-05	0.000748847	yes	Carbon-nitrogen hydrolase	PREDICTED: Acyrthosiphon pisum omega-amidase NIT2 (LOC100161541), mRNA	0
XLOC_014171	XLOC_014171	MYZPE13164_G006_v1.0_000154060	scaffold_58:548984-570764	Mp1	Mn1	OK	25.6855	53.9424	2.10012	1.07047	1.98713	5e-05	0.000748847	yes	WD40-repeat-containing domain	PREDICTED: Acyrthosiphon pisum uncharacterized LOC100572681 (LOC100572681), transcript variant X2, mRNA	0
XLOC_006622	XLOC_006622	MYZPE13164_G006_v1.0_000073670	scaffold_2082:1721-6163	Mp1	Mn1	OK	32.2712	67.7572	2.09962	1.07013	3.5466	5e-05	0.000748847	yes	Neurolysin/Thimet oligopeptidase, domain 2	PREDICTED: Acyrthosiphon pisum oligopeptidase A (LOC100166424), mRNA	0
XLOC_008564	XLOC_008564	MYZPE13164_G006_v1.0_000094860	scaffold_2750:0-1570	Mp1	Mn1	OK	74.3468	155.4	2.0902	1.06364	4.60396	5e-05	0.000748847	yes	PNP/MTAP phosphorylase|Nucleoside phosphorylase domain	PREDICTED: Diuraphis noxia S-methyl-5'-thioadenosine phosphorylase (LOC107165437), mRNA	0
XLOC_001417	XLOC_001417	MYZPE13164_G006_v1.0_000015940	scaffold_114:234501-240306	Mp1	Mn1	OK	6.28069	12.9157	2.05641	1.04013	2.79978	5e-05	0.000748847	yes	Short-chain dehydrogenase/reductase SDR|Glucose/ribitol dehydrogenase|NAD(P)-binding domain|Short-chain dehydrogenase/reductase, conserved site	Acyrthosiphon pisum 3-alpha-(or 20-beta)-hydroxysteroid dehydrogenase-like (LOC100160733), mRNA &gt;gi|239791789|dbj|AK342190.1| Acyrthosiphon pisum ACYPI002007 mRNA, clone: 29G17, complete cds, full-insert cDNA sequence based on the ESTs (5'-EST:EX617032, 3'-EST:EX620986)	0
XLOC_003252	XLOC_003252	MYZPE13164_G006_v1.0_000036790	scaffold_1393:3826-8929	Mp1	Mn1	OK	16.5271	33.4422	2.02347	1.01683	3.51847	5e-05	0.000748847	yes	DnaJ domain|DnaJ domain, conserved site	PREDICTED: Acyrthosiphon pisum uncharacterized LOC100163713 (LOC100163713), transcript variant X3, mRNA	0
XLOC_005047	XLOC_005047	MYZPE13164_G006_v1.0_000056400	scaffold_170:501007-507093	Mp1	Mn1	OK	20.8024	41.8532	2.01194	1.00859	3.63734	5e-05	0.000748847	yes	Low-density lipoprotein (LDL) receptor class A repeat|Peptidase S1|Trypsin-like cysteine/serine peptidase domain|Low-density lipoprotein (LDL) receptor class A, conserved site	PREDICTED: Acyrthosiphon pisum uncharacterized LOC100568885 (LOC100568885), mRNA	2.284e-180
XLOC_008057	XLOC_008057	MYZPE13164_G006_v1.0_000089620	scaffold_256:346942-350217	Mp1	Mn1	OK	7.2743	14.6137	2.00896	1.00645	3.79738	5e-05	0.000748847	yes	Lipoamide Acyltransferase|2-oxoacid dehydrogenase acyltransferase, catalytic domain|Biotin/lipoyl attachment|E3 binding|Single hybrid motif|Chloramphenicol acetyltransferase-like domain|2-oxo acid dehydrogenase, lipoyl-binding site	PREDICTED: Acyrthosiphon pisum lipoamide acyltransferase component of branched-chain alpha-keto acid dehydrogenase complex, mitochondrial (LOC100165054), mRNA	0
XLOC_010587	XLOC_010587	MYZPE13164_G006_v1.0_000116360	scaffold_36:23367-44445	Mp1	Mn1	OK	3.93085	7.8046	1.98547	0.989484	1.88011	5e-05	0.000748847	yes	Protein kinase domain|Protein kinase-like domain|Serine/threonine- / dual specificity protein kinase, catalytic domain|Protein kinase, ATP binding site|Serine/threonine-protein kinase, active site	PREDICTED: Acyrthosiphon pisum eukaryotic translation initiation factor 2-alpha kinase 3-like (LOC100165273), mRNA	5.61757e-122
XLOC_016709	XLOC_016709	MYZPE13164_G006_v1.0_000180780	scaffold_78:373208-376574	Mp1	Mn1	OK	6.91388	13.7135	1.98347	0.988026	2.58929	5e-05	0.000748847	yes	NULL	PREDICTED: Acyrthosiphon pisum uncharacterized LOC100573202 (LOC100573202), transcript variant X2, mRNA	3.90354e-117
XLOC_012765	XLOC_012765	MYZPE13164_G006_v1.0_000139160	scaffold_48:730686-747374	Mp1	Mn1	OK	17.7946	35.264	1.98173	0.986759	4.10977	5e-05	0.000748847	yes	Carbohydrate-binding WSC|Carbohydrate-binding WSC, subgroup	PREDICTED: Acyrthosiphon pisum gram negative bacteria binding protein 1 (LOC100164352), mRNA	0
XLOC_003251	XLOC_003251	MYZPE13164_G006_v1.0_000036780	scaffold_1393:605-2431	Mp1	Mn1	OK	34.7549	68.7669	1.97863	0.984499	4.10598	5e-05	0.000748847	yes	Zinc finger, AN1-type	PREDICTED: Acyrthosiphon pisum AN1-type zinc finger protein 1 (LOC100161648), mRNA	0
XLOC_007881	XLOC_007881	MYZPE13164_G006_v1.0_000087490	scaffold_25:893975-917381	Mp1	Mn1	OK	6.87799	13.5283	1.96689	0.975918	3.2426	5e-05	0.000748847	yes	Cytochrome P450|Cytochrome P450, E-class, group I|Cytochrome P450, conserved site	PREDICTED: Acyrthosiphon pisum cytochrome P450 4C1-like (LOC103310376), mRNA	0
XLOC_008782	XLOC_008782	MYZPE13164_G006_v1.0_000097270	scaffold_284:308387-313482	Mp1	Mn1	OK	125.952	246.744	1.95903	0.970143	4.02516	5e-05	0.000748847	yes	Insect cuticle protein	Acyrthosiphon pisum mRNA, clone: ACI0AAF21YB23, full-insert cDNA sequence based on ESTs (5'-EST:ACI0AAF21YB23AAM1, 3'-EST ACI2AAF4YG05BBM1)	0
XLOC_013698	XLOC_013698	MYZPE13164_G006_v1.0_000149130	scaffold_544:117946-184756	Mp1	Mn1	OK	6.45297	12.6353	1.95806	0.969425	2.35613	5e-05	0.000748847	yes	General substrate transporter|Major facilitator superfamily domain, general substrate transporter|Major facilitator superfamily domain	PREDICTED: Acyrthosiphon pisum facilitated trehalose transporter Tret1 (LOC100159435), mRNA	0
XLOC_011840	XLOC_011840	MYZPE13164_G006_v1.0_000129810	scaffold_42:912836-952817	Mp1	Mn1	OK	123.805	241.929	1.95411	0.966513	4.16151	5e-05	0.000748847	yes	Acyltransferase 3|Nose resistant-to-fluoxetine protein, N-terminal	PREDICTED: Acyrthosiphon pisum nose resistant to fluoxetine protein 6 (LOC100159213), mRNA	0
XLOC_001302	XLOC_001302	MYZPE13164_G006_v1.0_000014610	scaffold_1124:189-6394	Mp1	Mn1	OK	1.65674	3.19579	1.92896	0.947826	2.44693	5e-05	0.000748847	yes	Acyl carrier protein-like|Polyketide synthase, KR|GroES (chaperonin 10)-like|NAD(P)-binding domain|Polyketide synthase/Fatty acid synthase, KR|Polyketide synthase, phosphopantetheine-binding domain|Polyketide synthase, enoylreductase	PREDICTED: Acyrthosiphon pisum fatty acid synthase (LOC100570193), mRNA	0
XLOC_017999	XLOC_017999	MYZPE13164_G006_v1.0_000194090	scaffold_9:8736-14559	Mp1	Mn1	OK	11.7505	22.5601	1.91993	0.941052	2.53888	5e-05	0.000748847	yes	Peptidase C26, gamma-glutamyl hydrolase|Peptidase C26	Acyrthosiphon pisum gamma-glutamyl hydrolase-like (LOC100167343), mRNA	0
XLOC_014803	XLOC_014803	MYZPE13164_G006_v1.0_000160860	scaffold_63:235179-245997	Mp1	Mn1	OK	19.7643	37.9007	1.91763	0.939328	2.97354	5e-05	0.000748847	yes	NULL	PREDICTED: Acyrthosiphon pisum uncharacterized LOC100162409 (LOC100162409), transcript variant X1, mRNA	0
XLOC_001060	XLOC_001060	MYZPE13164_G006_v1.0_000012140	scaffold_11:712512-741867	Mp1	Mn1	OK	9.46457	18.1458	1.91724	0.939028	3.84438	5e-05	0.000748847	yes	GPCR, family 2, secretin-like|GPCR, family 2-like	PREDICTED: Acyrthosiphon pisum uncharacterized LOC100570050 (LOC100570050), mRNA	0
XLOC_016636	XLOC_016636	MYZPE13164_G006_v1.0_000180150	scaffold_771:11448-15712	Mp1	Mn1	OK	4.42179	8.47248	1.91607	0.938154	2.91414	5e-05	0.000748847	yes	NULL	Acyrthosiphon pisum mRNA, clone: ACI0AAE7YN17, full-insert cDNA sequence based on ESTs (5'-EST:ACI0AAE7YN17AAM1, 3'-EST ACI2AAE1YK15BBM1)	3.37674e-97
XLOC_002056	XLOC_002056	MYZPE13164_G006_v1.0_000023200	scaffold_122:471578-480365	Mp1	Mn1	OK	7.11054	13.6141	1.91464	0.937076	3.23289	5e-05	0.000748847	yes	Lipase|Pancreatic lipase|Lipase, N-terminal	PREDICTED: Acyrthosiphon pisum pancreatic triacylglycerol lipase (LOC100162715), transcript variant X2, mRNA	0
XLOC_005449	XLOC_005449	MYZPE13164_G006_v1.0_000060710	scaffold_18:1089410-1124240	Mp1	Mn1	OK	250.602	477.152	1.90403	0.929053	3.84322	5e-05	0.000748847	yes	NULL	PREDICTED: Acyrthosiphon pisum uncharacterized LOC100164709 (LOC100164709), mRNA	0
XLOC_013642	XLOC_013642	MYZPE13164_G006_v1.0_000148500	scaffold_54:665714-683092	Mp1	Mn1	OK	17.0368	32.0003	1.87831	0.909434	3.51004	5e-05	0.000748847	yes	ABC transporter-like|ABC-2 type transporter|P-loop containing nucleoside triphosphate hydrolase|AAA+ ATPase domain|ABC transporter, conserved site	PREDICTED: Acyrthosiphon pisum ABC transporter G family member 23-like (LOC100569882), transcript variant X1, mRNA	0
XLOC_001771	XLOC_001771	MYZPE13164_G006_v1.0_000020000	scaffold_119:630750-638413	Mp1	Mn1	OK	106.345	198.62	1.8677	0.901263	3.77572	5e-05	0.000748847	yes	Small GTPase superfamily|P-loop containing nucleoside triphosphate hydrolase|Small GTPase superfamily, Ras type|Small GTPase superfamily, Rho type|Small GTPase superfamily, Rab type|Ran GTPase|Small GTPase superfamily, ARF type|Small GTP-binding protein domain	PREDICTED: Acyrthosiphon pisum ras-related protein ORAB-1 (LOC100158710), transcript variant X1, mRNA	0
XLOC_006701	XLOC_006701	MYZPE13164_G006_v1.0_000074140	scaffold_21:57874-71273	Mp1	Mn1	OK	7.18065	13.4096	1.86746	0.901078	2.57781	5e-05	0.000748847	yes	Acetyl-coenzyme A transporter 1|Major facilitator superfamily domain, general substrate transporter	PREDICTED: Acyrthosiphon pisum acetyl-coenzyme A transporter 1 (LOC100163610), transcript variant X8, mRNA	0
XLOC_017064	XLOC_017064	MYZPE13164_G006_v1.0_000184720	scaffold_809:2838-5373	Mp1	Mn1	OK	34.0725	63.5523	1.86521	0.899338	3.75312	5e-05	0.000748847	yes	NULL	PREDICTED: Diuraphis noxia prisilkin-39-like (LOC107170582), mRNA	0
XLOC_013203	XLOC_013203	MYZPE13164_G006_v1.0_000143790	scaffold_505:163239-168779	Mp1	Mn1	OK	7.38509	13.7657	1.86399	0.898393	3.13911	5e-05	0.000748847	yes	General substrate transporter|Major facilitator superfamily domain, general substrate transporter	PREDICTED: Acyrthosiphon pisum sugar transporter ERD6-like 9 (LOC103308628), mRNA	0
XLOC_001779	XLOC_001779	MYZPE13164_G006_v1.0_000019990	scaffold_119:598080-625725	Mp1	Mn1	OK	16.522	30.7792	1.86292	0.897565	3.53469	5e-05	0.000748847	yes	Bromo adjacent homology (BAH) domain|Homeodomain-like|SANT/Myb domain|ELM2 domain|SANT domain	PREDICTED: Acyrthosiphon pisum uncharacterized LOC100160135 (LOC100160135), mRNA	0
XLOC_006235	XLOC_006235	MYZPE13164_G006_v1.0_000069630	scaffold_2:1146040-1151132	Mp1	Mn1	OK	20.7442	38.5705	1.85934	0.89479	3.26938	5e-05	0.000748847	yes	Peptidase T2, asparaginase 2	PREDICTED: Acyrthosiphon pisum N(4)-(Beta-N-acetylglucosaminyl)-L-asparaginase (LOC100164194), mRNA	0
XLOC_012299	XLOC_012299	MYZPE13164_G006_v1.0_000134350	scaffold_447:52187-227480	Mp1	Mn1	OK	40.9169	75.8173	1.85296	0.889831	2.41401	5e-05	0.000748847	yes	Phytoene desaturase CrtI family	PREDICTED: Acyrthosiphon pisum phytoene desaturase (LOC100169110), transcript variant X2, mRNA	0
XLOC_005151	XLOC_005151	MYZPE13164_G006_v1.0_000057320	scaffold_172:178922-182701	Mp1	Mn1	OK	279.064	514.926	1.84519	0.883767	3.417	5e-05	0.000748847	yes	NULL	PREDICTED: Diuraphis noxia extensin-like (LOC107173769), mRNA	1.28056e-99
XLOC_012302	XLOC_012302	MYZPE13164_G006_v1.0_000134340	scaffold_447:52187-227480	Mp1	Mn1	OK	19.4697	35.8746	1.84259	0.881736	2.08147	5e-05	0.000748847	yes	Squalene/phytoene synthase|Terpenoid synthase|Lycopene cyclase domain|Squalene/phytoene synthase, conserved site	PREDICTED: Acyrthosiphon pisum bifunctional lycopene cyclase/phytoene synthase (LOC100161104), transcript variant X2, mRNA	0
XLOC_001121	XLOC_001121	MYZPE13164_G006_v1.0_000012580	scaffold_110:503561-514290	Mp1	Mn1	OK	53.5333	97.6726	1.82452	0.867519	2.89825	5e-05	0.000748847	yes	CRAL-TRIO domain|Cellular retinaldehyde binding/alpha-tocopherol transport	PREDICTED: Acyrthosiphon pisum alpha-tocopherol transfer protein (LOC100162973), mRNA	0
XLOC_017211	XLOC_017211	MYZPE13164_G006_v1.0_000186200	scaffold_82:155592-177636	Mp1	Mn1	OK	53.1745	96.7808	1.82006	0.863985	3.70475	5e-05	0.000748847	yes	ABC transporter-like|P-loop containing nucleoside triphosphate hydrolase|AAA+ ATPase domain|ABC transporter, conserved site	PREDICTED: Acyrthosiphon pisum ABC transporter G family member 23 (LOC100167984), transcript variant X2, mRNA	0
XLOC_007708	XLOC_007708	MYZPE13164_G006_v1.0_000085600	scaffold_244:113382-177155	Mp1	Mn1	OK	13.4444	24.4569	1.81912	0.863238	2.17801	5e-05	0.000748847	yes	G protein-coupled receptor, rhodopsin-like|Neuromedin U receptor|GPCR, rhodopsin-like, 7TM	PREDICTED: Acyrthosiphon pisum neuromedin-U receptor 2 (LOC100164962), transcript variant X1, mRNA	0
XLOC_006584	XLOC_006584	MYZPE13164_G006_v1.0_000073180	scaffold_2065:3517-6606	Mp1	Mn1	OK	45.6009	82.9403	1.81883	0.86301	3.78641	5e-05	0.000748847	yes	Peptidase M3A/M3B|Neurolysin/Thimet oligopeptidase, domain 2|Metallopeptidase, catalytic domain	PREDICTED: Acyrthosiphon pisum oligopeptidase A (LOC100166424), mRNA	0
XLOC_007732	XLOC_007732	MYZPE13164_G006_v1.0_000085920	scaffold_2452:107-3472	Mp1	Mn1	OK	4.41322	7.98364	1.80903	0.855214	2.37229	5e-05	0.000748847	yes	Acyl carrier protein-like|Polyketide synthase, KR|NAD(P)-binding domain|Polyketide synthase/Fatty acid synthase, KR|Polyketide synthase, phosphopantetheine-binding domain	PREDICTED: Acyrthosiphon pisum fatty acid synthase (LOC100570193), mRNA	0
XLOC_000686	XLOC_000686	MYZPE13164_G006_v1.0_000007710	scaffold_105:544898-553874	Mp1	Mn1	OK	6.96715	12.552	1.8016	0.84928	2.49335	5e-05	0.000748847	yes	Peptidase C1A, papain|Peptidase C1A, papain C-terminal|Cysteine peptidase, cysteine active site|Cysteine peptidase, histidine active site|Cysteine peptidase, asparagine active site	Acyrthosiphon pisum mRNA, clone: ACI0AAF36YH12, full-insert cDNA sequence based on ESTs (5'-EST:ACI0AAF36YH12AAM2, 3'-EST ACI2AAF6YI11BBM1)	0
XLOC_017156	XLOC_017156	MYZPE13164_G006_v1.0_000185650	scaffold_816:4582-64016	Mp1	Mn1	OK	34.3694	61.8825	1.80051	0.848405	2.8892	5e-05	0.000748847	yes	ABC transporter-like|P-loop containing nucleoside triphosphate hydrolase|AAA+ ATPase domain|ABC-2 transporter|ABC transporter, conserved site	PREDICTED: Acyrthosiphon pisum ABC transporter G family member 23 (LOC100159508), mRNA	0
XLOC_007477	XLOC_007477	MYZPE13164_G006_v1.0_000083080	scaffold_236:308965-399408	Mp1	Mn1	OK	8.54365	15.3431	1.79585	0.844664	2.14286	5e-05	0.000748847	yes	Monoacylglycerol lipase protein ABHD12	PREDICTED: Acyrthosiphon pisum monoacylglycerol lipase ABHD12-like (LOC100571193), transcript variant X3, mRNA	0
XLOC_009889	XLOC_009889	MYZPE13164_G006_v1.0_000108980	scaffold_325:308257-311302	Mp1	Mn1	OK	18.0895	32.4755	1.79527	0.844199	2.87156	5e-05	0.000748847	yes	FMN-binding split barrel	PREDICTED: Acyrthosiphon pisum protein CREG1-like (LOC100166102), mRNA	0
XLOC_001089	XLOC_001089	MYZPE13164_G006_v1.0_000012200	scaffold_11:805085-812068	Mp1	Mn1	OK	13.2722	23.7764	1.79145	0.841126	3.09871	5e-05	0.000748847	yes	Glycoside hydrolase, family 13|Glycosyl hydrolase, family 13, catalytic domain|Glycoside hydrolase, superfamily|Glycosyl hydrolase, family 13, all-beta|Glycoside hydrolase, catalytic domain|Glycosyl hydrolase, family 13, subfamily, catalytic domain	PREDICTED: Diuraphis noxia maltase A3-like (LOC107170207), transcript variant X2, mRNA	0
XLOC_008030	XLOC_008030	MYZPE13164_G006_v1.0_000089140	scaffold_255:289884-294199	Mp1	Mn1	OK	19.4585	34.8577	1.79139	0.841078	2.91983	5e-05	0.000748847	yes	Adipokinetic hormone/red pigment-concentrating hormone|Adipokinetic hormone, conserved site	Sitobion avenae AKH preprohormone mRNA, complete cds	1.12211e-86
XLOC_010775	XLOC_010775	MYZPE13164_G006_v1.0_000118340	scaffold_368:216340-224752	Mp1	Mn1	OK	126.282	226.067	1.79018	0.840102	3.77307	5e-05	0.000748847	yes	UDP-glucose 4-epimerase GalE|NAD-dependent epimerase/dehydratase|UDP-glucose 4-epimerase C-terminal domain|NAD(P)-binding domain	PREDICTED: Acyrthosiphon pisum UDP-glucose 4-epimerase-like (LOC100161644), transcript variant X2, mRNA	0
XLOC_009478	XLOC_009478	MYZPE13164_G006_v1.0_000104780	scaffold_306:129295-180784	Mp1	Mn1	OK	43.3206	77.5353	1.7898	0.8398	3.50564	5e-05	0.000748847	yes	GPCR, family 2, diuretic hormone receptor|GPCR, family 2, secretin-like|GPCR, family 2, extracellular hormone receptor domain|GPCR, family 2-like|GPCR, family 2, secretin-like, conserved site	PREDICTED: Acyrthosiphon pisum diuretic hormone receptor (LOC100166470), transcript variant X2, mRNA	0
XLOC_005816	XLOC_005816	MYZPE13164_G006_v1.0_000064790	scaffold_189:96654-108423	Mp1	Mn1	OK	127.55	228.242	1.78944	0.839507	3.10372	5e-05	0.000748847	yes	NULL	PREDICTED: Acyrthosiphon pisum uncharacterized LOC100574418 (LOC100574418), transcript variant X2, ncRNA	2.46224e-22
XLOC_007486	XLOC_007486	MYZPE13164_G006_v1.0_000083200	scaffold_237:156235-174717	Mp1	Mn1	OK	7.75165	13.8342	1.78467	0.835659	3.27421	5e-05	0.000748847	yes	Sulfatase|Alkaline-phosphatase-like, core domain|Alkaline phosphatase-like, alpha/beta/alpha|Sulfatase, conserved site	PREDICTED: Acyrthosiphon pisum arylsulfatase B-like (LOC100169526), mRNA	0
XLOC_003253	XLOC_003253	MYZPE13164_G006_v1.0_000036800	scaffold_1393:10055-14585	Mp1	Mn1	OK	9.52941	16.9318	1.77679	0.829273	3.21538	5e-05	0.000748847	yes	DEAD2|Domain of unknown function DUF1227|ATP-dependent helicase, C-terminal|Xeroderma pigmentosum group D protein|P-loop containing nucleoside triphosphate hydrolase|Helicase-like, DEXD box c2 type|DNA helicase (DNA repair), Rad3 type|Helicase, superfamily 1/2, ATP-binding domain, DinG/Rad3-type	PREDICTED: Acyrthosiphon pisum TFIIH basal transcription factor complex helicase XPD subunit (LOC100167387), mRNA	0
XLOC_013148	XLOC_013148	MYZPE13164_G006_v1.0_000143330	scaffold_501:155521-174621	Mp1	Mn1	OK	16.8741	29.9741	1.77633	0.828902	3.22366	5e-05	0.000748847	yes	Acyltransferase 3|Nose resistant-to-fluoxetine protein, N-terminal	PREDICTED: Acyrthosiphon pisum uncharacterized LOC100166807 (LOC100166807), transcript variant X1, mRNA	0
XLOC_010111	XLOC_010111	MYZPE13164_G006_v1.0_000111290	scaffold_338:263809-289379	Mp1	Mn1	OK	22.5374	39.9609	1.77309	0.826268	2.58038	5e-05	0.000748847	yes	Cytochrome P450|Cytochrome P450, E-class, group I|Cytochrome P450, conserved site	PREDICTED: Acyrthosiphon pisum cytochrome P450 6k1 (LOC100163900), transcript variant X2, mRNA	0
XLOC_017298	XLOC_017298	MYZPE13164_G006_v1.0_000187190	scaffold_83:123085-128368	Mp1	Mn1	OK	14.9754	26.468	1.76743	0.821653	3.27021	5e-05	0.000748847	yes	Retrotransposon gag domain|Zinc finger, CCHC-type	PREDICTED: Acyrthosiphon pisum jerky protein homolog-like (LOC100568796), mRNA	2.2041e-56
XLOC_009750	XLOC_009750	MYZPE13164_G006_v1.0_000107580	scaffold_32:876460-894481	Mp1	Mn1	OK	48.7775	86.1397	1.76597	0.820464	3.54379	5e-05	0.000748847	yes	Acyltransferase 3|Nose resistant-to-fluoxetine protein, N-terminal	PREDICTED: Acyrthosiphon pisum nose resistant to fluoxetine protein 6 (LOC100169318), mRNA	0
XLOC_005815	XLOC_005815	MYZPE13164_G006_v1.0_000064760	scaffold_189:46667-75147	Mp1	Mn1	OK	41.0017	72.3968	1.7657	0.820242	2.12572	5e-05	0.000748847	yes	CRAL-TRIO domain|Cellular retinaldehyde binding/alpha-tocopherol transport|CRAL/TRIO, N-terminal domain	PREDICTED: Acyrthosiphon pisum alpha-tocopherol transfer protein-like (LOC100574730), mRNA	0
XLOC_012058	XLOC_012058	MYZPE13164_G006_v1.0_000131820	scaffold_43:824962-830662	Mp1	Mn1	OK	14.8001	26.0926	1.763	0.818032	2.95345	5e-05	0.000748847	yes	NULL	PREDICTED: Acyrthosiphon pisum type-2 histone deacetylase 1-like (LOC100168961), transcript variant X1, mRNA	0
XLOC_013728	XLOC_013728	MYZPE13164_G006_v1.0_000149430	scaffold_547:105490-120327	Mp1	Mn1	OK	20.0315	34.5345	1.72401	0.785766	2.70946	5e-05	0.000748847	yes	CRAL-TRIO domain|Cellular retinaldehyde binding/alpha-tocopherol transport|CRAL/TRIO, N-terminal domain	PREDICTED: Acyrthosiphon pisum alpha-tocopherol transfer protein (LOC100160762), mRNA	0
XLOC_007744	XLOC_007744	MYZPE13164_G006_v1.0_000086070	scaffold_246:92716-96012	Mp1	Mn1	OK	399.265	688.33	1.72399	0.785753	2.83522	5e-05	0.000748847	yes	Insect cuticle protein	Myzus persicae RR1 cuticle protein 2 mRNA, complete cds	0
XLOC_005918	XLOC_005918	MYZPE13164_G006_v1.0_000065910	scaffold_190:3033-19641	Mp1	Mn1	OK	58.3791	100.643	1.72395	0.785721	2.78749	5e-05	0.000748847	yes	UDP-glucose 4-epimerase GalE|NAD-dependent epimerase/dehydratase|UDP-glucose 4-epimerase C-terminal domain|Nucleotide sugar epimerase|NAD(P)-binding domain	PREDICTED: Acyrthosiphon pisum UDP-glucose 4-epimerase-like (LOC100163895), transcript variant X3, mRNA	0
XLOC_015964	XLOC_015964	MYZPE13164_G006_v1.0_000172950	scaffold_717:21024-110195	Mp1	Mn1	OK	6.64369	11.4112	1.71759	0.780389	2.93401	5e-05	0.000748847	yes	Sushi/SCR/CCP|Immunoglobulin-like fold|Immunoglobulin-like domain	PREDICTED: Acyrthosiphon pisum locomotion-related protein Hikaru genki-like (LOC100571236), transcript variant X1, mRNA	0
XLOC_007066	XLOC_007066	MYZPE13164_G006_v1.0_000078380	scaffold_220:295670-309327	Mp1	Mn1	OK	25.016	42.8725	1.71381	0.777203	3.14611	5e-05	0.000748847	yes	Acyltransferase 3|Nose resistant-to-fluoxetine protein, N-terminal	PREDICTED: Acyrthosiphon pisum nose resistant to fluoxetine protein 6 (LOC100574721), mRNA	0
XLOC_018610	XLOC_018610	MYZPE13164_G006_v1.0_000201330	scaffold_966:32569-51894	Mp1	Mn1	OK	13.2616	22.6189	1.70559	0.770275	3.05195	5e-05	0.000748847	yes	CUB domain	PREDICTED: Acyrthosiphon pisum uncharacterized LOC100574541 (LOC100574541), transcript variant X1, mRNA	0
XLOC_015609	XLOC_015609	MYZPE13164_G006_v1.0_000169180	scaffold_691:1033-7582	Mp1	Mn1	OK	23.4075	39.9235	1.70558	0.770264	2.82173	5e-05	0.000748847	yes	Carboxylesterase, type B|Carboxylesterase type B, active site|Carboxylesterase type B, conserved site	PREDICTED: Acyrthosiphon pisum esterase E4 (LOC100168834), mRNA	0
XLOC_009130	XLOC_009130	MYZPE13164_G006_v1.0_000101020	scaffold_295:82365-84351	Mp1	Mn1	OK	29.5282	50.3089	1.70376	0.768719	3.28893	5e-05	0.000748847	yes	Ribosomal protein S27, mitochondrial	PREDICTED: Acyrthosiphon pisum 28S ribosomal protein S27, mitochondrial (LOC100167330), mRNA	0
XLOC_004750	XLOC_004750	MYZPE13164_G006_v1.0_000052970	scaffold_164:51907-70661	Mp1	Mn1	OK	10.3514	17.5238	1.69289	0.75949	2.63104	5e-05	0.000748847	yes	Sulfatase|Alkaline-phosphatase-like, core domain|Alkaline phosphatase-like, alpha/beta/alpha	PREDICTED: Acyrthosiphon pisum arylsulfatase B (LOC100163840), mRNA	0
XLOC_003944	XLOC_003944	MYZPE13164_G006_v1.0_000044390	scaffold_15:473899-477345	Mp1	Mn1	OK	621.865	1047.43	1.68433	0.752173	2.27944	5e-05	0.000748847	yes	Haemolymph juvenile hormone binding	PREDICTED: Diuraphis noxia protein takeout-like (LOC107161741), mRNA	0
XLOC_007681	XLOC_007681	MYZPE13164_G006_v1.0_000085230	scaffold_243:284296-296580	Mp1	Mn1	OK	163.112	273.989	1.67976	0.748252	3.07365	5e-05	0.000748847	yes	NULL	PREDICTED: Acyrthosiphon pisum uncharacterized LOC100576032 (LOC100576032), ncRNA	1.07416e-76
XLOC_013866	XLOC_013866	MYZPE13164_G006_v1.0_000150810	scaffold_555:139046-178136	Mp1	Mn1	OK	65.1701	109.397	1.67864	0.747296	2.61388	5e-05	0.000748847	yes	UDP-glucuronosyl/UDP-glucosyltransferase	PREDICTED: Acyrthosiphon pisum UDP-glucuronosyltransferase 2B17 (LOC100169601), mRNA	0
XLOC_009924	XLOC_009924	MYZPE13164_G006_v1.0_000109310	scaffold_328:63574-73737	Mp1	Mn1	OK	16.565	27.5448	1.66283	0.733643	2.06855	5e-05	0.000748847	yes	Aromatic amino acid hydroxylase|Aromatic amino acid hydroxylase, C-terminal|ACT domain|Phenylalanine-4-hydroxylase, tetrameric form|Tyrosine 3-monooxygenase-like|Aromatic amino acid hydroxylase, iron/copper binding site	PREDICTED: Acyrthosiphon pisum protein henna (LOC100166971), mRNA	0
XLOC_014045	XLOC_014045	MYZPE13164_G006_v1.0_000152890	scaffold_571:101285-126588	Mp1	Mn1	OK	77.9246	129.444	1.66114	0.732176	3.07131	5e-05	0.000748847	yes	Cytochrome P450|Cytochrome P450, E-class, group I	PREDICTED: Acyrthosiphon pisum cytochrome P450 4C1 (LOC100167889), mRNA	0
XLOC_000547	XLOC_000547	MYZPE13164_G006_v1.0_000006320	scaffold_104:137701-174441	Mp1	Mn1	OK	23.1221	38.3523	1.65868	0.730039	3.06822	5e-05	0.000748847	yes	NULL	PREDICTED: Acyrthosiphon pisum ataxin-2 homolog (LOC100163552), transcript variant X2, mRNA	0
XLOC_007375	XLOC_007375	MYZPE13164_G006_v1.0_000082100	scaffold_232:16642-102331	Mp1	Mn1	OK	105.714	174.739	1.65293	0.725029	2.29348	5e-05	0.000748847	yes	Glycoside hydrolase, family 31|Glycoside hydrolase, superfamily|Aldolase-type TIM barrel	PREDICTED: Acyrthosiphon pisum alpha-tocopherol transfer protein-like (LOC100165958), transcript variant X1, mRNA	0
XLOC_010907	XLOC_010907	MYZPE13164_G006_v1.0_000119820	scaffold_373:234416-237429	Mp1	Mn1	OK	18.0201	29.7469	1.65077	0.723135	2.53997	5e-05	0.000748847	yes	Oxidoreductase, N-terminal|NAD(P)-binding domain	PREDICTED: Acyrthosiphon pisum trans-1,2-dihydrobenzene-1,2-diol dehydrogenase-like (LOC100160235), transcript variant X3, mRNA	0
XLOC_016957	XLOC_016957	MYZPE13164_G006_v1.0_000183300	scaffold_8:887195-902218	Mp1	Mn1	OK	145.632	239.608	1.6453	0.718348	3.13918	5e-05	0.000748847	yes	WD40 repeat|G-protein beta WD-40 repeat|WD40-repeat-containing domain|WD40/YVTN repeat-like-containing domain|WD40 repeat, conserved site	PREDICTED: Acyrthosiphon pisum serine-threonine kinase receptor-associated protein-like (LOC100161090), mRNA	0
XLOC_018484	XLOC_018484	MYZPE13164_G006_v1.0_000199940	scaffold_95:381075-386767	Mp1	Mn1	OK	42.3771	69.6966	1.64467	0.717802	3.21652	5e-05	0.000748847	yes	Myc-type, basic helix-loop-helix (bHLH) domain	PREDICTED: Acyrthosiphon pisum sterol regulatory element-binding protein 2 (LOC100164413), transcript variant X1, mRNA	0
XLOC_008690	XLOC_008690	MYZPE13164_G006_v1.0_000096010	scaffold_28:550839-649913	Mp1	Mn1	OK	15.3127	25.1043	1.63944	0.713201	2.26496	5e-05	0.000748847	yes	Potassium channel tetramerisation-type BTB domain|BTB/POZ fold|BTB/POZ-like	PREDICTED: Acyrthosiphon pisum BTB/POZ domain-containing protein KCTD8 (LOC100164534), mRNA	0
XLOC_008274	XLOC_008274	MYZPE13164_G006_v1.0_000091750	scaffold_264:137673-160725	Mp1	Mn1	OK	19.074	31.266	1.6392	0.712988	2.54774	5e-05	0.000748847	yes	Fatty acyl-CoA reductase|Male sterility, NAD-binding|NAD(P)-binding domain	PREDICTED: Acyrthosiphon pisum fatty acyl-CoA reductase 1-like (LOC100169279), mRNA	0
XLOC_016189	XLOC_016189	MYZPE13164_G006_v1.0_000175520	scaffold_74:203772-206491	Mp1	Mn1	OK	165.972	270.9	1.6322	0.706821	2.82597	5e-05	0.000748847	yes	NULL	Acyrthosiphon pisum uncharacterized protein LOC100160919 (LOC100160919), mRNA &gt;gi|239792303|dbj|AK342509.1| Acyrthosiphon pisum ACYPI002185 mRNA, clone: 431K19, complete cds, full-insert cDNA sequence based on the ESTs (5'-EST:FF299635, 3'-EST:FF300455)	3.50658e-131
XLOC_011496	XLOC_011496	MYZPE13164_G006_v1.0_000125970	scaffold_402:243900-252470	Mp1	Mn1	OK	9.80184	15.9959	1.63193	0.706576	2.4694	5e-05	0.000748847	yes	NULL	PREDICTED: Acyrthosiphon pisum uncharacterized LOC100573813 (LOC100573813), mRNA	3.27761e-105
XLOC_010562	XLOC_010562	MYZPE13164_G006_v1.0_000116040	scaffold_358:255989-266751	Mp1	Mn1	OK	42.943	69.6878	1.6228	0.698484	2.50427	5e-05	0.000748847	yes	Inositol oxygenase	PREDICTED: Acyrthosiphon pisum inositol oxygenase (LOC100159576), mRNA	0
XLOC_010077	XLOC_010077	MYZPE13164_G006_v1.0_000110940	scaffold_336:88726-91136	Mp1	Mn1	OK	10.8969	17.6614	1.62077	0.696683	2.06261	5e-05	0.000748847	yes	NULL	PREDICTED: Diuraphis noxia mucin-5AC-like (LOC107166306), mRNA	0
XLOC_006668	XLOC_006668	MYZPE13164_G006_v1.0_000074280	scaffold_21:262348-273176	Mp1	Mn1	OK	420.476	679.317	1.61559	0.692062	2.06915	5e-05	0.000748847	yes	Aromatic amino acid hydroxylase|Aromatic amino acid hydroxylase, C-terminal|Tyrosine 3-monooxygenase|Tyrosine 3-monooxygenase-like|Aromatic amino acid hydroxylase, iron/copper binding site	PREDICTED: Acyrthosiphon pisum tyrosine 3-monooxygenase (LOC100167369), mRNA	0
XLOC_013052	XLOC_013052	MYZPE13164_G006_v1.0_000142710	scaffold_5:1596560-1602204	Mp1	Mn1	OK	7.63508	12.3337	1.6154	0.69189	2.06469	5e-05	0.000748847	yes	Peptidase C1A, papain|Peptidase C1A, papain C-terminal|Cysteine peptidase, asparagine active site	Acyrthosiphon pisum cathepsin B-10270 (Catb-10270), mRNA	0
XLOC_000083	XLOC_000083	MYZPE13164_G006_v1.0_000000780	scaffold_0:1575656-1598523	Mp1	Mn1	OK	9.6473	15.571	1.61403	0.690668	2.26288	5e-05	0.000748847	yes	Serpin family|Serpin domain	PREDICTED: Acyrthosiphon pisum plasminogen activator inhibitor 2 type A-like (LOC100159556), transcript variant X1, mRNA	0
XLOC_008054	XLOC_008054	MYZPE13164_G006_v1.0_000089540	scaffold_256:251503-257854	Mp1	Mn1	OK	8.97519	14.4834	1.61371	0.690384	2.00859	5e-05	0.000748847	yes	Short-chain dehydrogenase/reductase SDR|Glucose/ribitol dehydrogenase|NAD(P)-binding domain	PREDICTED: Acyrthosiphon pisum farnesol dehydrogenase (LOC100160714), mRNA	0
XLOC_016208	XLOC_016208	MYZPE13164_G006_v1.0_000175910	scaffold_74:610597-621899	Mp1	Mn1	OK	16.4019	26.4147	1.61047	0.687479	2.7068	5e-05	0.000748847	yes	Major facilitator superfamily|Major facilitator superfamily domain, general substrate transporter|Major facilitator superfamily domain	PREDICTED: Acyrthosiphon pisum putative inorganic phosphate cotransporter (LOC100161085), transcript variant X2, mRNA	0
XLOC_009972	XLOC_009972	MYZPE13164_G006_v1.0_000109850	scaffold_33:545930-693780	Mp1	Mn1	OK	187.756	301.799	1.60741	0.684735	2.00522	5e-05	0.000748847	yes	NULL	Acyrthosiphon pisum uncharacterized LOC100167427 (LOC100167427), mRNA	5.72871e-103
XLOC_015566	XLOC_015566	MYZPE13164_G006_v1.0_000168940	scaffold_69:471362-474416	Mp1	Mn1	OK	9.37516	14.9946	1.5994	0.677527	2.21546	5e-05	0.000748847	yes	NULL	PREDICTED: Diuraphis noxia protein SSXT-like (LOC107165174), mRNA	0
XLOC_011470	XLOC_011470	MYZPE13164_G006_v1.0_000125680	scaffold_400:190386-195523	Mp1	Mn1	OK	22.1901	35.4888	1.59931	0.677446	2.74666	5e-05	0.000748847	yes	SMP-30/Gluconolactonase/LRE-like region|Senescence marker protein-30 (SMP-30)|Six-bladed beta-propeller, TolB-like	PREDICTED: Acyrthosiphon pisum regucalcin-like (LOC100165771), transcript variant X4, mRNA	0
XLOC_009630	XLOC_009630	MYZPE13164_G006_v1.0_000106370	scaffold_313:286257-322979	Mp1	Mn1	OK	18.2614	29.1244	1.59486	0.673426	2.96359	5e-05	0.000748847	yes	Protein kinase domain|Protein kinase-like domain|Serine/threonine- / dual specificity protein kinase, catalytic domain|Serine/threonine-protein kinase, active site	PREDICTED: Diuraphis noxia death-associated protein kinase related-like (LOC107167798), mRNA	0
XLOC_011880	XLOC_011880	MYZPE13164_G006_v1.0_000130010	scaffold_422:5315-14233	Mp1	Mn1	OK	6.66352	10.5842	1.58838	0.66756	2.11532	5e-05	0.000748847	yes	Peptidase S1|Peptidase S1A, chymotrypsin-type|Trypsin-like cysteine/serine peptidase domain|Peptidase S1, trypsin family, active site	PREDICTED: Diuraphis noxia venom protease-like (LOC107161913), mRNA	0
XLOC_004082	XLOC_004082	MYZPE13164_G006_v1.0_000045730	scaffold_151:156129-160906	Mp1	Mn1	OK	74.9577	118.737	1.58405	0.663616	2.83866	5e-05	0.000748847	yes	Endonuclease/exonuclease/phosphatase|Inositol polyphosphate-related phosphatase	PREDICTED: Acyrthosiphon pisum inositol polyphosphate 5-phosphatase K (LOC100164453), mRNA	0
XLOC_003145	XLOC_003145	MYZPE13164_G006_v1.0_000035730	scaffold_138:472925-497498	Mp1	Mn1	OK	11.8781	18.8152	1.58402	0.663595	2.05895	5e-05	0.000748847	yes	Phospholipase B-like	PREDICTED: Acyrthosiphon pisum putative phospholipase B-like 2 (LOC100165900), mRNA	0
XLOC_005322	XLOC_005322	MYZPE13164_G006_v1.0_000059380	scaffold_177:416334-435762	Mp1	Mn1	OK	27.9702	44.2783	1.58305	0.662709	2.73458	5e-05	0.000748847	yes	Hemopexin-like repeats|Peptidase M10, metallopeptidase|Peptidoglycan binding-like|Peptidase M10A|Hemopexin-like domain|Metallopeptidase, catalytic domain|Peptidase, metallopeptidase|Peptidase M10A, metazoans|Hemopexin, conserved site	PREDICTED: Acyrthosiphon pisum matrix metalloproteinase-16 (LOC100164006), transcript variant X1, mRNA	0
XLOC_014174	XLOC_014174	MYZPE13164_G006_v1.0_000154150	scaffold_58:703770-712193	Mp1	Mn1	OK	22.8303	36.0761	1.58019	0.660097	2.875	5e-05	0.000748847	yes	Cleavage/polyadenylation specificity factor, A subunit, C-terminal|Quinoprotein amine dehydrogenase, beta chain-like|WD40/YVTN repeat-like-containing domain	PREDICTED: Acyrthosiphon pisum DNA damage-binding protein 1 (LOC100165978), transcript variant X2, mRNA	0
XLOC_006560	XLOC_006560	MYZPE13164_G006_v1.0_000072950	scaffold_2058:646-6680	Mp1	Mn1	OK	9.72262	15.2405	1.56753	0.648492	2.36581	5e-05	0.000748847	yes	General substrate transporter|Sugar/inositol transporter|Major facilitator superfamily domain, general substrate transporter|Major facilitator superfamily domain|Sugar transporter, conserved site	PREDICTED: Acyrthosiphon pisum facilitated trehalose transporter Tret1-like (LOC100163202), transcript variant X2, mRNA	0
XLOC_013643	XLOC_013643	MYZPE13164_G006_v1.0_000148510	scaffold_54:694789-719355	Mp1	Mn1	OK	14.714	23.0139	1.56408	0.645313	2.46688	5e-05	0.000748847	yes	ABC transporter-like|Ionotropic glutamate receptor|Extracellular ligand-binding receptor|Glutamate receptor, L-glutamate/glycine-binding|P-loop containing nucleoside triphosphate hydrolase|Periplasmic binding protein-like I|AAA+ ATPase domain|ABC transporter, conserved site	PREDICTED: Acyrthosiphon pisum ABC transporter G family member 23 (LOC100165869), transcript variant X2, mRNA	0
XLOC_013541	XLOC_013541	MYZPE13164_G006_v1.0_000147360	scaffold_532:27301-49455	Mp1	Mn1	OK	57.9491	90.4077	1.56012	0.641659	2.74617	5e-05	0.000748847	yes	Glutathione S-transferase, C-terminal|Glutathione S-transferase, N-terminal|Glutathione S-transferase, C-terminal-like|Thioredoxin-like fold	Acyrthosiphon pisum glutathione S-transferase 1-1-like (LOC100164626), mRNA	0
XLOC_009048	XLOC_009048	MYZPE13164_G006_v1.0_000100070	scaffold_2920:8-1990	Mp1	Mn1	OK	16.3945	25.5206	1.55666	0.638451	2.04643	5e-05	0.000748847	yes	GTP binding domain|P-loop containing nucleoside triphosphate hydrolase|Small GTP-binding protein domain	PREDICTED: Diuraphis noxia GTPase Era, mitochondrial (LOC107162486), mRNA	0
XLOC_006752	XLOC_006752	MYZPE13164_G006_v1.0_000075020	scaffold_210:314717-343913	Mp1	Mn1	OK	168.185	261.729	1.5562	0.638023	2.63819	5e-05	0.000748847	yes	Hly-III-related	Acyrthosiphon pisum mRNA, clone: ACI0AAF54YH22, full-insert cDNA sequence based on ESTs (5'-EST:ACI0AAF54YH22AAM1, 3'-EST ACI2AAF8YB12BBM1)	0
XLOC_011762	XLOC_011762	MYZPE13164_G006_v1.0_000128770	scaffold_416:219021-223134	Mp1	Mn1	OK	14.8902	23.1651	1.55573	0.637593	2.08266	5e-05	0.000748847	yes	Cytochrome P450|Cytochrome P450, E-class, group I|Cytochrome P450, conserved site	PREDICTED: Acyrthosiphon pisum probable cytochrome P450 6a13 (LOC100161480), mRNA	0
XLOC_013331	XLOC_013331	MYZPE13164_G006_v1.0_000145220	scaffold_518:27628-40195	Mp1	Mn1	OK	17.5232	27.1991	1.55217	0.634289	1.8123	5e-05	0.000748847	yes	Acetyl-coenzyme A transporter 1|Major facilitator superfamily domain, general substrate transporter	PREDICTED: Acyrthosiphon pisum acetyl-coenzyme A transporter 1 (LOC100163344), transcript variant X2, mRNA	0
XLOC_014229	XLOC_014229	MYZPE13164_G006_v1.0_000154740	scaffold_586:6575-21117	Mp1	Mn1	OK	82.6044	127.98	1.54931	0.631625	2.57071	5e-05	0.000748847	yes	Lipin, N-terminal|LNS2, Lipin/Ned1/Smp2|HAD-like domain	PREDICTED: Acyrthosiphon pisum phosphatidate phosphatase LPIN3 (LOC100162988), transcript variant X3, mRNA	0
XLOC_008675	XLOC_008675	MYZPE13164_G006_v1.0_000095720	scaffold_28:190008-207406	Mp1	Mn1	OK	10.7204	16.564	1.54509	0.627688	2.30736	5e-05	0.000748847	yes	Multicopper oxidase, type 1|Multicopper oxidase, type 2|Multicopper oxidase, type 3|Cupredoxin|Multicopper oxidase, copper-binding site	PREDICTED: Acyrthosiphon pisum laccase-6 (LOC100161156), transcript variant X2, mRNA	0
XLOC_006358	XLOC_006358	MYZPE13164_G006_v1.0_000071120	scaffold_20:1222001-1226447	Mp1	Mn1	OK	90.1245	139.248	1.54506	0.627667	2.15686	5e-05	0.000748847	yes	Zinc finger, C2H2|Zinc finger C2H2-type/integrase DNA-binding domain|Zinc finger, C2H2-like	PREDICTED: Diuraphis noxia uncharacterized LOC107165223 (LOC107165223), mRNA	1.60656e-76
XLOC_010283	XLOC_010283	MYZPE13164_G006_v1.0_000113150	scaffold_345:81300-85742	Mp1	Mn1	OK	58.611	90.5009	1.54409	0.626759	2.78087	5e-05	0.000748847	yes	Manganese/iron superoxide dismutase|Manganese/iron superoxide dismutase, N-terminal|Manganese/iron superoxide dismutase, C-terminal|Manganese/iron superoxide dismutase, binding site	Acyrthosiphon pisum superoxide dismutase [Mn], mitochondrial-like (LOC100164663), mRNA	0
XLOC_011522	XLOC_011522	MYZPE13164_G006_v1.0_000126220	scaffold_404:139994-221474	Mp1	Mn1	OK	26.9998	41.6476	1.54251	0.625284	2.70891	5e-05	0.000748847	yes	NULL	PREDICTED: Acyrthosiphon pisum uncharacterized LOC100570601 (LOC100570601), transcript variant X2, mRNA	0
XLOC_005714	XLOC_005714	MYZPE13164_G006_v1.0_000063620	scaffold_186:417698-430500	Mp1	Mn1	OK	578.892	890.685	1.5386	0.62162	2.70191	5e-05	0.000748847	yes	NULL	PREDICTED: Diuraphis noxia uncharacterized LOC107171435 (LOC107171435), mRNA	1.09334e-76
XLOC_016955	XLOC_016955	MYZPE13164_G006_v1.0_000183270	scaffold_8:871234-877898	Mp1	Mn1	OK	9.79005	15.0473	1.537	0.620116	1.94468	5e-05	0.000748847	yes	Short-chain dehydrogenase/reductase SDR|Glucose/ribitol dehydrogenase|NAD(P)-binding domain	PREDICTED: Diuraphis noxia farnesol dehydrogenase-like (LOC107164395), transcript variant X2, mRNA	0
XLOC_006283	XLOC_006283	MYZPE13164_G006_v1.0_000069680	scaffold_2:1210380-1228840	Mp1	Mn1	OK	14.1795	21.7795	1.53599	0.619165	2.23096	5e-05	0.000748847	yes	UDP-glucuronosyl/UDP-glucosyltransferase	PREDICTED: Acyrthosiphon pisum UDP-glucuronosyltransferase 2C1-like (LOC100168531), mRNA	0
XLOC_003787	XLOC_003787	MYZPE13164_G006_v1.0_000042510	scaffold_147:438552-445214	Mp1	Mn1	OK	20.8206	31.9375	1.53394	0.61724	2.61917	5e-05	0.000748847	yes	NULL	PREDICTED: Diuraphis noxia uncharacterized LOC107165841 (LOC107165841), transcript variant X2, mRNA	0
XLOC_012254	XLOC_012254	MYZPE13164_G006_v1.0_000133880	scaffold_444:8819-19929	Mp1	Mn1	OK	20.2015	30.8919	1.52919	0.612768	2.44615	5e-05	0.000748847	yes	NULL	PREDICTED: Diuraphis noxia uncharacterized LOC107172531 (LOC107172531), partial mRNA	1.79834e-67
XLOC_012986	XLOC_012986	MYZPE13164_G006_v1.0_000141550	scaffold_496:65677-67765	Mp1	Mn1	OK	10.6997	16.3424	1.52737	0.611052	2.2859	5e-05	0.000748847	yes	NULL	PREDICTED: Diuraphis noxia putative uncharacterized protein DDB_G0286901 (LOC107164020), mRNA	1.12053e-124
XLOC_011558	XLOC_011558	MYZPE13164_G006_v1.0_000126610	scaffold_406:126929-159846	Mp1	Mn1	OK	5.79114	8.82118	1.52322	0.607124	2.15415	5e-05	0.000748847	yes	PDZ domain	PREDICTED: Acyrthosiphon pisum uncharacterized LOC100575278 (LOC100575278), mRNA	0
XLOC_009639	XLOC_009639	MYZPE13164_G006_v1.0_000106460	scaffold_314:139332-144179	Mp1	Mn1	OK	28.1417	42.6824	1.5167	0.600932	2.47536	5e-05	0.000748847	yes	GNAT domain|Radical SAM|Acyl-CoA N-acyltransferase|Radical SAM, alpha/beta horseshoe|Elongator protein 3/MiaB/NifB|Histone acetyltransferase ELP3	PREDICTED: Acyrthosiphon pisum probable elongator complex protein 3 (LOC100161632), transcript variant X2, mRNA	0
XLOC_000579	XLOC_000579	MYZPE13164_G006_v1.0_000006410	scaffold_104:257669-266548	Mp1	Mn1	OK	11.1894	16.9697	1.51658	0.600819	2.20703	5e-05	0.000748847	yes	UDP-glucuronosyl/UDP-glucosyltransferase	PREDICTED: Acyrthosiphon pisum UDP-glucuronosyltransferase 2C1 (LOC100163870), mRNA	0
XLOC_014277	XLOC_014277	MYZPE13164_G006_v1.0_000155330	scaffold_59:809538-816528	Mp1	Mn1	OK	23.172	34.9048	1.50634	0.591044	2.1307	5e-05	0.000748847	yes	Peptidase S1|Proteinase, regulatory CLIP domain|Peptidase S1A, chymotrypsin-type|Trypsin-like cysteine/serine peptidase domain|Disulphide knot CLIP|Peptidase S1, trypsin family, active site	PREDICTED: Diuraphis noxia uncharacterized LOC107169577 (LOC107169577), mRNA	0
XLOC_011108	XLOC_011108	MYZPE13164_G006_v1.0_000121760	scaffold_383:114348-133659	Mp1	Mn1	OK	64.6101	97.3227	1.50631	0.591018	2.33997	5e-05	0.000748847	yes	Zinc finger, RING-type|Zinc finger, RING/FYVE/PHD-type	PREDICTED: Acyrthosiphon pisum E3 ubiquitin-protein ligase ZNRF2 (LOC100161350), mRNA	0
XLOC_002442	XLOC_002442	MYZPE13164_G006_v1.0_000027400	scaffold_128:180286-247273	Mp1	Mn1	OK	15.7289	23.6549	1.50391	0.588722	1.97155	5e-05	0.000748847	yes	P-loop containing nucleoside triphosphate hydrolase|Zinc finger, NF-X1-type	PREDICTED: Acyrthosiphon pisum NFX1-type zinc finger-containing protein 1 (LOC100169328), transcript variant X3, mRNA	0
XLOC_002061	XLOC_002061	MYZPE13164_G006_v1.0_000023290	scaffold_122:543527-548748	Mp1	Mn1	OK	21.0298	31.6235	1.50375	0.588563	2.32964	5e-05	0.000748847	yes	General substrate transporter|Major facilitator superfamily domain, general substrate transporter|Major facilitator superfamily domain	PREDICTED: Acyrthosiphon pisum facilitated trehalose transporter Tret1 (LOC100165042), transcript variant X2, mRNA	0
XLOC_011089	XLOC_011089	MYZPE13164_G006_v1.0_000121650	scaffold_382:228743-246768	Mp1	Mn1	OK	7.48294	11.1798	1.49404	0.579219	2.23904	5e-05	0.000748847	yes	ABC transporter-like|ABC transporter, transmembrane domain|P-loop containing nucleoside triphosphate hydrolase|ABC transporter type 1, transmembrane domain|AAA+ ATPase domain|ABC transporter, conserved site	PREDICTED: Acyrthosiphon pisum multidrug resistance protein 1A (LOC100168150), transcript variant X1, mRNA	0
XLOC_018812	XLOC_018812	MYZPE13164_G006_v1.0_000203490	scaffold_99:59010-68270	Mp1	Mn1	OK	333.31	496.925	1.49088	0.576166	2.19036	5e-05	0.000748847	yes	Zinc finger, CCCH-type	PREDICTED: Acyrthosiphon pisum zinc finger protein 36, C3H1 type-like 2-A (LOC100162438), mRNA	0
XLOC_009610	XLOC_009610	MYZPE13164_G006_v1.0_000106110	scaffold_311:297111-310715	Mp1	Mn1	OK	90.2812	133.505	1.47877	0.564397	1.94058	5e-05	0.000748847	yes	Bromodomain|PWWP domain|Zinc finger, FYVE/PHD-type|Zinc finger, RING/FYVE/PHD-type|Zinc finger, PHD-type|Zinc finger, PHD-finger|Zinc finger, MYND-type|Zinc finger, PHD-type, conserved site	PREDICTED: Acyrthosiphon pisum zinc finger MYND domain-containing protein 11 (LOC100164563), mRNA	0
XLOC_003330	XLOC_003330	MYZPE13164_G006_v1.0_000037560	scaffold_140:53505-71549	Mp1	Mn1	OK	21.1595	31.2749	1.47805	0.563697	2.48897	5e-05	0.000748847	yes	Zinc/iron permease	PREDICTED: Acyrthosiphon pisum uncharacterized LOC100166684 (LOC100166684), mRNA	0
XLOC_001212	XLOC_001212	MYZPE13164_G006_v1.0_000013670	scaffold_1112:7586-38139	Mp1	Mn1	OK	123.522	182.062	1.47392	0.559657	2.28702	5e-05	0.000748847	yes	Ankyrin repeat-containing domain|Ankyrin repeat	PREDICTED: Acyrthosiphon pisum protein fem-1 homolog A (LOC100570296), mRNA	0
XLOC_000076	XLOC_000076	MYZPE13164_G006_v1.0_000000650	scaffold_0:1206131-1216288	Mp1	Mn1	OK	112.509	165.717	1.47293	0.558688	2.52002	5e-05	0.000748847	yes	Alcohol dehydrogenase superfamily, zinc-type|Alcohol dehydrogenase, C-terminal|Alcohol dehydrogenase GroES-like|GroES (chaperonin 10)-like|NAD(P)-binding domain|Polyketide synthase, enoylreductase|Alcohol dehydrogenase, zinc-type, conserved site	PREDICTED: Acyrthosiphon pisum sorbitol dehydrogenase (LOC100159783), mRNA	0
XLOC_014343	XLOC_014343	MYZPE13164_G006_v1.0_000155980	scaffold_596:66679-85824	Mp1	Mn1	OK	60.9781	89.8044	1.47273	0.558494	2.46372	5e-05	0.000748847	yes	Phosphoenolpyruvate carboxykinase, GTP-utilising|Phosphoenolpyruvate carboxykinase, N-terminal|Phosphoenolpyruvate carboxykinase, C-terminal|Phosphoenolpyruvate carboxykinase, GTP-utilising, conserved site	PREDICTED: Acyrthosiphon pisum phosphoenolpyruvate carboxykinase [GTP] (LOC100160700), mRNA	0
XLOC_016479	XLOC_016479	MYZPE13164_G006_v1.0_000178390	scaffold_76:190430-199268	Mp1	Mn1	OK	590.961	870.199	1.47251	0.558281	2.06234	5e-05	0.000748847	yes	Haemolymph juvenile hormone binding	PREDICTED: Acyrthosiphon pisum protein takeout-like (LOC100168782), mRNA	0
XLOC_004995	XLOC_004995	MYZPE13164_G006_v1.0_000055790	scaffold_17:191414-209765	Mp1	Mn1	OK	6.5677	9.66383	1.47142	0.557208	2.23789	5e-05	0.000748847	yes	Alcohol dehydrogenase, C-terminal|Beta-ketoacyl synthase, N-terminal|Acyl transferase|Beta-ketoacyl synthase, C-terminal|GroES (chaperonin 10)-like|Acyl transferase/acyl hydrolase/lysophospholipase|Thiolase-like|Malonyl-CoA ACP transacylase, ACP-binding|Acyl transferase domain|Thiolase-like, subgroup|NAD(P)-binding domain|Polyketide synthase, beta-ketoacyl synthase domain|Polyketide synthase, acy…	PREDICTED: Acyrthosiphon pisum fatty acid synthase (LOC100162692), mRNA	0
XLOC_008916	XLOC_008916	MYZPE13164_G006_v1.0_000098800	scaffold_29:542311-547843	Mp1	Mn1	OK	45.2069	66.5099	1.47123	0.557026	1.91902	5e-05	0.000748847	yes	NULL	PREDICTED: Acyrthosiphon pisum uncharacterized LOC100575339 (LOC100575339), ncRNA	1.84784e-80
XLOC_011079	XLOC_011079	MYZPE13164_G006_v1.0_000121470	scaffold_382:3728-45527	Mp1	Mn1	OK	33.4842	49.2308	1.47027	0.556078	2.4162	5e-05	0.000748847	yes	Low-density lipoprotein (LDL) receptor class A repeat|Peptidase S1|Trypsin-like cysteine/serine peptidase domain|Sushi/SCR/CCP|Peptidase S1, trypsin family, active site|Low-density lipoprotein (LDL) receptor class A, conserved site	PREDICTED: Acyrthosiphon pisum uncharacterized LOC100160377 (LOC100160377), transcript variant X1, mRNA	0
XLOC_014414	XLOC_014414	MYZPE13164_G006_v1.0_000156590	scaffold_6:1549448-1559030	Mp1	Mn1	OK	16.4559	24.1185	1.46565	0.551537	2.0763	5e-05	0.000748847	yes	Cytochrome b5-like heme/steroid binding domain|Fatty acid desaturase, type 1	PREDICTED: Acyrthosiphon pisum cytochrome b5-related protein (LOC100165911), mRNA	0
XLOC_005260	XLOC_005260	MYZPE13164_G006_v1.0_000058670	scaffold_175:81900-91106	Mp1	Mn1	OK	18.5842	27.2104	1.46417	0.550081	2.13726	5e-05	0.000748847	yes	UDP-glucuronosyl/UDP-glucosyltransferase	PREDICTED: Acyrthosiphon pisum UDP-glucuronosyltransferase 2C1 (LOC100161787), transcript variant X3, mRNA	0
XLOC_013318	XLOC_013318	MYZPE13164_G006_v1.0_000145160	scaffold_517:148642-172198	Mp1	Mn1	OK	13.9854	20.4593	1.46291	0.548837	2.05241	5e-05	0.000748847	yes	Glycoside hydrolase, family 35|Galactose-binding domain-like|Glycoside hydrolase, superfamily|Glycoside hydrolase, catalytic domain|Beta-galactosidase 1-like	PREDICTED: Acyrthosiphon pisum beta-galactosidase (LOC100162812), mRNA	0
XLOC_008700	XLOC_008700	MYZPE13164_G006_v1.0_000096160	scaffold_28:889203-911123	Mp1	Mn1	OK	176.561	258.195	1.46236	0.548298	2.3451	5e-05	0.000748847	yes	Villin/Gelsolin|Gelsolin domain	PREDICTED: Acyrthosiphon pisum uncharacterized LOC100573251 (LOC100573251), transcript variant X2, mRNA	1.13455e-47
XLOC_004247	XLOC_004247	MYZPE13164_G006_v1.0_000047580	scaffold_155:233012-239819	Mp1	Mn1	OK	110.726	161.654	1.45994	0.545907	2.4333	5e-05	0.000748847	yes	Insect cuticle protein	PREDICTED: Acyrthosiphon pisum cuticle protein-like (LOC100168822), mRNA	0
XLOC_002114	XLOC_002114	MYZPE13164_G006_v1.0_000024000	scaffold_123:216968-227592	Mp1	Mn1	OK	16.2546	23.7016	1.45815	0.54414	2.09418	5e-05	0.000748847	yes	Cytochrome P450|Cytochrome P450, E-class, group I|Cytochrome P450, conserved site	PREDICTED: Acyrthosiphon pisum probable cytochrome P450 305a1 (LOC100168939), transcript variant X1, mRNA	0
XLOC_006780	XLOC_006780	MYZPE13164_G006_v1.0_000075320	scaffold_211:137101-141545	Mp1	Mn1	OK	11.6487	16.9851	1.4581	0.544092	2.11541	5e-05	0.000748847	yes	Nucleoporin interacting component Nup93/Nic96	PREDICTED: Acyrthosiphon pisum nuclear pore complex protein Nup93 (LOC100159173), transcript variant X2, mRNA	0
XLOC_001344	XLOC_001344	MYZPE13164_G006_v1.0_000015000	scaffold_113:117276-142176	Mp1	Mn1	OK	206.59	298.774	1.44622	0.532285	2.38576	5e-05	0.000748847	yes	Glutathione S-transferase, C-terminal|Glutathione S-transferase, N-terminal|Glutathione S-transferase, C-terminal-like|Thioredoxin-like fold	Acyrthosiphon pisum glutathione S-transferase-like (LOC100168850), mRNA &gt;gi|239799257|dbj|AK339849.1| Acyrthosiphon pisum ACYPI009519 mRNA, clone: 183C23, complete cds, full-insert cDNA sequence based on the ESTs (5'-EST:EX638770, 3'-EST:EX639652)	0
XLOC_006501	XLOC_006501	MYZPE13164_G006_v1.0_000072270	scaffold_203:317983-407697	Mp1	Mn1	OK	23.2828	33.6694	1.4461	0.532171	2.24464	5e-05	0.000748847	yes	CD36 antigen	PREDICTED: Acyrthosiphon pisum scavenger receptor class B member 1 (LOC100163966), transcript variant X1, mRNA	0
XLOC_016914	XLOC_016914	MYZPE13164_G006_v1.0_000183410	scaffold_8:1131258-1137702	Mp1	Mn1	OK	36.2401	52.3209	1.44373	0.529799	2.09722	5e-05	0.000748847	yes	Short-chain dehydrogenase/reductase SDR|Glucose/ribitol dehydrogenase|NAD(P)-binding domain|Short-chain dehydrogenase/reductase, conserved site	PREDICTED: Acyrthosiphon pisum farnesol dehydrogenase (LOC100165420), transcript variant X3, mRNA	0
XLOC_005192	XLOC_005192	MYZPE13164_G006_v1.0_000058020	scaffold_173:329993-356255	Mp1	Mn1	OK	12.8172	18.4806	1.44185	0.527925	2.15872	5e-05	0.000748847	yes	G protein-coupled receptor, rhodopsin-like|GPCR, rhodopsin-like, 7TM	PREDICTED: Acyrthosiphon pisum tyramine receptor 1 (LOC100572358), transcript variant X3, mRNA	0
XLOC_015232	XLOC_015232	MYZPE13164_G006_v1.0_000165350	scaffold_659:133127-141765	Mp1	Mn1	OK	81.163	116.733	1.43825	0.524315	2.30098	5e-05	0.000748847	yes	GNS1/SUR4 membrane protein	PREDICTED: Diuraphis noxia elongation of very long chain fatty acids protein AAEL008004-like (LOC107162292), mRNA	0
XLOC_017925	XLOC_017925	MYZPE13164_G006_v1.0_000193890	scaffold_896:28654-45107	Mp1	Mn1	OK	29.5704	42.4058	1.43406	0.52011	2.27928	5e-05	0.000748847	yes	Beta-ketoacyl synthase, N-terminal|Acyl carrier protein-like|Acyl transferase|Beta-ketoacyl synthase, C-terminal|Polyketide synthase, KR|GroES (chaperonin 10)-like|Acyl transferase/acyl hydrolase/lysophospholipase|Thiolase-like|Acyl transferase domain|Thiolase-like, subgroup|NAD(P)-binding domain|Polyketide synthase/Fatty acid synthase, KR|Polyketide synthase, phosphopantetheine-binding domain|Po…	PREDICTED: Acyrthosiphon pisum fatty acid synthase (LOC100158857), mRNA	0
XLOC_008162	XLOC_008162	MYZPE13164_G006_v1.0_000090650	scaffold_26:449120-466768	Mp1	Mn1	OK	27.9182	39.8615	1.4278	0.513789	2.31717	5e-05	0.000748847	yes	Peptidase S1|Peptidase S1A, chymotrypsin-type|Trypsin-like cysteine/serine peptidase domain|Peptidase S1, trypsin family, active site	PREDICTED: Acyrthosiphon pisum serine proteinase stubble (LOC100164494), transcript variant X1, mRNA	0
XLOC_014154	XLOC_014154	MYZPE13164_G006_v1.0_000154170	scaffold_58:741141-761125	Mp1	Mn1	OK	44.7776	63.5449	1.41912	0.504997	2.20496	5e-05	0.000748847	yes	NULL	PREDICTED: Acyrthosiphon pisum tubulin-specific chaperone cofactor E-like protein (LOC100165748), mRNA	0
XLOC_003205	XLOC_003205	MYZPE13164_G006_v1.0_000036280	scaffold_139:47956-60667	Mp1	Mn1	OK	122.22	173.126	1.41652	0.50235	2.05	5e-05	0.000748847	yes	FAR-17a/AIG1-like protein	PREDICTED: Acyrthosiphon pisum androgen-dependent TFPI-regulating protein-like (LOC100569154), mRNA	0
XLOC_012987	XLOC_012987	MYZPE13164_G006_v1.0_000141560	scaffold_496:68791-71162	Mp1	Mn1	OK	19.7848	27.9875	1.4146	0.500391	2.13793	5e-05	0.000748847	yes	NULL	PREDICTED: Diuraphis noxia putative uncharacterized protein DDB_G0286901 (LOC107164020), mRNA	2.26791e-119
XLOC_007796	XLOC_007796	MYZPE13164_G006_v1.0_000086620	scaffold_248:281101-292203	Mp1	Mn1	OK	8.00332	11.2728	1.40851	0.494174	1.8877	5e-05	0.000748847	yes	ABC transporter-like|ABC transporter, transmembrane domain|P-loop containing nucleoside triphosphate hydrolase|ABC transporter type 1, transmembrane domain|AAA+ ATPase domain|ABC transporter, conserved site	PREDICTED: Acyrthosiphon pisum probable multidrug resistance-associated protein lethal(2)03659 (LOC107884764), transcript variant X1, mRNA	0
XLOC_005366	XLOC_005366	MYZPE13164_G006_v1.0_000059960	scaffold_179:14465-25168	Mp1	Mn1	OK	55.531	78.1133	1.40666	0.492275	2.13827	5e-05	0.000748847	yes	NULL	PREDICTED: Diuraphis noxia rhythmically expressed gene 5 protein (LOC107167175), mRNA	0
XLOC_012825	XLOC_012825	MYZPE13164_G006_v1.0_000139910	scaffold_485:99831-112553	Mp1	Mn1	OK	78.6052	110.471	1.4054	0.490976	2.11431	5e-05	0.000748847	yes	NULL	PREDICTED: Diuraphis noxia proline-rich receptor-like protein kinase PERK9 (LOC107166933), mRNA	0
XLOC_002570	XLOC_002570	MYZPE13164_G006_v1.0_000029360	scaffold_13:536377-578317	Mp1	Mn1	OK	12.093	16.9545	1.402	0.487489	2.04429	5e-05	0.000748847	yes	Zinc finger, C2H2|BTB/POZ|BTB/POZ fold|Zinc finger C2H2-type/integrase DNA-binding domain|BTB/POZ-like|Zinc finger, C2H2-like	PREDICTED: Acyrthosiphon pisum oocyte zinc finger protein XlCOF8.4 (LOC100165110), transcript variant X2, mRNA	0
XLOC_000104	XLOC_000104	MYZPE13164_G006_v1.0_000001170	scaffold_1:58770-76881	Mp1	Mn1	OK	39.3751	55.1066	1.39953	0.484944	2.10506	5e-05	0.000748847	yes	Tetratricopeptide-like helical	PREDICTED: Acyrthosiphon pisum uncharacterized LOC100163960 (LOC100163960), mRNA	0
XLOC_006308	XLOC_006308	MYZPE13164_G006_v1.0_000070280	scaffold_20:41852-58152	Mp1	Mn1	OK	26.7243	37.3976	1.39939	0.484794	2.07208	5e-05	0.000748847	yes	Alpha/beta hydrolase fold-1|Epoxide hydrolase, N-terminal|Epoxide hydrolase-like|Epoxide hydrolase	PREDICTED: Acyrthosiphon pisum epoxide hydrolase 1 (LOC100160300), mRNA	0
XLOC_013105	XLOC_013105	MYZPE13164_G006_v1.0_000142820	scaffold_5:1753917-1757538	Mp1	Mn1	OK	112.895	157.691	1.39679	0.482118	2.15322	5e-05	0.000748847	yes	Guanine nucleotide-binding protein-like 3, N-terminal domain|P-loop containing nucleoside triphosphate hydrolase	PREDICTED: Acyrthosiphon pisum guanine nucleotide-binding protein-like 3 homolog (LOC100168621), transcript variant X3, mRNA	0
XLOC_007070	XLOC_007070	MYZPE13164_G006_v1.0_000078390	scaffold_220:319394-330370	Mp1	Mn1	OK	22.4829	31.3992	1.39658	0.481902	1.85109	5e-05	0.000748847	yes	UDP-glucuronosyl/UDP-glucosyltransferase	PREDICTED: Acyrthosiphon pisum UDP-glucuronosyltransferase 1-7 (LOC100160142), transcript variant X3, mRNA	0
XLOC_015813	XLOC_015813	MYZPE13164_G006_v1.0_000171310	scaffold_701:9927-43982	Mp1	Mn1	OK	100.13	139.58	1.39399	0.479216	2.11394	5e-05	0.000748847	yes	GNS1/SUR4 membrane protein	PREDICTED: Acyrthosiphon pisum elongation of very long chain fatty acids protein AAEL008004 (LOC100163970), transcript variant X3, mRNA	0
XLOC_008387	XLOC_008387	MYZPE13164_G006_v1.0_000093020	scaffold_269:237909-372572	Mp1	Mn1	OK	41.001	57.0778	1.39211	0.477272	1.93892	5e-05	0.000748847	yes	EF-hand domain|EF-hand domain pair|Recoverin|EF-Hand 1, calcium-binding site	PREDICTED: Acyrthosiphon pisum frequenin-1 (LOC100574032), partial mRNA	3.21075e-119
XLOC_010004	XLOC_010004	MYZPE13164_G006_v1.0_000110110	scaffold_331:35124-38134	Mp1	Mn1	OK	34.136	47.2704	1.38477	0.469643	2.03748	5e-05	0.000748847	yes	Ribosomal protein L37/S30	PREDICTED: Diuraphis noxia 28S ribosomal protein S30, mitochondrial (LOC107162158), mRNA	0
XLOC_010344	XLOC_010344	MYZPE13164_G006_v1.0_000113730	scaffold_347:211548-215010	Mp1	Mn1	OK	40.7867	56.2408	1.3789	0.463521	1.95803	5e-05	0.000748847	yes	WD40 repeat|WD40-repeat-containing domain|WD40/YVTN repeat-like-containing domain	PREDICTED: Diuraphis noxia WD repeat domain phosphoinositide-interacting protein 4-like (LOC107163868), mRNA	0
XLOC_008882	XLOC_008882	MYZPE13164_G006_v1.0_000098250	scaffold_288:75623-83388	Mp1	Mn1	OK	49.7413	68.4664	1.37645	0.460952	2.06371	5e-05	0.000748847	yes	Peptidase S1|Peptidase S1A, chymotrypsin-type|Trypsin-like cysteine/serine peptidase domain|Peptidase S1, trypsin family, active site	PREDICTED: Acyrthosiphon pisum uncharacterized LOC100167585 (LOC100167585), transcript variant X2, mRNA	0
XLOC_012230	XLOC_012230	MYZPE13164_G006_v1.0_000133630	scaffold_442:122045-127798	Mp1	Mn1	OK	38.7288	52.9798	1.36797	0.452035	1.99924	5e-05	0.000748847	yes	Elongation factor, GTP-binding domain|GTP binding domain|P-loop containing nucleoside triphosphate hydrolase	PREDICTED: Acyrthosiphon pisum guanine nucleotide-binding protein-like 3 homolog (LOC100167469), mRNA	0
XLOC_006770	XLOC_006770	MYZPE13164_G006_v1.0_000075290	scaffold_211:116692-118265	Mp1	Mn1	OK	178.168	240.447	1.34955	0.432483	1.97188	5e-05	0.000748847	yes	DAP1/DAPL1	Acyrthosiphon pisum mRNA, clone: ACI0AAB2YH14, full-insert cDNA sequence based on ESTs (5'-EST:ACI0AAB2YH14AAM1, 3'-EST ACI0AAB2YH14BBM2)	3.43776e-108
XLOC_014548	XLOC_014548	MYZPE13164_G006_v1.0_000158160	scaffold_61:224-8620	Mp1	Mn1	OK	137.089	182.761	1.33316	0.414845	1.84835	5e-05	0.000748847	yes	TB2/DP1/HVA22-related protein	PREDICTED: Acyrthosiphon pisum receptor expression-enhancing protein 5-like (LOC100168240), transcript variant X6, mRNA	0
XLOC_009436	XLOC_009436	MYZPE13164_G006_v1.0_000104450	scaffold_304:270748-281196	Mp1	Mn1	OK	132.045	97.3967	0.737604	-0.439081	-1.92759	5e-05	0.000748847	yes	FAD dependent oxidoreductase|EF-hand domain pair|FAD-dependent glycerol-3-phosphate dehydrogenase|EF-hand domain|EF-Hand 1, calcium-binding site	PREDICTED: Acyrthosiphon pisum glycerol-3-phosphate dehydrogenase, mitochondrial (LOC100160153), transcript variant X1, mRNA	0
XLOC_014707	XLOC_014707	MYZPE13164_G006_v1.0_000159740	scaffold_62:351806-353245	Mp1	Mn1	OK	407.33	300.345	0.737349	-0.43958	-1.88287	5e-05	0.000748847	yes	NULL	Acyrthosiphon pisum uncharacterized LOC100572986 (ACYPI56506), mRNA	7.91592e-27
XLOC_018018	XLOC_018018	MYZPE13164_G006_v1.0_000194510	scaffold_9:365727-375528	Mp1	Mn1	OK	66.3483	48.3973	0.729443	-0.455133	-1.92982	5e-05	0.000748847	yes	Vinculin/alpha-catenin|Alpha-catenin|Vinculin, conserved site	PREDICTED: Acyrthosiphon pisum catenin alpha (LOC100161018), transcript variant X2, mRNA	0
XLOC_008699	XLOC_008699	MYZPE13164_G006_v1.0_000096150	scaffold_28:873127-884269	Mp1	Mn1	OK	23.5023	17.0843	0.726919	-0.460134	-1.9903	5e-05	0.000748847	yes	NULL	PREDICTED: Acyrthosiphon pisum flocculation protein FLO11-like (LOC100161927), mRNA	0
XLOC_003138	XLOC_003138	MYZPE13164_G006_v1.0_000035600	scaffold_138:253045-306318	Mp1	Mn1	OK	29.8398	21.6079	0.724131	-0.465677	-1.90152	5e-05	0.000748847	yes	Chitin binding domain	PREDICTED: Acyrthosiphon pisum E1A-binding protein p400 (LOC100167844), mRNA	0
XLOC_002139	XLOC_002139	MYZPE13164_G006_v1.0_000024140	scaffold_123:586317-587890	Mp1	Mn1	OK	112.457	80.8142	0.718625	-0.476688	-2.12933	5e-05	0.000748847	yes	Translocon-associated	Acyrthosiphon pisum translocon-associated protein delta (Tapdelta), mRNA	0
XLOC_014340	XLOC_014340	MYZPE13164_G006_v1.0_000155920	scaffold_596:2152-4812	Mp1	Mn1	OK	215.534	154.552	0.717067	-0.479821	-2.17726	5e-05	0.000748847	yes	NULL	PREDICTED: Diuraphis noxia prisilkin-39-like (LOC107170582), mRNA	0
XLOC_014152	XLOC_014152	MYZPE13164_G006_v1.0_000154140	scaffold_58:695360-700198	Mp1	Mn1	OK	150.074	107.48	0.716176	-0.481614	-2.09399	5e-05	0.000748847	yes	Insect cuticle protein	PREDICTED: Acyrthosiphon pisum cuticle protein 19-like (LOC100573511), mRNA	0
XLOC_010414	XLOC_010414	MYZPE13164_G006_v1.0_000114510	scaffold_351:266712-270313	Mp1	Mn1	OK	135.664	97.1539	0.716136	-0.481695	-2.12515	5e-05	0.000748847	yes	Lipase|Lipase, N-terminal	PREDICTED: Acyrthosiphon pisum pancreatic lipase-related protein 2 (LOC100164907), mRNA	0
XLOC_002111	XLOC_002111	MYZPE13164_G006_v1.0_000023940	scaffold_123:162011-168622	Mp1	Mn1	OK	258.146	184.284	0.713875	-0.486256	-2.06261	5e-05	0.000748847	yes	RNA recognition motif domain|Nucleotide-binding, alpha-beta plait	PREDICTED: Acyrthosiphon pisum heterogeneous nuclear ribonucleoprotein 87F-like (LOC100162512), transcript variant X4, misc_RNA	0
XLOC_008204	XLOC_008204	MYZPE13164_G006_v1.0_000091060	scaffold_260:376381-389281	Mp1	Mn1	OK	33.5118	23.8727	0.712367	-0.489308	-2.21312	5e-05	0.000748847	yes	Src homology-3 domain|Fibronectin, type III|Immunoglobulin I-set|Immunoglobulin-like fold|Immunoglobulin subtype 2|Immunoglobulin subtype|Immunoglobulin-like domain	PREDICTED: Acyrthosiphon pisum titin (LOC100167381), transcript variant X1, mRNA	0
XLOC_009739	XLOC_009739	MYZPE13164_G006_v1.0_000107570	scaffold_32:865552-875361	Mp1	Mn1	OK	31.6052	22.5074	0.712144	-0.48976	-1.97833	5e-05	0.000748847	yes	26S proteasome non-ATPase regulatory subunit 5|Armadillo-type fold|Armadillo-like helical	PREDICTED: Acyrthosiphon pisum 26S proteasome non-ATPase regulatory subunit 5 (LOC100164553), transcript variant X1, mRNA	0
XLOC_016215	XLOC_016215	MYZPE13164_G006_v1.0_000175440	scaffold_74:58302-90704	Mp1	Mn1	OK	42.2266	29.8053	0.705841	-0.502584	-2.13217	5e-05	0.000748847	yes	Zona pellucida domain	PREDICTED: Acyrthosiphon pisum mucin-2 (LOC100161410), transcript variant X8, mRNA	0
XLOC_000071	XLOC_000071	MYZPE13164_G006_v1.0_000000540	scaffold_0:1130775-1148925	Mp1	Mn1	OK	189.877	133.828	0.704817	-0.50468	-2.18485	5e-05	0.000748847	yes	K Homology domain, type 1|K Homology domain	PREDICTED: Acyrthosiphon pisum heterogeneous nuclear ribonucleoprotein K (LOC100169390), transcript variant X2, mRNA	0
XLOC_000132	XLOC_000132	MYZPE13164_G006_v1.0_000001320	scaffold_1:884213-901649	Mp1	Mn1	OK	37.4011	26.2685	0.702346	-0.509747	-2.23114	5e-05	0.000748847	yes	NULL	PREDICTED: Diuraphis noxia extensin-like (LOC107165358), transcript variant X2, mRNA	0
XLOC_008136	XLOC_008136	MYZPE13164_G006_v1.0_000090420	scaffold_259:361205-371009	Mp1	Mn1	OK	100.64	70.3758	0.69928	-0.516058	-2.31448	5e-05	0.000748847	yes	Tubulin|Tubulin/FtsZ, GTPase domain|Tubulin/FtsZ, 2-layer sandwich domain|Beta tubulin|Tubulin/FtsZ, C-terminal|Tubulin, C-terminal|Tubulin, conserved site|Beta tubulin, autoregulation binding site	PREDICTED: Acyrthosiphon pisum tubulin beta chain (LOC100166459), transcript variant X2, mRNA	0
XLOC_005315	XLOC_005315	MYZPE13164_G006_v1.0_000059300	scaffold_177:48071-55828	Mp1	Mn1	OK	181.392	126.535	0.697578	-0.519573	-2.31813	5e-05	0.000748847	yes	Short-chain dehydrogenase/reductase SDR|Glucose/ribitol dehydrogenase|NAD(P)-binding domain|Short-chain dehydrogenase/reductase, conserved site	Acyrthosiphon pisum diacetyl/L-xylulose reductase (LOC100144913), mRNA	0
XLOC_010787	XLOC_010787	MYZPE13164_G006_v1.0_000118550	scaffold_369:190933-218115	Mp1	Mn1	OK	36.383	25.3047	0.695509	-0.523859	-2.29948	5e-05	0.000748847	yes	Fatty acyl-CoA reductase|Male sterility, NAD-binding|NAD(P)-binding domain	PREDICTED: Acyrthosiphon pisum putative fatty acyl-CoA reductase CG5065 (LOC100168085), mRNA	0
XLOC_014939	XLOC_014939	MYZPE13164_G006_v1.0_000162280	scaffold_639:51795-117462	Mp1	Mn1	OK	3.64493	2.51955	0.691247	-0.532727	-1.96693	5e-05	0.000748847	yes	Epidermal growth factor-like domain|CUB domain|EGF-like calcium-binding domain|EGF domain, merozoite surface protein 1-like|EGF-type aspartate/asparagine hydroxylation site|EGF-like, conserved site|EGF-like calcium-binding, conserved site	PREDICTED: Diuraphis noxia cubilin (LOC107166260), mRNA	0
XLOC_003779	XLOC_003779	MYZPE13164_G006_v1.0_000042320	scaffold_147:207732-266320	Mp1	Mn1	OK	17.4349	12.0176	0.689282	-0.536833	-2.26358	5e-05	0.000748847	yes	Sulphate transporter|STAS domain|Sulphate anion transporter	PREDICTED: Acyrthosiphon pisum solute carrier family 26 member 10 (LOC100159835), transcript variant X1, mRNA	0
XLOC_014704	XLOC_014704	MYZPE13164_G006_v1.0_000159700	scaffold_62:5174-28815	Mp1	Mn1	OK	14.4943	9.97971	0.688529	-0.538411	-1.91164	5e-05	0.000748847	yes	Fatty acyl-CoA reductase|Male sterility, NAD-binding|NAD(P)-binding domain	PREDICTED: Acyrthosiphon pisum fatty acyl-CoA reductase 1 (LOC100159637), mRNA	0
XLOC_000379	XLOC_000379	MYZPE13164_G006_v1.0_000004330	scaffold_102:508196-610481	Mp1	Mn1	OK	26.5468	18.2157	0.686173	-0.543355	-1.98429	5e-05	0.000748847	yes	Thrombospondin, type 1 repeat|Somatomedin B domain	PREDICTED: Acyrthosiphon pisum somatomedin-B and thrombospondin type-1 domain-containing protein (LOC100572752), mRNA	0
XLOC_002696	XLOC_002696	MYZPE13164_G006_v1.0_000030640	scaffold_1304:12180-21985	Mp1	Mn1	OK	12.4106	8.43951	0.680023	-0.556344	-2.18606	5e-05	0.000748847	yes	MULE transposase domain|Zinc finger, RING/FYVE/PHD-type|Zinc finger, RING-type|Zinc finger, RING-type, conserved site	PREDICTED: Acyrthosiphon pisum uncharacterized LOC107883713 (LOC107883713), mRNA	6.00646e-104
XLOC_002260	XLOC_002260	MYZPE13164_G006_v1.0_000025490	scaffold_125:173609-179513	Mp1	Mn1	OK	30.9843	21.0156	0.678265	-0.560078	-2.38925	5e-05	0.000748847	yes	NULL	PREDICTED: Acyrthosiphon pisum alpha-protein kinase 1-like (LOC100159745), mRNA	0
XLOC_015769	XLOC_015769	MYZPE13164_G006_v1.0_000170990	scaffold_70:333446-345429	Mp1	Mn1	OK	17.1138	11.5912	0.677299	-0.562136	-2.2151	5e-05	0.000748847	yes	Protein of unknown function DUF1676	PREDICTED: Diuraphis noxia uncharacterized LOC107167466 (LOC107167466), mRNA	0
XLOC_011146	XLOC_011146	MYZPE13164_G006_v1.0_000122360	scaffold_387:250324-253958	Mp1	Mn1	OK	53.3363	36.1161	0.67714	-0.562474	-2.38237	5e-05	0.000748847	yes	Insect cuticle protein	PREDICTED: Diuraphis noxia DNA-directed RNA polymerase II subunit RPB1-like (LOC107163549), mRNA	0
XLOC_013493	XLOC_013493	MYZPE13164_G006_v1.0_000146870	scaffold_529:136605-141264	Mp1	Mn1	OK	237.683	160.87	0.676826	-0.563144	-2.23077	5e-05	0.000748847	yes	NULL	PREDICTED: Diuraphis noxia calphotin-like (LOC107163032), mRNA	0
XLOC_018648	XLOC_018648	MYZPE13164_G006_v1.0_000201570	scaffold_97:121956-125595	Mp1	Mn1	OK	27.5629	18.6464	0.676503	-0.563831	-2.08267	5e-05	0.000748847	yes	NULL	PREDICTED: Acyrthosiphon pisum adhesive plaque matrix protein-like (LOC100569121), mRNA	0
XLOC_012400	XLOC_012400	MYZPE13164_G006_v1.0_000135430	scaffold_454:226704-242039	Mp1	Mn1	OK	78.3744	52.4493	0.669214	-0.57946	-2.17523	5e-05	0.000748847	yes	NULL	PREDICTED: Acyrthosiphon pisum uncharacterized LOC100570813 (LOC100570813), mRNA	0
XLOC_016888	XLOC_016888	MYZPE13164_G006_v1.0_000182830	scaffold_799:8894-17220	Mp1	Mn1	OK	46.8513	31.3322	0.668757	-0.580445	-2.35966	5e-05	0.000748847	yes	Perilipin	PREDICTED: Acyrthosiphon pisum lipid storage droplets surface-binding protein 1 (LOC100167084), transcript variant X2, mRNA	0
XLOC_009862	XLOC_009862	MYZPE13164_G006_v1.0_000108640	scaffold_324:110424-114659	Mp1	Mn1	OK	95.0154	62.6874	0.65976	-0.599986	-2.68306	5e-05	0.000748847	yes	Forkhead-associated (FHA) domain|Nucleotide-binding, alpha-beta plait|RNA recognition motif domain	PREDICTED: Acyrthosiphon pisum heterogeneous nuclear ribonucleoprotein H2 (LOC100163029), transcript variant X2, mRNA	0
XLOC_013834	XLOC_013834	MYZPE13164_G006_v1.0_000150500	scaffold_553:72925-79595	Mp1	Mn1	OK	12.6627	8.29936	0.655415	-0.609519	-2.17623	5e-05	0.000748847	yes	NULL	PREDICTED: Diuraphis noxia uncharacterized LOC107173440 (LOC107173440), mRNA	0
XLOC_011064	XLOC_011064	MYZPE13164_G006_v1.0_000121350	scaffold_381:162728-178758	Mp1	Mn1	OK	54.2227	35.3561	0.652052	-0.61694	-2.20377	5e-05	0.000748847	yes	Cyclin, N-terminal|Cyclin-like|Cyclin Y	PREDICTED: Acyrthosiphon pisum cyclin-Y (LOC100164903), mRNA	0
XLOC_011939	XLOC_011939	MYZPE13164_G006_v1.0_000130600	scaffold_425:163606-188499	Mp1	Mn1	OK	15.7874	10.2576	0.649737	-0.622073	-2.33654	5e-05	0.000748847	yes	Peptidase S8, subtilisin-related|Peptidase S8/S53 domain|Proprotein convertase, P|Galactose-binding domain-like|Proteinase inhibitor, propeptide|Peptidase S8, subtilisin, Ser-active site	PREDICTED: Acyrthosiphon pisum neuroendocrine convertase 1 (LOC100166094), mRNA	0
XLOC_015695	XLOC_015695	MYZPE13164_G006_v1.0_000170330	scaffold_7:649050-786343	Mp1	Mn1	OK	130.698	84.5268	0.646733	-0.628758	-2.29788	5e-05	0.000748847	yes	Insect cuticle protein	Acyrthosiphon pisum cuticular protein 47 (cp47), mRNA	0
XLOC_000142	XLOC_000142	MYZPE13164_G006_v1.0_000001510	scaffold_1:1669459-1671638	Mp1	Mn1	OK	224.38	144.991	0.646184	-0.629982	-2.68586	5e-05	0.000748847	yes	NULL	PREDICTED: Acyrthosiphon pisum zinc finger protein 512B-like (LOC100163566), mRNA	0
XLOC_015802	XLOC_015802	MYZPE13164_G006_v1.0_000171190	scaffold_70:598823-602856	Mp1	Mn1	OK	703.835	454.136	0.645231	-0.632112	-2.12454	5e-05	0.000748847	yes	Protein of unknown function DUF1676	PREDICTED: Diuraphis noxia uncharacterized LOC107168151 (LOC107168151), mRNA	0
XLOC_007934	XLOC_007934	MYZPE13164_G006_v1.0_000088150	scaffold_251:326747-341505	Mp1	Mn1	OK	65.6449	42.2327	0.643351	-0.636323	-2.62711	5e-05	0.000748847	yes	Peptidase C13, legumain	PREDICTED: Acyrthosiphon pisum legumain (LOC100159991), mRNA	0
XLOC_011028	XLOC_011028	MYZPE13164_G006_v1.0_000121020	scaffold_380:21057-32789	Mp1	Mn1	OK	106.964	68.4844	0.640259	-0.643273	-2.14146	5e-05	0.000748847	yes	Carboxylesterase, type B|Carboxylesterase type B, active site	PREDICTED: Acyrthosiphon pisum esterase E4 (LOC100159239), mRNA	0
XLOC_018555	XLOC_018555	MYZPE13164_G006_v1.0_000200830	scaffold_96:587680-630550	Mp1	Mn1	OK	110.176	69.5876	0.631606	-0.662903	-2.14197	5e-05	0.000748847	yes	RNA recognition motif domain|Zinc finger, RanBP2-type|Nucleotide-binding, alpha-beta plait	PREDICTED: Diuraphis noxia RNA-binding protein cabeza-like (LOC107165264), mRNA	0
XLOC_003950	XLOC_003950	MYZPE13164_G006_v1.0_000044450	scaffold_15:532761-538896	Mp1	Mn1	OK	7.53725	4.75185	0.63045	-0.665547	-2.33255	5e-05	0.000748847	yes	Glucose-methanol-choline oxidoreductase, N-terminal|Glucose-methanol-choline oxidoreductase, C-terminal|Glucose-methanol-choline oxidoreductase	PREDICTED: Acyrthosiphon pisum glucose dehydrogenase [FAD, quinone] (LOC100162717), transcript variant X2, mRNA	0
XLOC_016765	XLOC_016765	MYZPE13164_G006_v1.0_000181560	scaffold_79:94774-122561	Mp1	Mn1	OK	15.4657	9.70254	0.627361	-0.672633	-2.05684	5e-05	0.000748847	yes	Cytochrome P450|Cytochrome P450, E-class, group IV|Cytochrome P450, conserved site	PREDICTED: Diuraphis noxia cytochrome P450 4C1-like (LOC107164807), mRNA	0
XLOC_018652	XLOC_018652	MYZPE13164_G006_v1.0_000201620	scaffold_97:172460-174941	Mp1	Mn1	OK	94.3913	58.9549	0.624579	-0.679043	-2.91593	5e-05	0.000748847	yes	NULL	PREDICTED: Acyrthosiphon pisum putative cyclin-dependent serine/threonine-protein kinase DDB_G0272797/DDB_G0274007 (LOC100163867), mRNA	0
XLOC_001869	XLOC_001869	MYZPE13164_G006_v1.0_000020660	scaffold_12:21483-34279	Mp1	Mn1	OK	212.4	132.593	0.62426	-0.679782	-2.72718	5e-05	0.000748847	yes	UTP--glucose-1-phosphate uridylyltransferase|UTP--glucose-1-phosphate uridylyltransferase, subgroup	Acyrthosiphon pisum UDP-glucose pyrophosphorylase 2-like (LOC100160720), transcript variant 2, mRNA	0
XLOC_011145	XLOC_011145	MYZPE13164_G006_v1.0_000122350	scaffold_387:239315-244142	Mp1	Mn1	OK	50.3947	31.4142	0.623362	-0.681857	-2.90401	5e-05	0.000748847	yes	Insect cuticle protein	Myzus persicae RR2 cuticle protein 3 mRNA, partial cds	0
XLOC_002447	XLOC_002447	MYZPE13164_G006_v1.0_000027550	scaffold_128:297550-337557	Mp1	Mn1	OK	36.2947	22.5447	0.621157	-0.686971	-2.90334	5e-05	0.000748847	yes	PAN-1 domain|Zona pellucida domain|Apple-like	PREDICTED: Acyrthosiphon pisum uncharacterized LOC100165402 (LOC100165402), mRNA	0
XLOC_006777	XLOC_006777	MYZPE13164_G006_v1.0_000075230	scaffold_211:9291-36465	Mp1	Mn1	OK	72.6096	44.8283	0.617388	-0.695751	-2.64829	5e-05	0.000748847	yes	Tubulin|Tubulin/FtsZ, GTPase domain|Tubulin/FtsZ, 2-layer sandwich domain|Beta tubulin|Tubulin/FtsZ, C-terminal|Tubulin, C-terminal|Tubulin, conserved site|Beta tubulin, autoregulation binding site	PREDICTED: Acyrthosiphon pisum tubulin beta chain-like (LOC100159654), mRNA	0
XLOC_005097	XLOC_005097	MYZPE13164_G006_v1.0_000056840	scaffold_171:288562-306397	Mp1	Mn1	OK	40.654	25.0864	0.617071	-0.696491	-2.81448	5e-05	0.000748847	yes	Protein of unknown function DUF3677	PREDICTED: Acyrthosiphon pisum integrator complex subunit 1 (LOC100162510), transcript variant X3, mRNA	0
XLOC_013921	XLOC_013921	MYZPE13164_G006_v1.0_000151350	scaffold_56:189520-193056	Mp1	Mn1	OK	736.435	451.777	0.613465	-0.704947	-1.93059	5e-05	0.000748847	yes	Heat shock protein Hsp90 family|Heat shock protein Hsp90, N-terminal|Ribosomal protein S5 domain 2-type fold|Histidine kinase-like ATPase, ATP-binding domain|Heat shock protein Hsp90, conserved site	PREDICTED: Acyrthosiphon pisum heat shock protein 83 (LOC100160736), mRNA	0
XLOC_013705	XLOC_013705	MYZPE13164_G006_v1.0_000149250	scaffold_545:90712-129662	Mp1	Mn1	OK	136.357	83.6001	0.613096	-0.705816	-2.12975	5e-05	0.000748847	yes	Tetraspanin/Peripherin|Tetraspanin|Tetraspanin, EC2 domain|Tetraspanin, conserved site	PREDICTED: Diuraphis noxia CD63 antigen-like (LOC107170500), mRNA	0
XLOC_015943	XLOC_015943	MYZPE13164_G006_v1.0_000172770	scaffold_713:114145-115194	Mp1	Mn1	OK	19.0352	11.5713	0.607892	-0.718114	-2.13312	5e-05	0.000748847	yes	NULL	PREDICTED: Acyrthosiphon pisum uncharacterized LOC103310381 (LOC103310381), mRNA	8.0874e-32
XLOC_017407	XLOC_017407	MYZPE13164_G006_v1.0_000188320	scaffold_841:77227-79127	Mp1	Mn1	OK	320.395	194.465	0.606953	-0.720344	-3.22577	5e-05	0.000748847	yes	Ribosomal protein S3, C-terminal|K Homology domain, type 2|K homology domain, prokaryotic type|K homology domain-like, alpha/beta|Ribosomal protein S3, eukaryotic/archaeal|Ribosomal protein S3, conserved site	PREDICTED: Diuraphis noxia 40S ribosomal protein S3 (LOC107169999), transcript variant X2, mRNA	0
XLOC_006520	XLOC_006520	MYZPE13164_G006_v1.0_000072430	scaffold_204:14125-46312	Mp1	Mn1	OK	48.8031	29.4882	0.604228	-0.726834	-2.74258	5e-05	0.000748847	yes	BRO1 domain|ALIX V-shaped domain	PREDICTED: Acyrthosiphon pisum uncharacterized LOC100571463 (LOC100571463), transcript variant X3, mRNA	0
XLOC_015796	XLOC_015796	MYZPE13164_G006_v1.0_000171080	scaffold_70:476806-478846	Mp1	Mn1	OK	283.219	170.217	0.60101	-0.734538	-2.98874	5e-05	0.000748847	yes	Protein of unknown function DUF1676	PREDICTED: Acyrthosiphon pisum uncharacterized LOC100169409 (LOC100169409), mRNA	0
XLOC_018654	XLOC_018654	MYZPE13164_G006_v1.0_000201640	scaffold_97:204348-211661	Mp1	Mn1	OK	166.456	99.4674	0.597559	-0.742846	-3.03744	5e-05	0.000748847	yes	NULL	PREDICTED: Acyrthosiphon pisum DNA-directed RNA polymerase II subunit RPB1 (LOC100166173), mRNA	0
XLOC_002024	XLOC_002024	MYZPE13164_G006_v1.0_000022850	scaffold_1215:1539-23555	Mp1	Mn1	OK	19.3841	11.58	0.597395	-0.743244	-2.01124	5e-05	0.000748847	yes	NULL	PREDICTED: Acyrthosiphon pisum uncharacterized LOC100570454 (LOC100570454), mRNA	7.58311e-30
XLOC_018240	XLOC_018240	MYZPE13164_G006_v1.0_000197270	scaffold_92:72232-80145	Mp1	Mn1	OK	30.5779	18.0958	0.591793	-0.756835	-3.08281	5e-05	0.000748847	yes	Actin-related protein|Actin, conserved site|Actin/actin-like conserved site	PREDICTED: Diuraphis noxia actin-42A-like (LOC107165689), mRNA	0
XLOC_018474	XLOC_018474	MYZPE13164_G006_v1.0_000199960	scaffold_95:409555-490308	Mp1	Mn1	OK	52.4096	30.8958	0.589507	-0.76242	-2.41981	5e-05	0.000748847	yes	K Homology domain, type 1|Small GTPase superfamily|P-loop containing nucleoside triphosphate hydrolase|Small GTPase superfamily, Ras type|Small GTPase superfamily, Rho type|Small GTPase superfamily, Rab type|Ran GTPase|K Homology domain|Small GTP-binding protein domain	PREDICTED: Diuraphis noxia uncharacterized LOC107168164 (LOC107168164), mRNA	0
XLOC_011144	XLOC_011144	MYZPE13164_G006_v1.0_000122340	scaffold_387:213363-228600	Mp1	Mn1	OK	24.7425	14.524	0.587004	-0.768557	-2.88108	5e-05	0.000748847	yes	Insect cuticle protein	Acyrthosiphon pisum cuticular protein 23 (cp23), mRNA &gt;gi|239788082|dbj|AK340066.1| Acyrthosiphon pisum ACYPI008570 mRNA, clone: 406K5, complete cds, full-insert cDNA sequence based on the ESTs (5'-EST:FF311504, 3'-EST:FF313241)	0
XLOC_010204	XLOC_010204	MYZPE13164_G006_v1.0_000112350	scaffold_341:180131-204264	Mp1	Mn1	OK	54.6266	32.0577	0.586851	-0.768935	-2.65691	5e-05	0.000748847	yes	Histone methylation DOT1|Histone H3-K79 methyltransferase	PREDICTED: Diuraphis noxia histone-lysine N-methyltransferase, H3 lysine-79 specific (LOC107162006), transcript variant X1, mRNA	0
XLOC_001976	XLOC_001976	MYZPE13164_G006_v1.0_000022270	scaffold_1204:12614-16988	Mp1	Mn1	OK	29.0991	17.014	0.58469	-0.774255	-3.16469	5e-05	0.000748847	yes	Zinc finger, FLYWCH-type|MULE transposase domain	PREDICTED: Acyrthosiphon pisum uncharacterized LOC100572003 (LOC100572003), mRNA	0
XLOC_010109	XLOC_010109	MYZPE13164_G006_v1.0_000111270	scaffold_338:201276-260571	Mp1	Mn1	OK	36.2562	21.0793	0.581399	-0.7824	-3.4309	5e-05	0.000748847	yes	Choline transporter-like|Cytochrome P450|Cytochrome P450, E-class, group I|Cytochrome P450, conserved site	PREDICTED: Acyrthosiphon pisum CTL-like protein 2 (LOC100166472), transcript variant X4, mRNA	0
XLOC_018489	XLOC_018489	MYZPE13164_G006_v1.0_000200100	scaffold_95:700256-737137	Mp1	Mn1	OK	4.09166	2.37498	0.580444	-0.78477	-2.55261	5e-05	0.000748847	yes	NULL	PREDICTED: Acyrthosiphon pisum uncharacterized LOC107884685 (LOC107884685), mRNA	0
XLOC_003997	XLOC_003997	MYZPE13164_G006_v1.0_000044850	scaffold_15:1358305-1403130	Mp1	Mn1	OK	11.6873	6.773	0.579518	-0.787075	-2.14074	5e-05	0.000748847	yes	PDGF/VEGF domain	PREDICTED: Acyrthosiphon pisum uncharacterized LOC100574878 (LOC100574878), mRNA	0
XLOC_010579	XLOC_010579	MYZPE13164_G006_v1.0_000116310	scaffold_359:281100-285892	Mp1	Mn1	OK	17.8887	10.3376	0.577886	-0.791143	-2.25793	5e-05	0.000748847	yes	Carbohydrate kinase PfkB|Ribokinase	PREDICTED: Acyrthosiphon pisum ribokinase-like (LOC100169431), transcript variant X1, mRNA	0
XLOC_015776	XLOC_015776	MYZPE13164_G006_v1.0_000171140	scaffold_70:552216-556539	Mp1	Mn1	OK	12.5387	7.24215	0.577586	-0.791893	-2.5401	5e-05	0.000748847	yes	Protein of unknown function DUF1676	PREDICTED: Diuraphis noxia uncharacterized LOC107168882 (LOC107168882), mRNA	0
XLOC_016773	XLOC_016773	MYZPE13164_G006_v1.0_000181680	scaffold_79:356736-366216	Mp1	Mn1	OK	14.1659	8.09201	0.57123	-0.807857	-2.23816	5e-05	0.000748847	yes	Histidine phosphatase superfamily, clade-2	PREDICTED: Diuraphis noxia uncharacterized LOC107168416 (LOC107168416), mRNA	3.03884e-104
XLOC_012899	XLOC_012899	MYZPE13164_G006_v1.0_000140580	scaffold_49:614594-632805	Mp1	Mn1	OK	26.3332	14.9108	0.566235	-0.820528	-3.31715	5e-05	0.000748847	yes	Amino acid transporter, transmembrane	PREDICTED: Diuraphis noxia proton-coupled amino acid transporter 1-like (LOC107164878), transcript variant X2, mRNA	0
XLOC_003298	XLOC_003298	MYZPE13164_G006_v1.0_000037350	scaffold_14:951259-960497	Mp1	Mn1	OK	183.26	102.444	0.55901	-0.839053	-3.50313	5e-05	0.000748847	yes	Aminotransferase class-III|Ornithine aminotransferase|Pyridoxal phosphate-dependent transferase|Pyridoxal phosphate-dependent transferase, major region, subdomain 1|Pyridoxal phosphate-dependent transferase, major region, subdomain 2	PREDICTED: Acyrthosiphon pisum ornithine aminotransferase, mitochondrial (LOC100168809), transcript variant X3, mRNA	0
XLOC_014076	XLOC_014076	MYZPE13164_G006_v1.0_000153220	scaffold_574:171525-176395	Mp1	Mn1	OK	9.12505	5.06489	0.555053	-0.849303	-2.6583	5e-05	0.000748847	yes	NULL	PREDICTED: Acyrthosiphon pisum MAGE-like protein 2 (LOC100166950), mRNA	0
XLOC_008110	XLOC_008110	MYZPE13164_G006_v1.0_000090160	scaffold_258:331993-345088	Mp1	Mn1	OK	7.99386	4.41945	0.552856	-0.855025	-2.99999	5e-05	0.000748847	yes	Cation-transporting P-type ATPase, subfamily IV|P-type ATPase, A domain|Cation-transporting P-type ATPase|HAD-like domain|P-type ATPase, cytoplasmic domain N|P-type ATPase, phosphorylation site	PREDICTED: Acyrthosiphon pisum probable phospholipid-transporting ATPase IM (LOC100161368), mRNA	0
XLOC_008005	XLOC_008005	MYZPE13164_G006_v1.0_000088910	scaffold_254:93226-103869	Mp1	Mn1	OK	83.3451	45.9895	0.551796	-0.857792	-3.1652	5e-05	0.000748847	yes	Phospholipase/carboxylesterase/thioesterase	Acyrthosiphon pisum mRNA, clone: ACI0AAB2YH17, full-insert cDNA sequence based on ESTs (5'-EST:ACI0AAB2YH17AAM1, 3'-EST ACI0AAB2YH17BBM1)	0
XLOC_013859	XLOC_013859	MYZPE13164_G006_v1.0_000150790	scaffold_555:114695-134515	Mp1	Mn1	OK	7.43685	4.08941	0.549885	-0.862798	-2.22869	5e-05	0.000748847	yes	NULL	PREDICTED: Acyrthosiphon pisum UDP-glucuronosyltransferase 1-3 (LOC100162731), transcript variant X1, mRNA	0
XLOC_004940	XLOC_004940	MYZPE13164_G006_v1.0_000055150	scaffold_1683:2-13437	Mp1	Mn1	OK	77.415	42.3713	0.547326	-0.869527	-3.83866	5e-05	0.000748847	yes	Cytochrome P450|Cytochrome P450, E-class, group I|Cytochrome P450, conserved site	PREDICTED: Acyrthosiphon pisum cytochrome P450 6a2-like (LOC100160895), mRNA	1.47921e-161
XLOC_013488	XLOC_013488	MYZPE13164_G006_v1.0_000146780	scaffold_528:110128-118493	Mp1	Mn1	OK	7.38158	4.02537	0.545327	-0.874807	-2.42465	5e-05	0.000748847	yes	NULL	PREDICTED: Diuraphis noxia uncharacterized LOC107170194 (LOC107170194), mRNA	0
XLOC_010693	XLOC_010693	MYZPE13164_G006_v1.0_000117410	scaffold_365:168768-181694	Mp1	Mn1	OK	16.5738	8.9938	0.542652	-0.8819	-3.14538	5e-05	0.000748847	yes	Secretory pathway Sec39	PREDICTED: Diuraphis noxia neuroblastoma-amplified sequence-like (LOC107163988), transcript variant X1, mRNA	0
XLOC_013023	XLOC_013023	MYZPE13164_G006_v1.0_000142050	scaffold_5:189112-218648	Mp1	Mn1	OK	23.1789	12.4637	0.537716	-0.895083	-3.51081	5e-05	0.000748847	yes	ABC transporter-like|ABC-2 type transporter|P-loop containing nucleoside triphosphate hydrolase|AAA+ ATPase domain|ABC transporter, conserved site	PREDICTED: Acyrthosiphon pisum ATP-binding cassette sub-family G member 1 (LOC100162270), mRNA	0
XLOC_012584	XLOC_012584	MYZPE13164_G006_v1.0_000137350	scaffold_466:162460-168544	Mp1	Mn1	OK	68.3526	36.7525	0.537689	-0.895155	-3.95338	5e-05	0.000748847	yes	NULL	PREDICTED: Acyrthosiphon pisum glycine-rich cell wall structural protein (LOC100169082), mRNA	0
XLOC_012402	XLOC_012402	MYZPE13164_G006_v1.0_000135390	scaffold_454:130515-170352	Mp1	Mn1	OK	23.6789	12.6917	0.535991	-0.89972	-3.06925	5e-05	0.000748847	yes	Pyridoxal phosphate-dependent decarboxylase|Aromatic-L-amino-acid decarboxylase|Pyridoxal phosphate-dependent transferase|Pyridoxal phosphate-dependent transferase, major region, subdomain 1|Pyridoxal phosphate-dependent transferase, major region, subdomain 2|Pyridoxal-phosphate binding site	PREDICTED: Acyrthosiphon pisum aromatic-L-amino-acid decarboxylase (LOC100160466), mRNA	0
XLOC_005428	XLOC_005428	MYZPE13164_G006_v1.0_000060810	scaffold_18:1281757-1295340	Mp1	Mn1	OK	16.6395	8.89261	0.534427	-0.903934	-2.55958	5e-05	0.000748847	yes	MULE transposase domain|Zinc finger, SWIM-type	PREDICTED: Acyrthosiphon pisum uncharacterized LOC107882280 (LOC107882280), mRNA	0
XLOC_014914	XLOC_014914	MYZPE13164_G006_v1.0_000161990	scaffold_637:154624-156138	Mp1	Mn1	OK	107.419	56.2276	0.523442	-0.933898	-4.08978	5e-05	0.000748847	yes	NULL	PREDICTED: Acyrthosiphon pisum protein PFC0760c (LOC100168223), transcript variant X2, mRNA	0
XLOC_008160	XLOC_008160	MYZPE13164_G006_v1.0_000090630	scaffold_26:418012-422285	Mp1	Mn1	OK	42.2396	21.8835	0.51808	-0.948752	-2.94875	5e-05	0.000748847	yes	NULL	PREDICTED: Acyrthosiphon pisum proteoglycan 4-like (LOC100168995), mRNA	2.33845e-87
XLOC_009531	XLOC_009531	MYZPE13164_G006_v1.0_000105260	scaffold_309:72433-139540	Mp1	Mn1	OK	4.40459	2.23077	0.506465	-0.981465	-2.31334	5e-05	0.000748847	yes	FAS1 domain	PREDICTED: Diuraphis noxia uncharacterized LOC107164012 (LOC107164012), transcript variant X1, mRNA	0
XLOC_017488	XLOC_017488	MYZPE13164_G006_v1.0_000189120	scaffold_852:23510-57464	Mp1	Mn1	OK	21.2297	10.7476	0.506252	-0.982071	-3.28817	5e-05	0.000748847	yes	NULL	PREDICTED: Acyrthosiphon pisum uncharacterized LOC100570047 (LOC100570047), mRNA	0
XLOC_017969	XLOC_017969	MYZPE13164_G006_v1.0_000194640	scaffold_9:502308-504150	Mp1	Mn1	OK	18.6282	9.38836	0.503986	-0.988544	-3.10936	5e-05	0.000748847	yes	NULL	PREDICTED: Acyrthosiphon pisum DNA-directed RNA polymerase III subunit RPC3 (LOC103308081), mRNA	0
XLOC_018480	XLOC_018480	MYZPE13164_G006_v1.0_000200080	scaffold_95:610657-612606	Mp1	Mn1	OK	5.29342	2.62848	0.496557	-1.00997	-2.37709	5e-05	0.000748847	yes	NULL	PREDICTED: Diuraphis noxia protein THEM6-like (LOC107168162), mRNA	0
XLOC_011169	XLOC_011169	MYZPE13164_G006_v1.0_000122570	scaffold_388:275118-281915	Mp1	Mn1	OK	414.786	204.311	0.492566	-1.02161	-4.22859	5e-05	0.000748847	yes	NULL	PREDICTED: Acyrthosiphon pisum uncharacterized LOC100169376 (LOC100169376), mRNA	1.0892e-164
XLOC_016649	XLOC_016649	MYZPE13164_G006_v1.0_000180290	scaffold_772:80713-88874	Mp1	Mn1	OK	3.01164	1.47701	0.490434	-1.02787	-1.98217	5e-05	0.000748847	yes	Bromodomain|PCAF, N-terminal|GNAT domain|Acyl-CoA N-acyltransferase|Bromodomain, conserved site	PREDICTED: Acyrthosiphon pisum histone acetyltransferase KAT2B (LOC100165838), mRNA	0
XLOC_016092	XLOC_016092	MYZPE13164_G006_v1.0_000174380	scaffold_73:446625-448944	Mp1	Mn1	OK	222.022	108.706	0.489615	-1.03028	-4.40431	5e-05	0.000748847	yes	NULL	Acyrthosiphon pisum uncharacterized LOC100574789 (ACYPI38370), mRNA &gt;gi|239788092|dbj|AK340071.1| Acyrthosiphon pisum ACYPI38370 mRNA, clone: 540O19, complete cds, full-insert cDNA sequence based on the ESTs (5'-EST:FF336162, 3'-EST:FF337752)	5.98907e-112
XLOC_017998	XLOC_017998	MYZPE13164_G006_v1.0_000194080	scaffold_9:6419-8285	Mp1	Mn1	OK	19.0155	9.30149	0.489154	-1.03164	-3.48278	5e-05	0.000748847	yes	Cytochrome P450|Cytochrome P450, E-class, group II	PREDICTED: Acyrthosiphon pisum probable cytochrome P450 6a13 (LOC100163195), mRNA	0
XLOC_002494	XLOC_002494	MYZPE13164_G006_v1.0_000028320	scaffold_129:206952-216956	Mp1	Mn1	OK	38.3332	18.7316	0.488652	-1.03312	-3.51287	5e-05	0.000748847	yes	NULL	PREDICTED: Acyrthosiphon pisum uncharacterized LOC100163961 (LOC100163961), mRNA	3.10595e-178
XLOC_003206	XLOC_003206	MYZPE13164_G006_v1.0_000036290	scaffold_139:68615-84929	Mp1	Mn1	OK	8.33169	4.02505	0.483102	-1.0496	-3.39028	5e-05	0.000748847	yes	Haem peroxidase, animal|Haem peroxidase, animal, subgroup|Haem peroxidase	PREDICTED: Acyrthosiphon pisum lactoperoxidase (LOC100164660), mRNA	0
XLOC_006890	XLOC_006890	MYZPE13164_G006_v1.0_000076420	scaffold_214:228494-242986	Mp1	Mn1	OK	2.69849	1.30057	0.481965	-1.053	-2.19312	5e-05	0.000748847	yes	Amino acid transporter, transmembrane	PREDICTED: Diuraphis noxia proton-coupled amino acid transporter 4-like (LOC107163116), mRNA	0
XLOC_011029	XLOC_011029	MYZPE13164_G006_v1.0_000121050	scaffold_380:62489-72449	Mp1	Mn1	OK	5.56471	2.66503	0.478914	-1.06216	-2.4122	5e-05	0.000748847	yes	Cytochrome b5-like heme/steroid binding domain|Fatty acid desaturase, type 1	PREDICTED: Acyrthosiphon pisum cytochrome b5-related protein-like (LOC100163964), mRNA	0
XLOC_013853	XLOC_013853	MYZPE13164_G006_v1.0_000150640	scaffold_554:70833-76475	Mp1	Mn1	OK	30.7292	14.6395	0.476405	-1.06974	-3.21144	5e-05	0.000748847	yes	Sulfotransferase domain|ERV/ALR sulfhydryl oxidase domain|P-loop containing nucleoside triphosphate hydrolase	Acyrthosiphon pisum augmenter of liver regeneration-like (LOC100168181), mRNA &gt;gi|239791698|dbj|AK342131.1| Acyrthosiphon pisum ACYPI008907 mRNA, clone: 261G19, complete cds, full-insert cDNA sequence based on the ESTs (5'-EST:EX649004, 3'-EST:EX649409)	0
XLOC_016147	XLOC_016147	MYZPE13164_G006_v1.0_000174900	scaffold_734:6417-21041	Mp1	Mn1	OK	3.16538	1.5004	0.474004	-1.07703	-2.17747	5e-05	0.000748847	yes	WD40 repeat|WD40-repeat-containing domain|Quinonprotein alcohol dehydrogenase-like superfamily|WD40/YVTN repeat-like-containing domain	PREDICTED: Diuraphis noxia uncharacterized LOC107166226 (LOC107166226), mRNA	0
XLOC_000937	XLOC_000937	MYZPE13164_G006_v1.0_000010590	scaffold_1080:17690-33497	Mp1	Mn1	OK	3.0714	1.43128	0.466003	-1.10159	-2.9203	5e-05	0.000748847	yes	ABC transporter-like|ABC transporter, transmembrane domain|P-loop containing nucleoside triphosphate hydrolase|ABC transporter type 1, transmembrane domain|AAA+ ATPase domain|Multi drug resistance-associated protein|ABC transporter, conserved site	PREDICTED: Acyrthosiphon pisum multidrug resistance-associated protein 1 (LOC100160997), mRNA	0
XLOC_006432	XLOC_006432	MYZPE13164_G006_v1.0_000071650	scaffold_201:272044-292557	Mp1	Mn1	OK	106.168	47.7756	0.450001	-1.152	-4.91349	5e-05	0.000748847	yes	D-isomer specific 2-hydroxyacid dehydrogenase, catalytic domain|D-isomer specific 2-hydroxyacid dehydrogenase, NAD-binding|NAD(P)-binding domain	PREDICTED: Acyrthosiphon pisum glyoxylate reductase/hydroxypyruvate reductase (LOC100162566), mRNA	0
XLOC_012924	XLOC_012924	MYZPE13164_G006_v1.0_000141010	scaffold_491:198546-237758	Mp1	Mn1	OK	47.3992	20.6241	0.435115	-1.20053	-2.36731	5e-05	0.000748847	yes	Peptidase C1A, papain|Peptidase C1A, papain C-terminal|Peptidase C1A, propeptide|Cysteine peptidase, cysteine active site	Acyrthosiphon pisum mRNA, clone: ACI0AAF26YI16, full-insert cDNA sequence based on ESTs (5'-EST:ACI0AAF26YI16AAM1, 3'-EST ACI2AAF4YH13BBM1)	0
XLOC_015285	XLOC_015285	MYZPE13164_G006_v1.0_000165860	scaffold_664:14685-43054	Mp1	Mn1	OK	6.2934	2.68394	0.426468	-1.22949	-3.31972	5e-05	0.000748847	yes	Fibronectin, type III|Immunoglobulin-like fold	PREDICTED: Acyrthosiphon pisum cytokine receptor-like (LOC100572111), transcript variant X1, mRNA	0
XLOC_009622	XLOC_009622	MYZPE13164_G006_v1.0_000106280	scaffold_312:258005-263245	Mp1	Mn1	OK	63.7139	26.8819	0.421917	-1.24497	-3.9298	5e-05	0.000748847	yes	Glycoside hydrolase, family 1|Glycoside hydrolase, superfamily|Glycoside hydrolase, catalytic domain|Glycoside hydrolase, family 1, active site	PREDICTED: Acyrthosiphon pisum lactase-phlorizin hydrolase-like (LOC100169571), mRNA	0
XLOC_003302	XLOC_003302	MYZPE13164_G006_v1.0_000037390	scaffold_14:1233747-1240930	Mp1	Mn1	OK	38.0204	15.8321	0.416411	-1.26392	-5.29787	5e-05	0.000748847	yes	Hemocyanin/hexamerin|Hemocyanin/hexamerin middle domain|Hemocyanin, N-terminal|Hemocyanin, C-terminal|Uncharacterised domain, di-copper centre|Immunoglobulin E-set|Tyrosinase	PREDICTED: Diuraphis noxia phenoloxidase 2-like (LOC107161589), mRNA	0
XLOC_017949	XLOC_017949	MYZPE13164_G006_v1.0_000194160	scaffold_9:126871-140856	Mp1	Mn1	OK	6.20516	2.58144	0.416016	-1.26529	-2.07699	5e-05	0.000748847	yes	Insulin-like growth factor binding protein-related protein (IGFBP-rP), MAC25|Kazal domain|Immunoglobulin I-set|Insulin-like growth factor binding protein, N-terminal|Immunoglobulin-like fold|Immunoglobulin subtype 2|Immunoglobulin subtype|Immunoglobulin-like domain|Insulin-like growth factor-binding protein, IGFBP	PREDICTED: Acyrthosiphon pisum insulin-like growth factor-binding protein-related protein 1 (LOC100570848), mRNA	0
XLOC_005680	XLOC_005680	MYZPE13164_G006_v1.0_000063270	scaffold_1851:23-3795	Mp1	Mn1	OK	32.1704	13.1271	0.408048	-1.29319	-4.08791	5e-05	0.000748847	yes	MULE transposase domain|Trypsin-like cysteine/serine peptidase domain	PREDICTED: Acyrthosiphon pisum uncharacterized LOC100570987 (LOC100570987), transcript variant X2, mRNA	2.75506e-77
XLOC_006345	XLOC_006345	MYZPE13164_G006_v1.0_000070860	scaffold_20:925379-945570	Mp1	Mn1	OK	5.73783	2.30981	0.402558	-1.31273	-2.44603	5e-05	0.000748847	yes	NULL	PREDICTED: Diuraphis noxia vesicular glutamate transporter 1-like (LOC107167749), mRNA	1.34892e-129
XLOC_017333	XLOC_017333	MYZPE13164_G006_v1.0_000187550	scaffold_830:6847-7858	Mp1	Mn1	OK	408.525	163.783	0.400915	-1.31863	-3.45785	5e-05	0.000748847	yes	NADH:ubiquinone/plastoquinone oxidoreductase	Myzus persicae mitochondrion, complete genome	1.14987e-72
XLOC_009835	XLOC_009835	MYZPE13164_G006_v1.0_000108470	scaffold_3233:255-1997	Mp1	Mn1	OK	102.058	40.6039	0.397851	-1.3297	-4.93886	5e-05	0.000748847	yes	5'-Nucleotidase/apyrase|5'-Nucleotidase, C-terminal	PREDICTED: Acyrthosiphon pisum protein 5NUC (LOC100169565), mRNA	0
XLOC_014585	XLOC_014585	MYZPE13164_G006_v1.0_000158320	scaffold_61:95532-101085	Mp1	Mn1	OK	3.24805	1.28526	0.395703	-1.33751	-2.31665	5e-05	0.000748847	yes	Cytochrome P450|Cytochrome P450, E-class, group I|Cytochrome P450, conserved site	PREDICTED: Acyrthosiphon pisum cytochrome P450 4C1-like (LOC100167486), mRNA	0
XLOC_011452	XLOC_011452	MYZPE13164_G006_v1.0_000125300	scaffold_40:37045-44545	Mp1	Mn1	OK	12.1237	4.77775	0.394083	-1.34343	-4.95176	5e-05	0.000748847	yes	Peptidase M1, alanine aminopeptidase/leukotriene A4 hydrolase|Peptidase M1, membrane alanine aminopeptidase, N-terminal|ERAP1-like C-terminal domain	PREDICTED: Acyrthosiphon pisum aminopeptidase N (LOC100163851), mRNA	0
XLOC_010489	XLOC_010489	MYZPE13164_G006_v1.0_000115250	scaffold_354:200279-211427	Mp1	Mn1	OK	1.80171	0.706171	0.391947	-1.35127	-1.83609	5e-05	0.000748847	yes	Carotenoid oxygenase	PREDICTED: Acyrthosiphon pisum carotenoid isomerooxygenase (LOC100168974), transcript variant X1, mRNA	0
XLOC_012787	XLOC_012787	MYZPE13164_G006_v1.0_000139400	scaffold_481:22496-36114	Mp1	Mn1	OK	72.3011	28.2252	0.390385	-1.35703	-5.60803	5e-05	0.000748847	yes	Aspartate/other aminotransferase|Aminotransferase, class I/classII|Pyridoxal phosphate-dependent transferase|Pyridoxal phosphate-dependent transferase, major region, subdomain 1	PREDICTED: Acyrthosiphon pisum aspartate aminotransferase, cytoplasmic-like (LOC100161812), mRNA	0
XLOC_001090	XLOC_001090	MYZPE13164_G006_v1.0_000012210	scaffold_11:816569-845612	Mp1	Mn1	OK	51.0881	18.5714	0.363516	-1.45991	-5.12605	5e-05	0.000748847	yes	Glycoside hydrolase, family 13|Glycosyl hydrolase, family 13, catalytic domain|Glycoside hydrolase, superfamily|Glycoside hydrolase, catalytic domain|Glycosyl hydrolase, family 13, subfamily, catalytic domain	PREDICTED: Acyrthosiphon pisum maltase A3-like (LOC100168244), transcript variant X2, mRNA	0
XLOC_018228	XLOC_018228	MYZPE13164_G006_v1.0_000197310	scaffold_92:124978-135503	Mp1	Mn1	OK	23.2932	8.34109	0.358091	-1.4816	-3.76355	5e-05	0.000748847	yes	Major facilitator superfamily|Major facilitator superfamily domain, general substrate transporter	PREDICTED: Acyrthosiphon pisum major facilitator superfamily domain-containing protein 6 (LOC100575999), mRNA	0
XLOC_014820	XLOC_014820	MYZPE13164_G006_v1.0_000160910	scaffold_63:447906-538586	Mp1	Mn1	OK	57.2757	20.2792	0.354063	-1.49792	-5.7494	5e-05	0.000748847	yes	Hemocyanin/hexamerin|Hemocyanin/hexamerin middle domain|Hemocyanin, N-terminal|Hemocyanin, C-terminal|Uncharacterised domain, di-copper centre|Immunoglobulin E-set|Tyrosinase	PREDICTED: Diuraphis noxia phenoloxidase 2-like (LOC107173011), transcript variant X2, mRNA	0
XLOC_005808	XLOC_005808	MYZPE13164_G006_v1.0_000064920	scaffold_189:282043-309670	Mp1	Mn1	OK	8.95147	3.08613	0.344761	-1.53633	-4.28594	5e-05	0.000748847	yes	Ammonium transporter|Ammonium transporter AmtB-like domain	PREDICTED: Acyrthosiphon pisum putative ammonium transporter 1 (LOC100160963), mRNA	0
XLOC_006186	XLOC_006186	MYZPE13164_G006_v1.0_000068890	scaffold_1983:9-6711	Mp1	Mn1	OK	23.9705	8.21709	0.3428	-1.54456	-5.0253	5e-05	0.000748847	yes	Oxidoreductase, N-terminal|Oxidoreductase, C-terminal|NAD(P)-binding domain	PREDICTED: Diuraphis noxia trans-1,2-dihydrobenzene-1,2-diol dehydrogenase-like (LOC107164951), transcript variant X2, mRNA	0
XLOC_018226	XLOC_018226	MYZPE13164_G006_v1.0_000197280	scaffold_92:85290-101846	Mp1	Mn1	OK	18.0347	6.144	0.340675	-1.55353	-4.16236	5e-05	0.000748847	yes	Major facilitator superfamily|Major facilitator superfamily domain, general substrate transporter	PREDICTED: Acyrthosiphon pisum major facilitator superfamily domain-containing protein 6-like (LOC100159926), mRNA	0
XLOC_006136	XLOC_006136	MYZPE13164_G006_v1.0_000068410	scaffold_197:107755-120594	Mp1	Mn1	OK	7.43411	2.23242	0.300295	-1.73555	-4.13598	5e-05	0.000748847	yes	Major facilitator superfamily domain, general substrate transporter	PREDICTED: Acyrthosiphon pisum solute carrier family 46 member 3 (LOC100163934), transcript variant X1, mRNA	0
XLOC_008805	XLOC_008805	MYZPE13164_G006_v1.0_000097500	scaffold_285:369013-375257	Mp1	Mn1	OK	3.69482	1.09925	0.29751	-1.74899	-2.06158	5e-05	0.000748847	yes	NULL	PREDICTED: Acyrthosiphon pisum uncharacterized LOC103310992 (LOC103310992), mRNA	0
XLOC_006238	XLOC_006238	MYZPE13164_G006_v1.0_000069710	scaffold_2:1268967-1279675	Mp1	Mn1	OK	4.60442	1.31227	0.285001	-1.81096	-3.5358	5e-05	0.000748847	yes	Peptidase C45, acyl-coenzyme A:6-aminopenicillanic acid acyl-transferase	PREDICTED: Acyrthosiphon pisum uncharacterized LOC100168878 (LOC100168878), transcript variant X2, mRNA	0
XLOC_016842	XLOC_016842	MYZPE13164_G006_v1.0_000182330	scaffold_792:36932-49686	Mp1	Mn1	OK	5.4146	1.53046	0.282654	-1.82289	-3.20004	5e-05	0.000748847	yes	KIF-1 binding protein|Zinc finger, C2CH-type|MULE transposase domain	PREDICTED: Acyrthosiphon pisum uncharacterized LOC107883855 (LOC107883855), mRNA	6.00399e-148
XLOC_015598	XLOC_015598	MYZPE13164_G006_v1.0_000169160	scaffold_690:107294-112072	Mp1	Mn1	OK	3.77105	1.05528	0.279835	-1.83735	-2.84572	5e-05	0.000748847	yes	Equilibrative nucleoside transporter|Major facilitator superfamily domain, general substrate transporter	PREDICTED: Acyrthosiphon pisum equilibrative nucleoside transporter 1 (LOC100165130), transcript variant X3, mRNA	0
XLOC_018700	XLOC_018700	MYZPE13164_G006_v1.0_000202250	scaffold_974:25750-28055	Mp1	Mn1	OK	17.198	4.78891	0.278458	-1.84447	-4.31586	5e-05	0.000748847	yes	NULL	PREDICTED: Acyrthosiphon pisum uncharacterized LOC107883178 (LOC107883178), transcript variant X3, ncRNA	6.84105e-167
XLOC_001666	XLOC_001666	MYZPE13164_G006_v1.0_000018700	scaffold_1175:0-5497	Mp1	Mn1	OK	5.81258	1.61768	0.278307	-1.84525	-4.41971	5e-05	0.000748847	yes	Domain of unknown function DUF4371|Ribonuclease H-like domain	PREDICTED: Acyrthosiphon pisum protein FAM200B-like (LOC103310206), mRNA	0
XLOC_001641	XLOC_001641	MYZPE13164_G006_v1.0_000018470	scaffold_1171:13198-24725	Mp1	Mn1	OK	11.8431	3.19678	0.269929	-1.88935	-3.22524	5e-05	0.000748847	yes	NULL	PREDICTED: Acyrthosiphon pisum zinc finger MYM-type protein 1-like (LOC103309940), mRNA	2.56733e-63
XLOC_005859	XLOC_005859	MYZPE13164_G006_v1.0_000065490	scaffold_19:550022-558770	Mp1	Mn1	OK	5.92538	1.4859	0.250769	-1.99557	-4.05458	5e-05	0.000748847	yes	Cys/Met metabolism, pyridoxal phosphate-dependent enzyme|Pyridoxal phosphate-dependent transferase|Pyridoxal phosphate-dependent transferase, major region, subdomain 1|Pyridoxal phosphate-dependent transferase, major region, subdomain 2	PREDICTED: Acyrthosiphon pisum putative cystathionine gamma-lyase 2 (LOC100168016), mRNA	0
XLOC_016037	XLOC_016037	MYZPE13164_G006_v1.0_000173780	scaffold_723:100102-104938	Mp1	Mn1	OK	16.5092	4.07684	0.246943	-2.01775	-2.63113	5e-05	0.000748847	yes	Zinc finger, BED-type predicted	PREDICTED: Diuraphis noxia zinc finger BED domain-containing protein 1-like (LOC107161300), mRNA	0
XLOC_001379	XLOC_001379	MYZPE13164_G006_v1.0_000015500	scaffold_1136:7012-9765	Mp1	Mn1	OK	7.39208	1.77936	0.240712	-2.05462	-3.94923	5e-05	0.000748847	yes	Harbinger transposase-derived nuclease|Harbinger transposase-derived nuclease domain	PREDICTED: Diuraphis noxia putative nuclease HARBI1 (LOC107173673), partial mRNA	4.74159e-172
XLOC_005748	XLOC_005748	MYZPE13164_G006_v1.0_000064060	scaffold_1870:10646-11304	Mp1	Mn1	OK	25.8971	5.91226	0.228298	-2.13101	-3.02904	5e-05	0.000748847	yes	NULL	PREDICTED: Acyrthosiphon pisum uncharacterized LOC100570987 (LOC100570987), transcript variant X2, mRNA	6.31916e-62
XLOC_017722	XLOC_017722	MYZPE13164_G006_v1.0_000191690	scaffold_876:31345-35312	Mp1	Mn1	OK	5.64234	1.27708	0.226339	-2.14344	-3.25658	5e-05	0.000748847	yes	NULL	PREDICTED: Diuraphis noxia uncharacterized LOC107171276 (LOC107171276), mRNA	3.27618e-42
XLOC_000235	XLOC_000235	MYZPE13164_G006_v1.0_000002540	scaffold_100:3575-9203	Mp1	Mn1	OK	3.97181	0.842727	0.212177	-2.23666	-3.37686	5e-05	0.000748847	yes	T-cell immunomodulatory protein	PREDICTED: Diuraphis noxia T-cell immunomodulatory protein (LOC107164391), mRNA	0
XLOC_018487	XLOC_018487	MYZPE13164_G006_v1.0_000200050	scaffold_95:533187-547825	Mp1	Mn1	OK	42.7351	7.95429	0.18613	-2.42562	-8.64185	5e-05	0.000748847	yes	NULL	PREDICTED: Acyrthosiphon pisum kinetochore protein SLK19-like (LOC100575738), transcript variant X2, mRNA	0
XLOC_016381	XLOC_016381	MYZPE13164_G006_v1.0_000177400	scaffold_75:602184-615128	Mp1	Mn1	OK	12.2935	1.96054	0.159478	-2.64857	-6.03	5e-05	0.000748847	yes	Transcription factor, T-box|Transcription factor, Brachyury|p53-like transcription factor, DNA-binding	PREDICTED: Diuraphis noxia brachyury protein-like (LOC107167575), transcript variant X1, mRNA	0
XLOC_015858	XLOC_015858	MYZPE13164_G006_v1.0_000171800	scaffold_709:92669-125626	Mp1	Mn1	OK	6.48576	0.962245	0.148363	-2.7528	-4.62536	5e-05	0.000748847	yes	Glycoside hydrolase, family 13|Glycosyl hydrolase, family 13, catalytic domain|Glycoside hydrolase, superfamily|Glycoside hydrolase, catalytic domain|Glycosyl hydrolase, family 13, subfamily, catalytic domain	PREDICTED: Acyrthosiphon pisum maltase 1-like (LOC100161946), mRNA	0
XLOC_012404	XLOC_012404	MYZPE13164_G006_v1.0_000135410	scaffold_454:200542-205038	Mp1	Mn1	OK	30.8776	4.44044	0.143807	-2.79779	-6.18296	5e-05	0.000748847	yes	Glutathione S-transferase, C-terminal|Glutathione S-transferase, N-terminal|Glutathione S-transferase, C-terminal-like|Thioredoxin-like fold	PREDICTED: Acyrthosiphon pisum glutathione S-transferase-like (LOC100159421), transcript variant X1, mRNA	0
XLOC_016045	XLOC_016045	MYZPE13164_G006_v1.0_000173760	scaffold_723:90390-93185	Mp1	Mn1	OK	366.259	42.4993	0.116036	-3.10735	-11.7445	5e-05	0.000748847	yes	NULL	PREDICTED: Acyrthosiphon pisum uncharacterized LOC100165615 (LOC100165615), mRNA	2.44594e-69
XLOC_006149	XLOC_006149	MYZPE13164_G006_v1.0_000068520	scaffold_197:456882-463373	Mp1	Mn1	OK	4.30233	0.410197	0.0953429	-3.39073	-4.39979	5e-05	0.000748847	yes	Glycoside hydrolase, family 13|Glycosyl hydrolase, family 13, catalytic domain|Glycoside hydrolase, superfamily|Glycoside hydrolase, catalytic domain|Glycosyl hydrolase, family 13, subfamily, catalytic domain	PREDICTED: Acyrthosiphon pisum maltase 1-like (LOC100161946), mRNA	0
XLOC_012252	XLOC_012252	MYZPE13164_G006_v1.0_000133840	scaffold_443:211054-227425	Mp1	Mn1	OK	45.7956	3.63701	0.0794186	-3.65438	-12.3196	5e-05	0.000748847	yes	SNF2-related|Helicase, C-terminal|P-loop containing nucleoside triphosphate hydrolase|Helicase, superfamily 1/2, ATP-binding domain	PREDICTED: Diuraphis noxia transcriptional regulator ATRX homolog (LOC107173740), mRNA	0
XLOC_006591	XLOC_006591	MYZPE13164_G006_v1.0_000073280	scaffold_207:102415-411908	Mp1	Mn1	OK	53.8184	4.24542	0.0788842	-3.66412	-5.18273	5e-05	0.000748847	yes	Immunoglobulin I-set|Immunoglobulin-like fold|Cysteine-rich flanking region, C-terminal|Leucine-rich repeat, typical subtype|Immunoglobulin subtype 2|Immunoglobulin subtype|Immunoglobulin-like domain|Leucine-rich repeat	PREDICTED: Diuraphis noxia leucine-rich repeat-containing protein 4B (LOC107168546), transcript variant X3, mRNA	0
XLOC_010976	XLOC_010976	MYZPE13164_G006_v1.0_000120430	scaffold_3772:20-1453	Mp1	Mn1	OK	9.41631	0.378779	0.0402257	-4.63574	-5.34171	5e-05	0.000748847	yes	NULL	Acyrthosiphon pisum zinc finger protein 512B-like (LOC100160947), mRNA	0
XLOC_010394	XLOC_010394	MYZPE13164_G006_v1.0_000114330	scaffold_350:22674-48844	Mp1	Mn1	OK	5.60427	0.223035	0.0397972	-4.65119	-3.90883	5e-05	0.000748847	yes	ATPase, F1 complex, alpha subunit|ATPase, F1/V1/A1 complex, alpha/beta subunit, nucleotide-binding domain|ATPase, F1/V1/A1 complex, alpha/beta subunit, C-terminal|ATPase, F1 complex alpha/beta subunit, N-terminal domain|P-loop containing nucleoside triphosphate hydrolase|ATP synthase subunit alpha-like domain|ATPase, alpha/beta subunit, nucleotide-binding domain, active site	PREDICTED: Acyrthosiphon pisum ATP synthase subunit alpha, mitochondrial (LOC100159229), mRNA	0
XLOC_004757	XLOC_004757	MYZPE13164_G006_v1.0_000053110	scaffold_164:302588-308751	Mp1	Mn1	OK	61.0103	1.96798	0.0322564	-4.95427	-9.96902	5e-05	0.000748847	yes	Proline-rich nuclear receptor coactivator	PREDICTED: Acyrthosiphon pisum uncharacterized LOC100569017 (LOC100569017), transcript variant X2, mRNA	0
XLOC_010953	XLOC_010953	MYZPE13164_G006_v1.0_000120200	scaffold_3755:3-1465	Mp1	Mn1	OK	25.114	0.696569	0.0277363	-5.17208	-6.77967	5e-05	0.000748847	yes	Harbinger transposase-derived nuclease|Harbinger transposase-derived nuclease domain	PREDICTED: Acyrthosiphon pisum uncharacterized LOC103310293 (LOC103310293), mRNA	0
XLOC_007384	XLOC_007384	MYZPE13164_G006_v1.0_000082180	scaffold_2321:0-4279	Mp1	Mn1	OK	303.583	7.2017	0.0237223	-5.39761	-5.26226	5e-05	0.000748847	yes	NULL	M.persicae mRNA for esterase FE4	3.35006e-65
XLOC_010117	XLOC_010117	MYZPE13164_G006_v1.0_000111320	scaffold_338:293368-298811	Mp1	Mn1	OK	39.2986	0.917426	0.023345	-5.42074	-8.87003	5e-05	0.000748847	yes	Cytochrome P450|Cytochrome P450, E-class, group I|Cytochrome P450, conserved site	PREDICTED: Diuraphis noxia cytochrome P450 6k1-like (LOC107173342), mRNA	0
XLOC_007386	XLOC_007386	MYZPE13164_G006_v1.0_000082180	scaffold_2321:0-4279	Mp1	Mn1	OK	12.1393	0.269212	0.0221769	-5.4948	-6.17942	5e-05	0.000748847	yes	NULL	M.persicae mRNA for esterase FE4	3.35006e-65
XLOC_006248	XLOC_006248	MYZPE13164_G006_v1.0_000069870	scaffold_2:1569156-1579399	Mp1	Mn1	OK	5.46557	0.0758497	0.0138778	-6.17108	-3.07492	5e-05	0.000748847	yes	Insect cuticle protein	PREDICTED: Acyrthosiphon pisum uncharacterized LOC107883167 (LOC107883167), transcript variant X1, mRNA	0
XLOC_007914	XLOC_007914	MYZPE13164_G006_v1.0_000087950	scaffold_2508:56-3443	Mp1	Mn1	OK	53.9778	0.715016	0.0132465	-6.23825	-6.32433	5e-05	0.000748847	yes	NULL	PREDICTED: Acyrthosiphon pisum uncharacterized LOC107883795 (LOC107883795), mRNA	0
XLOC_001921	XLOC_001921	MYZPE13164_G006_v1.0_000021520	scaffold_120:13701-17835	Mp1	Mn1	OK	204.793	0.824227	0.00402468	-7.95691	-10.0166	5e-05	0.000748847	yes	Sulfotransferase domain|P-loop containing nucleoside triphosphate hydrolase	PREDICTED: Acyrthosiphon pisum amine sulfotransferase-like (LOC100169417), transcript variant X2, mRNA	1.39284e-72
XLOC_011380	XLOC_011380	MYZPE13164_G006_v1.0_000124780	scaffold_3994:34-319	Mp1	Mn1	OK	5.25362	0	#NAME?	#NAME?	#NAME?	0.0001	0.00141018	yes	Carboxylesterase, type B	PREDICTED: Acyrthosiphon pisum esterase E4 (LOC100168479), transcript variant X2, mRNA	4.36837e-92
XLOC_003295	XLOC_003295	MYZPE13164_G006_v1.0_000037230	scaffold_14:734904-740810	Mp1	Mn1	OK	1.52595	3.5763	2.34364	1.22875	2.30636	0.0001	0.00141018	yes	MULE transposase domain|Zinc finger, RING/FYVE/PHD-type|Zinc finger, RING-type	PREDICTED: Acyrthosiphon pisum uncharacterized LOC107883855 (LOC107883855), mRNA	0
XLOC_011930	XLOC_011930	MYZPE13164_G006_v1.0_000130530	scaffold_4242:0-1067	Mp1	Mn1	OK	9.29628	19.3744	2.08411	1.05943	1.63573	0.0001	0.00141018	yes	NULL	PREDICTED: Acyrthosiphon pisum uncharacterized LOC107885641 (LOC107885641), ncRNA	4.48678e-13
XLOC_007598	XLOC_007598	MYZPE13164_G006_v1.0_000084460	scaffold_240:309091-377618	Mp1	Mn1	OK	2.44914	4.59903	1.87781	0.909054	1.95348	0.0001	0.00141018	yes	NULL	PREDICTED: Acyrthosiphon pisum protein tipE (LOC100165542), mRNA	0
XLOC_018134	XLOC_018134	MYZPE13164_G006_v1.0_000196150	scaffold_909:14468-36069	Mp1	Mn1	OK	42.1192	70.9187	1.68376	0.751687	1.86018	0.0001	0.00141018	yes	NULL	Acyrthosiphon pisum uncharacterized LOC100168245 (LOC100168245), mRNA &gt;gi|239792430|dbj|AK342586.1| Acyrthosiphon pisum ACYPI008965 mRNA, clone: 48O15, complete cds, full-insert cDNA sequence based on the ESTs (5'-EST:EX602267, 3'-EST:EX603708)	3.89652e-48
XLOC_006537	XLOC_006537	MYZPE13164_G006_v1.0_000072760	scaffold_205:218487-226635	Mp1	Mn1	OK	3.44258	5.77223	1.67672	0.745638	1.83793	0.0001	0.00141018	yes	TPX2	PREDICTED: Acyrthosiphon pisum targeting protein for Xklp2 (LOC100168511), transcript variant X2, mRNA	0
XLOC_014644	XLOC_014644	MYZPE13164_G006_v1.0_000159140	scaffold_615:26420-32175	Mp1	Mn1	OK	4.11299	6.7691	1.64579	0.718777	1.95324	0.0001	0.00141018	yes	Protein of unknown function DUF227|Protein kinase-like domain|CHK kinase-like	PREDICTED: Acyrthosiphon pisum uncharacterized LOC100575630 (LOC100575630), mRNA	0
XLOC_011614	XLOC_011614	MYZPE13164_G006_v1.0_000127400	scaffold_41:474505-478514	Mp1	Mn1	OK	12.8368	20.6438	1.60817	0.685418	1.98918	0.0001	0.00141018	yes	Zinc finger, C3HC4 RING-type|Pex, N-terminal|Zinc finger, RING/FYVE/PHD-type|Zinc finger, RING-type|Zinc finger, RING-type, conserved site	PREDICTED: Acyrthosiphon pisum peroxisome biogenesis factor 2 (LOC100573128), transcript variant X2, mRNA	0
XLOC_005203	XLOC_005203	MYZPE13164_G006_v1.0_000058030	scaffold_173:390625-449736	Mp1	Mn1	OK	242.483	362.331	1.49425	0.579424	2.13974	0.0001	0.00141018	yes	Major facilitator superfamily|Major facilitator superfamily domain, general substrate transporter|Major facilitator superfamily domain	PREDICTED: Acyrthosiphon pisum protein spinster homolog 1 (LOC100160512), transcript variant X2, mRNA	0
XLOC_003981	XLOC_003981	MYZPE13164_G006_v1.0_000044340	scaffold_15:420526-431640	Mp1	Mn1	OK	77.6783	114.207	1.47025	0.556064	1.8394	0.0001	0.00141018	yes	Macrophage migration inhibitory factor|Tautomerase/MIF superfamily	Myzus persicae macrophage migration inhibitory factor (MIF3) mRNA, complete cds	0
XLOC_007274	XLOC_007274	MYZPE13164_G006_v1.0_000080860	scaffold_229:2164-28660	Mp1	Mn1	OK	29.6027	43.4553	1.46795	0.553805	2.02885	0.0001	0.00141018	yes	Peptidase M2, peptidyl-dipeptidase A|SMP-30/Gluconolactonase/LRE-like region|Senescence marker protein-30 (SMP-30)|Regucalcin|Six-bladed beta-propeller, TolB-like	PREDICTED: Acyrthosiphon pisum angiotensin-converting enzyme-like (LOC100166890), transcript variant X2, mRNA	0
XLOC_015451	XLOC_015451	MYZPE13164_G006_v1.0_000167720	scaffold_68:516916-523028	Mp1	Mn1	OK	17.9887	25.5171	1.41851	0.504375	2.16152	0.0001	0.00141018	yes	NULL	PREDICTED: Acyrthosiphon pisum probable cyclin-dependent serine/threonine-protein kinase DDB_G0292550 (LOC100159160), mRNA	0
XLOC_006502	XLOC_006502	MYZPE13164_G006_v1.0_000072290	scaffold_2031:667-7014	Mp1	Mn1	OK	393.311	551.077	1.40112	0.486582	1.92937	0.0001	0.00141018	yes	Selenium-binding protein|Six-bladed beta-propeller, TolB-like	PREDICTED: Acyrthosiphon pisum selenium-binding protein 1-B (LOC100165082), mRNA	0
XLOC_016107	XLOC_016107	MYZPE13164_G006_v1.0_000174420	scaffold_73:482852-485410	Mp1	Mn1	OK	595.049	824.018	1.38479	0.469666	1.78554	0.0001	0.00141018	yes	NULL	PREDICTED: Acyrthosiphon pisum glycine-rich cell wall structural protein 1.8-like (LOC100159953), transcript variant X1, mRNA	7.46443e-82
XLOC_008677	XLOC_008677	MYZPE13164_G006_v1.0_000095750	scaffold_28:229736-242806	Mp1	Mn1	OK	14.5575	19.6484	1.34971	0.432649	1.91975	0.0001	0.00141018	yes	Glycoside hydrolase, family 18, catalytic domain|DNA/RNA non-specific endonuclease|Glycoside hydrolase, superfamily|Glycoside hydrolase, catalytic domain|Extracellular Endonuclease, subunit A|Chitin-binding, type 1|Chitinase II|Sushi/SCR/CCP|Apple-like|Glycoside hydrolase, chitinase active site	PREDICTED: Diuraphis noxia uncharacterized LOC107167619 (LOC107167619), mRNA	0
XLOC_016651	XLOC_016651	MYZPE13164_G006_v1.0_000180310	scaffold_774:4813-22923	Mp1	Mn1	OK	53.7793	39.4698	0.733922	-0.446302	-1.88383	0.0001	0.00141018	yes	NULL	PREDICTED: Acyrthosiphon pisum titin-like (LOC100164941), mRNA	0
XLOC_017481	XLOC_017481	MYZPE13164_G006_v1.0_000188920	scaffold_85:359306-425066	Mp1	Mn1	OK	16.9007	12.2497	0.724803	-0.464339	-2.00501	0.0001	0.00141018	yes	Sushi/SCR/CCP|Immunoglobulin-like fold|Whey acidic protein-type 4-disulphide core	PREDICTED: Acyrthosiphon pisum sushi, von Willebrand factor type A, EGF and pentraxin domain-containing protein 1 (LOC100164734), transcript variant X2, mRNA	0
XLOC_013976	XLOC_013976	MYZPE13164_G006_v1.0_000151960	scaffold_564:5093-50496	Mp1	Mn1	OK	45.9228	33.0897	0.720551	-0.472828	-2.03464	0.0001	0.00141018	yes	Protein of unknown function DM4/12	PREDICTED: Acyrthosiphon pisum uncharacterized LOC100160747 (LOC100160747), transcript variant X4, mRNA	0
XLOC_018286	XLOC_018286	MYZPE13164_G006_v1.0_000197910	scaffold_927:9505-18474	Mp1	Mn1	OK	51.9539	37.0174	0.712505	-0.489028	-2.04572	0.0001	0.00141018	yes	NHL repeat|Peptidyl-glycine alpha-amidating monooxygenase|Six-bladed beta-propeller, TolB-like|NHL repeat, subgroup	PREDICTED: Acyrthosiphon pisum peptidyl-alpha-hydroxyglycine alpha-amidating lyase 1 (LOC100166463), transcript variant X1, mRNA	0
XLOC_009017	XLOC_009017	MYZPE13164_G006_v1.0_000099760	scaffold_291:148790-162458	Mp1	Mn1	OK	21.2976	15.1138	0.709647	-0.494826	-2.06099	0.0001	0.00141018	yes	Tubulin|Tubulin/FtsZ, GTPase domain|Tubulin/FtsZ, 2-layer sandwich domain|Alpha tubulin|Tubulin/FtsZ, C-terminal|Tubulin, C-terminal|Tubulin, conserved site	PREDICTED: Acyrthosiphon pisum tubulin alpha-1C chain (LOC100166930), mRNA	0
XLOC_007485	XLOC_007485	MYZPE13164_G006_v1.0_000083190	scaffold_237:84825-119143	Mp1	Mn1	OK	15.454	10.9466	0.708333	-0.497501	-2.00577	0.0001	0.00141018	yes	Peptidase S1|Peptidase S1A, chymotrypsin-type|Trypsin-like cysteine/serine peptidase domain|Peptidase S1, trypsin family, active site	PREDICTED: Acyrthosiphon pisum uncharacterized LOC100167464 (LOC100167464), transcript variant X1, mRNA	0
XLOC_004597	XLOC_004597	MYZPE13164_G006_v1.0_000051610	scaffold_161:535319-537669	Mp1	Mn1	OK	20.393	12.8837	0.631771	-0.662526	-1.8174	0.0001	0.00141018	yes	Cytochrome c/c1 haem-lyase	PREDICTED: Acyrthosiphon pisum cytochrome c heme lyase (LOC100168949), transcript variant X2, misc_RNA	0
XLOC_005889	XLOC_005889	MYZPE13164_G006_v1.0_000065230	scaffold_19:101813-123854	Mp1	Mn1	OK	7.71149	4.66581	0.605047	-0.724881	-2.20182	0.0001	0.00141018	yes	General substrate transporter|Major facilitator superfamily domain, general substrate transporter|Major facilitator superfamily domain|Sugar transporter, conserved site	PREDICTED: Acyrthosiphon pisum solute carrier family 22 member 5 (LOC100167082), mRNA	0
XLOC_005689	XLOC_005689	MYZPE13164_G006_v1.0_000063430	scaffold_186:32295-42453	Mp1	Mn1	OK	23.3863	13.9219	0.595301	-0.748309	-2.20714	0.0001	0.00141018	yes	Carbon-nitrogen hydrolase	Acyrthosiphon pisum omega-amidase NIT2-like (LOC100163597), mRNA	0
XLOC_001336	XLOC_001336	MYZPE13164_G006_v1.0_000015140	scaffold_113:207141-401555	Mp1	Mn1	OK	195.547	100.081	0.5118	-0.966349	-2.18862	0.0001	0.00141018	yes	Alkaline phosphatase|Alkaline-phosphatase-like, core domain|Alkaline phosphatase-like, alpha/beta/alpha|Alkaline phosphatase, active site	PREDICTED: Acyrthosiphon pisum alkaline phosphatase (LOC100169125), transcript variant X2, mRNA	0
XLOC_015336	XLOC_015336	MYZPE13164_G006_v1.0_000166350	scaffold_669:25833-38448	Mp1	Mn1	OK	1.00718	2.1883	2.17269	1.11948	1.79976	0.00015	0.00202179	yes	Ku80|Ku70/Ku80 beta-barrel domain|Ku70/Ku80, N-terminal alpha/beta|Ku, C-terminal|SPOC like C-terminal domain|von Willebrand factor, type A	PREDICTED: Acyrthosiphon pisum uncharacterized LOC100569899 (LOC100569899), mRNA	6.99831e-153
XLOC_011368	XLOC_011368	MYZPE13164_G006_v1.0_000124690	scaffold_399:149840-199008	Mp1	Mn1	OK	4.09396	8.25476	2.01633	1.01173	2.04015	0.00015	0.00202179	yes	Blc2 family|Bcl2-like	PREDICTED: Acyrthosiphon pisum protein suppressor 2 of zeste (LOC100164650), mRNA	0
XLOC_010355	XLOC_010355	MYZPE13164_G006_v1.0_000113920	scaffold_348:31778-33585	Mp1	Mn1	OK	3.10804	6.18696	1.99063	0.993225	1.9813	0.00015	0.00202179	yes	Histone H3|Histone core|Histone-fold	PREDICTED: Acyrthosiphon pisum histone H3.3 (LOC100570478), mRNA	5.58746e-180
XLOC_001897	XLOC_001897	MYZPE13164_G006_v1.0_000021260	scaffold_12:866563-872469	Mp1	Mn1	OK	16.7057	26.103	1.56252	0.643875	1.95593	0.00015	0.00202179	yes	Peptidase S1|Trypsin-like cysteine/serine peptidase domain	PREDICTED: Acyrthosiphon pisum beta-fibrinogenase brevinase (LOC100165045), transcript variant X1, mRNA	4.69831e-144
XLOC_005157	XLOC_005157	MYZPE13164_G006_v1.0_000057460	scaffold_172:285847-303702	Mp1	Mn1	OK	8.13236	12.672	1.55822	0.639902	2.01459	0.00015	0.00202179	yes	UDP-glucuronosyl/UDP-glucosyltransferase	PREDICTED: Acyrthosiphon pisum UDP-glucuronosyltransferase 2C1 (LOC100161618), transcript variant X1, mRNA	0
XLOC_007157	XLOC_007157	MYZPE13164_G006_v1.0_000079400	scaffold_223:420123-447394	Mp1	Mn1	OK	37.1456	57.6189	1.55116	0.633352	1.79072	0.00015	0.00202179	yes	Carboxylesterase, type B	PREDICTED: Diuraphis noxia esterase FE4-like (LOC107163724), mRNA	0
XLOC_010626	XLOC_010626	MYZPE13164_G006_v1.0_000116870	scaffold_361:263145-281887	Mp1	Mn1	OK	11.6865	16.9515	1.45052	0.536568	1.89489	0.00015	0.00202179	yes	Major facilitator superfamily|Major facilitator superfamily domain, general substrate transporter	PREDICTED: Acyrthosiphon pisum proton-coupled folate transporter-like (LOC100165728), transcript variant X4, mRNA	0
XLOC_012143	XLOC_012143	MYZPE13164_G006_v1.0_000132720	scaffold_437:109905-209058	Mp1	Mn1	OK	47.7935	68.7864	1.43924	0.525308	1.83618	0.00015	0.00202179	yes	Pleckstrin homology domain|Pleckstrin homology-like domain	Acyrthosiphon pisum pleckstrin homology domain-containing family J member 1-like (ACYPI34668), mRNA &gt;gi|239789937|dbj|AK341088.1| Acyrthosiphon pisum ACYPI34668 mRNA, clone: 22M9, complete cds, full-insert cDNA sequence based on the ESTs (5'-EST:EX622424, 3'-EST:EX622802)	0
XLOC_018347	XLOC_018347	MYZPE13164_G006_v1.0_000198520	scaffold_936:28480-45231	Mp1	Mn1	OK	39.7509	56.3882	1.41854	0.504406	1.77277	0.00015	0.00202179	yes	NULL	PREDICTED: Diuraphis noxia zinc finger MYM-type protein 1-like (LOC107172646), partial mRNA	0
XLOC_013652	XLOC_013652	MYZPE13164_G006_v1.0_000148660	scaffold_540:30215-58762	Mp1	Mn1	OK	12.2431	17.2037	1.40518	0.490752	1.97751	0.00015	0.00202179	yes	Haem peroxidase, animal|Haem peroxidase, animal, subgroup|Haem peroxidase	PREDICTED: Acyrthosiphon pisum chorion peroxidase (LOC100166526), mRNA	0
XLOC_001081	XLOC_001081	MYZPE13164_G006_v1.0_000011960	scaffold_11:173995-180797	Mp1	Mn1	OK	21.7012	30.3563	1.39883	0.484221	2.01818	0.00015	0.00202179	yes	5'-Nucleotidase/apyrase|Phosphoesterase domain|5'-Nucleotidase, C-terminal	PREDICTED: Acyrthosiphon pisum trifunctional nucleotide phosphoesterase protein YfkN (LOC100159257), transcript variant X2, mRNA	0
XLOC_018662	XLOC_018662	MYZPE13164_G006_v1.0_000201750	scaffold_97:449650-458024	Mp1	Mn1	OK	62.955	84.2655	1.3385	0.42062	1.90232	0.00015	0.00202179	yes	Chitin binding domain|Glycoside hydrolase/deacetylase, beta/alpha-barrel|Polysaccharide deacetylase	PREDICTED: Acyrthosiphon pisum uncharacterized LOC100161729 (LOC100161729), mRNA	0
XLOC_008687	XLOC_008687	MYZPE13164_G006_v1.0_000095980	scaffold_28:484315-490241	Mp1	Mn1	OK	51.537	68.7599	1.33418	0.415958	1.84199	0.00015	0.00202179	yes	Alcohol dehydrogenase, iron-type	PREDICTED: Acyrthosiphon pisum probable hydroxyacid-oxoacid transhydrogenase, mitochondrial (LOC100169201), transcript variant X2, mRNA	0
XLOC_016699	XLOC_016699	MYZPE13164_G006_v1.0_000180930	scaffold_78:638253-677424	Mp1	Mn1	OK	28.813	38.1889	1.32541	0.406434	1.81869	0.00015	0.00202179	yes	Transcription factor, fork head|Winged helix-turn-helix DNA-binding domain|Transcription factor, fork head, conserved site	PREDICTED: Acyrthosiphon pisum forkhead box protein O (LOC100168097), mRNA	0
XLOC_002802	XLOC_002802	MYZPE13164_G006_v1.0_000031580	scaffold_132:34482-44975	Mp1	Mn1	OK	154.878	115.685	0.746947	-0.420923	-1.90139	0.00015	0.00202179	yes	NULL	Acyrthosiphon pisum CG31997-like (LOC100167365), mRNA &gt;gi|239792791|dbj|AK342811.1| Acyrthosiphon pisum ACYPI008164 mRNA, clone: 609C17, complete cds, full-insert cDNA sequence based on the ESTs (5'-EST:FF333314, 3'-EST:FF334698)	0
XLOC_007115	XLOC_007115	MYZPE13164_G006_v1.0_000079000	scaffold_222:371476-409151	Mp1	Mn1	OK	44.7121	32.6144	0.729432	-0.455154	-1.83469	0.00015	0.00202179	yes	Protein of unknown function DUF1394	PREDICTED: Acyrthosiphon pisum protein FAM49B (LOC100568886), mRNA	0
XLOC_006568	XLOC_006568	MYZPE13164_G006_v1.0_000073070	scaffold_206:250676-256742	Mp1	Mn1	OK	36.4978	26.6161	0.729252	-0.45551	-2.03073	0.00015	0.00202179	yes	NULL	PREDICTED: Acyrthosiphon pisum alpha-protein kinase 1 (LOC100165083), mRNA	0
XLOC_017463	XLOC_017463	MYZPE13164_G006_v1.0_000188890	scaffold_85:279456-285330	Mp1	Mn1	OK	37.7015	27.0352	0.717086	-0.479782	-1.88616	0.00015	0.00202179	yes	Tethering factor for nuclear proteasome Cut8/ Sts1	PREDICTED: Acyrthosiphon pisum uncharacterized LOC100165422 (LOC100165422), transcript variant X2, mRNA	0
XLOC_015552	XLOC_015552	MYZPE13164_G006_v1.0_000168600	scaffold_689:96809-108028	Mp1	Mn1	OK	26.1931	18.737	0.715342	-0.483294	-1.92183	0.00015	0.00202179	yes	Armadillo-type fold|Galactose-binding domain-like	PREDICTED: Acyrthosiphon pisum centrosomal protein of 104 kDa (LOC100164778), transcript variant X2, mRNA	0
XLOC_015839	XLOC_015839	MYZPE13164_G006_v1.0_000171590	scaffold_706:98139-126068	Mp1	Mn1	OK	25.351	18.0918	0.713651	-0.486709	-1.95003	0.00015	0.00202179	yes	NULL	Acyrthosiphon pisum uncharacterized LOC100161933 (LOC100161933), mRNA	0
XLOC_000141	XLOC_000141	MYZPE13164_G006_v1.0_000001490	scaffold_1:1633599-1639606	Mp1	Mn1	OK	22.2956	15.7215	0.705136	-0.504027	-2.0632	0.00015	0.00202179	yes	Ribonucleotide reductase large subunit, N-terminal|Ribonucleotide reductase large subunit, C-terminal|ATP-cone|Ribonucleotide reductase R1 subunit, N-terminal	PREDICTED: Acyrthosiphon pisum ribonucleoside-diphosphate reductase large subunit (LOC100569674), mRNA	0
XLOC_010597	XLOC_010597	MYZPE13164_G006_v1.0_000116690	scaffold_36:901439-912710	Mp1	Mn1	OK	41.2283	29.0193	0.703869	-0.506621	-1.83998	0.00015	0.00202179	yes	NULL	PREDICTED: Acyrthosiphon pisum uncharacterized protein LOC100161110 (LOC100161110), transcript variant X4, mRNA	0
XLOC_001623	XLOC_001623	MYZPE13164_G006_v1.0_000018060	scaffold_117:128143-133038	Mp1	Mn1	OK	32.9562	22.799	0.691798	-0.531578	-2.10153	0.00015	0.00202179	yes	Mannose-P-dolichol utilization defect 1 protein|Cystinosin/ERS1p repeat	PREDICTED: Acyrthosiphon pisum mannose-P-dolichol utilization defect 1 protein homolog (LOC100166905), mRNA	0
XLOC_005719	XLOC_005719	MYZPE13164_G006_v1.0_000063700	scaffold_1860:6573-9390	Mp1	Mn1	OK	5.87023	3.17747	0.541285	-0.88554	-2.20065	0.00015	0.00202179	yes	HAT dimerisation domain, C-terminal|Domain of unknown function DUF4371|Ribonuclease H-like domain	PREDICTED: Acyrthosiphon pisum uncharacterized LOC103307724 (LOC103307724), mRNA	0
XLOC_000644	XLOC_000644	MYZPE13164_G006_v1.0_000007370	scaffold_1049:42822-44859	Mp1	Mn1	OK	5.50822	2.30516	0.418494	-1.25672	-1.96769	0.00015	0.00202179	yes	MULE transposase domain|Transposase, mutator type	PREDICTED: Acyrthosiphon pisum uncharacterized LOC107885321 (LOC107885321), mRNA	0
XLOC_009448	XLOC_009448	MYZPE13164_G006_v1.0_000104390	scaffold_304:166995-172357	Mp1	Mn1	OK	1.11479	3.12484	2.80309	1.48702	2.25689	0.0002	0.00260525	yes	NULL	PREDICTED: Diuraphis noxia uncharacterized LOC107167169 (LOC107167169), transcript variant X1, mRNA	0
XLOC_010030	XLOC_010030	MYZPE13164_G006_v1.0_000110380	scaffold_3323:357-1847	Mp1	Mn1	OK	5.67444	11.8386	2.0863	1.06095	1.98339	0.0002	0.00260525	yes	Glucose/ribitol dehydrogenase|NAD(P)-binding domain	PREDICTED: Acyrthosiphon pisum 15-hydroxyprostaglandin dehydrogenase [NAD(+)] (LOC100166763), transcript variant X1, mRNA	4.40677e-179
XLOC_009096	XLOC_009096	MYZPE13164_G006_v1.0_000100620	scaffold_294:65912-66458	Mp1	Mn1	OK	7.84034	15.2992	1.95135	0.964469	1.95518	0.0002	0.00260525	yes	Histone core|Histone H4|Histone-fold|TATA box binding protein associated factor (TAF)|Histone H4, conserved site	PREDICTED: Diuraphis noxia histone H4 (LOC107167901), mRNA	4.70328e-112
XLOC_003005	XLOC_003005	MYZPE13164_G006_v1.0_000033860	scaffold_135:39-3222	Mp1	Mn1	OK	9.29072	16.4458	1.77013	0.823856	1.68216	0.0002	0.00260525	yes	Peptidase S1|Trypsin-like cysteine/serine peptidase domain|Peptidase S1, trypsin family, active site	PREDICTED: Acyrthosiphon pisum uncharacterized LOC100161604 (LOC100161604), transcript variant X2, mRNA	8.18965e-143
XLOC_010605	XLOC_010605	MYZPE13164_G006_v1.0_000116490	scaffold_36:288356-289346	Mp1	Mn1	OK	16.856	26.6527	1.5812	0.661019	1.93622	0.0002	0.00260525	yes	Complement C1q protein|Tumour necrosis factor-like domain	Acyrthosiphon pisum C1q-like venom protein homolog (sC1q-VP), mRNA	0
XLOC_006282	XLOC_006282	MYZPE13164_G006_v1.0_000069650	scaffold_2:1182700-1209735	Mp1	Mn1	OK	26.5112	37.2465	1.40493	0.490502	1.92778	0.0002	0.00260525	yes	Aminoacyl-tRNA synthetase, class Ia|Valyl/Leucyl/Isoleucyl-tRNA synthetase, class I, anticodon-binding|Isoleucine-tRNA ligase|Aminoacyl-tRNA synthetase, class 1a, anticodon-binding|Valyl/Leucyl/Isoleucyl-tRNA synthetase, editing domain|Rossmann-like alpha/beta/alpha sandwich fold|Aminoacyl-tRNA synthetase, class I, conserved site|Isoleucine-tRNA ligase, type 2	PREDICTED: Acyrthosiphon pisum UDP-glucuronosyltransferase 2C1-like (LOC100168531), mRNA	0
XLOC_002041	XLOC_002041	MYZPE13164_G006_v1.0_000023040	scaffold_122:273206-292845	Mp1	Mn1	OK	20.4528	28.1484	1.37626	0.460752	1.78468	0.0002	0.00260525	yes	Concentrative nucleoside transporter|Na dependent nucleoside transporter|Na dependent nucleoside transporter, C-terminal|Nucleoside recognition Gate	PREDICTED: Acyrthosiphon pisum sodium/nucleoside cotransporter 2 (LOC100162704), mRNA	0
XLOC_005156	XLOC_005156	MYZPE13164_G006_v1.0_000057440	scaffold_172:268491-283414	Mp1	Mn1	OK	33.6495	45.9426	1.36533	0.449245	1.87315	0.0002	0.00260525	yes	Rab3-GAP regulatory subunit	PREDICTED: Acyrthosiphon pisum rab3 GTPase-activating protein non-catalytic subunit (LOC100163691), mRNA	0
XLOC_016900	XLOC_016900	MYZPE13164_G006_v1.0_000183090	scaffold_8:305077-308044	Mp1	Mn1	OK	72.5956	99.0763	1.36477	0.448657	1.86672	0.0002	0.00260525	yes	Phosphoribosyltransferase domain|Adenine phosphoribosyl transferase	Acyrthosiphon pisum adenine phosphoribosyltransferase-like (LOC100162276), mRNA	0
XLOC_013121	XLOC_013121	MYZPE13164_G006_v1.0_000142940	scaffold_50:448298-484912	Mp1	Mn1	OK	21.034	28.1542	1.33851	0.420633	1.80963	0.0002	0.00260525	yes	Biotinidase, eukaryotic|Carbon-nitrogen hydrolase	PREDICTED: Acyrthosiphon pisum vanin-like protein 2 (LOC100165187), transcript variant X2, mRNA	0
XLOC_005143	XLOC_005143	MYZPE13164_G006_v1.0_000057490	scaffold_172:315163-318629	Mp1	Mn1	OK	128.527	96.095	0.747666	-0.419535	-1.88307	0.0002	0.00260525	yes	Flavin monooxygenase-like|Flavin monooxygenase FMO	PREDICTED: Diuraphis noxia senecionine N-oxygenase-like (LOC107166302), mRNA	0
XLOC_017276	XLOC_017276	MYZPE13164_G006_v1.0_000186930	scaffold_826:0-9935	Mp1	Mn1	OK	32.4845	23.4237	0.721073	-0.471783	-1.9987	0.0002	0.00260525	yes	NULL	PREDICTED: Acyrthosiphon pisum extracellular matrix-binding protein ebh-like (LOC107883062), mRNA	0
XLOC_008050	XLOC_008050	MYZPE13164_G006_v1.0_000089460	scaffold_256:190880-200405	Mp1	Mn1	OK	426.215	295.991	0.694465	-0.526027	-1.9717	0.0002	0.00260525	yes	Calreticulin/calnexin|Concanavalin A-like lectin/glucanases superfamily|Calreticulin/calnexin, P domain|Concanavalin A-like lectin/glucanase, subgroup|Calreticulin|Calreticulin/calnexin, conserved site	PREDICTED: Acyrthosiphon pisum calreticulin (LOC100161399), mRNA	0
XLOC_005291	XLOC_005291	MYZPE13164_G006_v1.0_000059040	scaffold_176:458539-468982	Mp1	Mn1	OK	15.7067	10.8212	0.688957	-0.537515	-1.93217	0.0002	0.00260525	yes	Gamma-glutamyltranspeptidase	PREDICTED: Acyrthosiphon pisum gamma-glutamyltranspeptidase 1 (LOC100166617), mRNA	0
XLOC_010299	XLOC_010299	MYZPE13164_G006_v1.0_000113270	scaffold_345:282196-295320	Mp1	Mn1	OK	9.35107	6.16206	0.658968	-0.601719	-1.71673	0.0002	0.00260525	yes	Cytochrome P450|Cytochrome P450, E-class, group I|Cytochrome P450, conserved site	PREDICTED: Acyrthosiphon pisum cytochrome P450 4C1 (LOC100162179), transcript variant X3, mRNA	0
XLOC_013053	XLOC_013053	MYZPE13164_G006_v1.0_000142740	scaffold_5:1631516-1635902	Mp1	Mn1	OK	1.25352	2.79303	2.22816	1.15585	2.00416	0.00025	0.00316492	yes	Peptidase C1A, papain|Peptidase C1A, papain C-terminal	Acyrthosiphon pisum ACYPI000015 mRNA, clone: 258M7, complete cds, full-insert cDNA sequence based on the ESTs (5'-EST:EX643591, 3'-EST:EX644160)	0
XLOC_001770	XLOC_001770	MYZPE13164_G006_v1.0_000019980	scaffold_119:598080-625725	Mp1	Mn1	OK	9.3908	17.9236	1.90864	0.932542	1.83333	0.00025	0.00316492	yes	NULL	PREDICTED: Acyrthosiphon pisum uncharacterized LOC100569420 (LOC100569420), mRNA	0
XLOC_000353	XLOC_000353	MYZPE13164_G006_v1.0_000003920	scaffold_1013:33899-48505	Mp1	Mn1	OK	4.611	8.3443	1.80965	0.855711	1.84804	0.00025	0.00316492	yes	NULL	PREDICTED: Acyrthosiphon pisum uncharacterized LOC107884570 (LOC107884570), transcript variant X1, mRNA	3.24506e-142
XLOC_000404	XLOC_000404	MYZPE13164_G006_v1.0_000004510	scaffold_1023:9-2425	Mp1	Mn1	OK	4.3806	7.50736	1.71377	0.777176	1.80996	0.00025	0.00316492	yes	NULL	PREDICTED: Acyrthosiphon pisum uncharacterized LOC100573816 (LOC100573816), ncRNA	1.24552e-66
XLOC_008361	XLOC_008361	MYZPE13164_G006_v1.0_000092820	scaffold_268:89342-94160	Mp1	Mn1	OK	21.9492	32.9202	1.49984	0.584804	1.73967	0.00025	0.00316492	yes	MD-2-related lipid-recognition domain|Immunoglobulin E-set	Acyrthosiphon pisum protein NPC2 homolog (LOC100161750), mRNA	0
XLOC_005817	XLOC_005817	MYZPE13164_G006_v1.0_000064810	scaffold_189:109422-118437	Mp1	Mn1	OK	5.31278	7.80274	1.46867	0.554514	1.92956	0.00025	0.00316492	yes	Glucose-methanol-choline oxidoreductase, N-terminal|Glucose-methanol-choline oxidoreductase, C-terminal|Glucose-methanol-choline oxidoreductase	PREDICTED: Acyrthosiphon pisum glucose dehydrogenase [FAD, quinone] (LOC100163825), transcript variant X2, mRNA	0
XLOC_014058	XLOC_014058	MYZPE13164_G006_v1.0_000152960	scaffold_572:28461-75774	Mp1	Mn1	OK	88.2173	118.632	1.34477	0.427361	1.82258	0.00025	0.00316492	yes	Polysaccharide deacetylase|Chitin binding domain|Glycoside hydrolase/deacetylase, beta/alpha-barrel	PREDICTED: Diuraphis noxia uncharacterized LOC107162875 (LOC107162875), transcript variant X1, mRNA	0
XLOC_016692	XLOC_016692	MYZPE13164_G006_v1.0_000180790	scaffold_78:395579-418342	Mp1	Mn1	OK	25.5957	34.2395	1.3377	0.419758	1.84614	0.00025	0.00316492	yes	Phosphoesterase domain|Saposin-like|Saposin B|Sphingomyelin phosphodiesterase	PREDICTED: Acyrthosiphon pisum sphingomyelin phosphodiesterase (LOC100165015), transcript variant X3, mRNA	0
XLOC_000561	XLOC_000561	MYZPE13164_G006_v1.0_000006670	scaffold_104:602269-608753	Mp1	Mn1	OK	171.716	129.526	0.754303	-0.406784	-1.79223	0.00025	0.00316492	yes	K Homology domain	PREDICTED: Acyrthosiphon pisum KH domain-containing, RNA-binding, signal transduction-associated protein 2 (LOC100162999), transcript variant X2, mRNA	0
XLOC_015837	XLOC_015837	MYZPE13164_G006_v1.0_000171550	scaffold_706:67531-69075	Mp1	Mn1	OK	67.0031	50.4273	0.752611	-0.410023	-1.80924	0.00025	0.00316492	yes	Short-chain dehydrogenase/reductase SDR|Glucose/ribitol dehydrogenase|NAD(P)-binding domain|Short-chain dehydrogenase/reductase, conserved site	Acyrthosiphon pisum mRNA, clone: ACI0AAF58YN06, full-insert cDNA sequence based on ESTs (5'-EST:ACI0AAF58YN06AAM1, 3'-EST ACI2AAF9YB13BBM1)	0
XLOC_014793	XLOC_014793	MYZPE13164_G006_v1.0_000160700	scaffold_629:41560-106663	Mp1	Mn1	OK	12.7612	9.32141	0.730446	-0.45315	-1.74988	0.00025	0.00316492	yes	Thrombospondin, type 1 repeat|ADAM-TS Spacer 1|Peptidase M12B, ADAM-TS	PREDICTED: Acyrthosiphon pisum thrombospondin type-1 domain-containing protein 4-like (LOC100164541), transcript variant X3, mRNA	0
XLOC_011711	XLOC_011711	MYZPE13164_G006_v1.0_000128260	scaffold_414:8726-17718	Mp1	Mn1	OK	22.7976	16.4371	0.721	-0.471928	-1.79915	0.00025	0.00316492	yes	Peptidase S1|Peptidase S1A, chymotrypsin-type|Trypsin-like cysteine/serine peptidase domain|Peptidase S1, trypsin family, active site	PREDICTED: Acyrthosiphon pisum trypsin-3-like (LOC100159921), mRNA	0
XLOC_015708	XLOC_015708	MYZPE13164_G006_v1.0_000170600	scaffold_7:1361730-1370767	Mp1	Mn1	OK	50.1868	34.7581	0.692576	-0.529956	-1.79371	0.00025	0.00316492	yes	Cytochrome b561, eukaryote|Cytochrome b561/ferric reductase transmembrane	PREDICTED: Acyrthosiphon pisum cytochrome b ascorbate-dependent protein 3 (LOC100569759), mRNA	0
XLOC_013808	XLOC_013808	MYZPE13164_G006_v1.0_000150140	scaffold_550:23149-31185	Mp1	Mn1	OK	8.34109	4.94399	0.592727	-0.75456	-1.71016	0.00025	0.00316492	yes	E3 ubiquitin-protein ligase FANCL|Fanconi anemia complex, subunit FancL, WD-repeat containing domain|Zinc finger, RING/FYVE/PHD-type|Zinc finger, RING-type	PREDICTED: Acyrthosiphon pisum E3 ubiquitin-protein ligase FANCL-like (LOC100161477), transcript variant X2, mRNA	0
XLOC_007141	XLOC_007141	MYZPE13164_G006_v1.0_000079390	scaffold_223:420123-447394	Mp1	Mn1	OK	18.0696	8.0561	0.445838	-1.16541	-2.11603	0.00025	0.00316492	yes	Short-chain dehydrogenase/reductase SDR|Glucose/ribitol dehydrogenase|NAD(P)-binding domain	PREDICTED: Acyrthosiphon pisum 15-hydroxyprostaglandin dehydrogenase [NAD(+)] (LOC100166763), transcript variant X1, mRNA	0
XLOC_001216	XLOC_001216	MYZPE13164_G006_v1.0_000013710	scaffold_1113:12291-13258	Mp1	Mn1	OK	0.743053	5.29919	7.13167	2.83424	3.28455	0.0003	0.00370633	yes	NULL	PREDICTED: Diuraphis noxia uncharacterized LOC107171807 (LOC107171807), partial mRNA	1.12359e-101
XLOC_003059	XLOC_003059	MYZPE13164_G006_v1.0_000034510	scaffold_136:339154-351988	Mp1	Mn1	OK	15.1119	34.0536	2.25343	1.17212	1.9252	0.0003	0.00370633	yes	Protein of unknown function DUF2048	PREDICTED: Acyrthosiphon pisum protein ABHD18 (LOC103310202), mRNA	0
XLOC_005456	XLOC_005456	MYZPE13164_G006_v1.0_000060860	scaffold_180:128930-137214	Mp1	Mn1	OK	621.392	936.248	1.50669	0.591387	1.85148	0.0003	0.00370633	yes	Calycin	PREDICTED: Acyrthosiphon pisum uncharacterized LOC100169243 (LOC100169243), mRNA	0
XLOC_014895	XLOC_014895	MYZPE13164_G006_v1.0_000161780	scaffold_635:30480-43193	Mp1	Mn1	OK	61.831	92.7825	1.50058	0.585523	1.8196	0.0003	0.00370633	yes	Zinc finger, C2H2-like|Zinc finger, C2H2	PREDICTED: Acyrthosiphon pisum uncharacterized LOC100161336 (LOC100161336), mRNA	0
XLOC_006341	XLOC_006341	MYZPE13164_G006_v1.0_000070820	scaffold_20:879809-886001	Mp1	Mn1	OK	13.6357	20.0599	1.47114	0.55693	1.86111	0.0003	0.00370633	yes	Major facilitator superfamily domain, general substrate transporter	PREDICTED: Acyrthosiphon pisum vesicular glutamate transporter 2 (LOC100168565), mRNA	0
XLOC_007759	XLOC_007759	MYZPE13164_G006_v1.0_000086110	scaffold_246:203536-215471	Mp1	Mn1	OK	6.60361	9.45454	1.43172	0.517754	1.69736	0.0003	0.00370633	yes	Zinc finger, C2H2-like|Zinc finger, C2H2	PREDICTED: Diuraphis noxia uncharacterized LOC107173098 (LOC107173098), mRNA	0
XLOC_017133	XLOC_017133	MYZPE13164_G006_v1.0_000185420	scaffold_811:81243-90552	Mp1	Mn1	OK	259.274	359.29	1.38575	0.470671	1.85329	0.0003	0.00370633	yes	PRELI/MSF1	PREDICTED: Acyrthosiphon pisum kiser-like (LOC100168890), transcript variant X1, mRNA	0
XLOC_014972	XLOC_014972	MYZPE13164_G006_v1.0_000162430	scaffold_64:176490-185755	Mp1	Mn1	OK	34.3799	47.0761	1.36929	0.453427	1.86735	0.0003	0.00370633	yes	Zinc finger, ZPR1-type	PREDICTED: Acyrthosiphon pisum zinc finger protein ZPR1 (LOC100167898), mRNA	0
XLOC_010715	XLOC_010715	MYZPE13164_G006_v1.0_000117810	scaffold_366:171237-184251	Mp1	Mn1	OK	30.9104	23.5783	0.762796	-0.390631	-1.69846	0.0003	0.00370633	yes	Nuclear pore complex protein|WD40/YVTN repeat-like-containing domain	PREDICTED: Acyrthosiphon pisum nuclear pore complex protein Nup214 (LOC100160772), transcript variant X2, mRNA	0
XLOC_014491	XLOC_014491	MYZPE13164_G006_v1.0_000157530	scaffold_602:92891-151419	Mp1	Mn1	OK	7.9176	6.02835	0.761385	-0.393301	-1.71956	0.0003	0.00370633	yes	Fibrillin|TB domain|EGF-like calcium-binding domain|Complement Clr-like EGF domain|EGF domain, merozoite surface protein 1-like|Insulin-like growth factor binding protein, N-terminal|Epidermal growth factor-like domain|EGF-type aspartate/asparagine hydroxylation site|EGF-like, conserved site|EGF-like calcium-binding, conserved site	PREDICTED: Acyrthosiphon pisum fibrillin-1 (LOC100165514), transcript variant X1, mRNA	0
XLOC_007746	XLOC_007746	MYZPE13164_G006_v1.0_000086090	scaffold_246:158932-167727	Mp1	Mn1	OK	202.853	152.984	0.754163	-0.407051	-1.75708	0.0003	0.00370633	yes	Insect cuticle protein	PREDICTED: Diuraphis noxia endocuticle structural glycoprotein SgAbd-8-like (LOC107173677), mRNA	0
XLOC_017415	XLOC_017415	MYZPE13164_G006_v1.0_000188340	scaffold_843:51-7099	Mp1	Mn1	OK	308.637	220.516	0.714485	-0.485025	-1.85204	0.0003	0.00370633	yes	Prefoldin beta-like|Prefoldin	Acyrthosiphon pisum peptidyl-prolyl cis-trans isomerase-like (LOC100160354), mRNA &gt;gi|239788736|dbj|AK340421.1| Acyrthosiphon pisum ACYPI001656 mRNA, clone: 328I19, complete cds, full-insert cDNA sequence based on the ESTs (5'-EST:FF310524, 3'-EST:FF312370)	0
XLOC_010497	XLOC_010497	MYZPE13164_G006_v1.0_000115360	scaffold_355:73706-94339	Mp1	Mn1	OK	12.686	9.04392	0.712906	-0.488217	-1.75962	0.0003	0.00370633	yes	NULL	PREDICTED: Acyrthosiphon pisum uncharacterized LOC100160011 (LOC100160011), mRNA	0
XLOC_007935	XLOC_007935	MYZPE13164_G006_v1.0_000088160	scaffold_251:354080-370259	Mp1	Mn1	OK	69.2934	48.9499	0.706415	-0.501413	-1.90991	0.0003	0.00370633	yes	Peptidase C13, legumain	PREDICTED: Acyrthosiphon pisum legumain (LOC100162169), mRNA	0
XLOC_011628	XLOC_011628	MYZPE13164_G006_v1.0_000127290	scaffold_41:281328-320908	Mp1	Mn1	OK	156.962	109.178	0.695571	-0.52373	-1.88732	0.0003	0.00370633	yes	NULL	PREDICTED: Diuraphis noxia uncharacterized LOC107163936 (LOC107163936), mRNA	5.37699e-149
XLOC_018546	XLOC_018546	MYZPE13164_G006_v1.0_000200690	scaffold_96:242973-254915	Mp1	Mn1	OK	9.95168	6.86771	0.690106	-0.53511	-1.82717	0.0003	0.00370633	yes	General substrate transporter|Sugar/inositol transporter|Major facilitator superfamily domain, general substrate transporter|Major facilitator superfamily domain|Sugar transporter, conserved site	PREDICTED: Acyrthosiphon pisum facilitated trehalose transporter Tret1 (LOC100166465), mRNA	0
XLOC_010478	XLOC_010478	MYZPE13164_G006_v1.0_000115290	scaffold_354:290783-302321	Mp1	Mn1	OK	21.9929	10.6707	0.485186	-1.04339	-1.93431	0.0003	0.00370633	yes	Putative S-adenosyl-L-methionine-dependent methyltransferase MidA	PREDICTED: Acyrthosiphon pisum NADH dehydrogenase [ubiquinone] complex I, assembly factor 7 (LOC100168872), mRNA	0
XLOC_018858	XLOC_018858	MYZPE13164_G006_v1.0_000204060	scaffold_997:668-24639	Mp1	Mn1	OK	9.76197	14.7396	1.5099	0.594452	1.79429	0.00035	0.00423452	yes	Acyltransferase 3	PREDICTED: Acyrthosiphon pisum nose resistant to fluoxetine protein 6 (LOC100568787), mRNA	0
XLOC_009991	XLOC_009991	MYZPE13164_G006_v1.0_000109950	scaffold_330:78836-81088	Mp1	Mn1	OK	33.7195	46.2716	1.37225	0.456543	1.79412	0.00035	0.00423452	yes	Cytochrome c oxidase assembly protein CtaG/Cox11|Cytochrome c oxidase assembly protein CtaG/Cox11, domain	PREDICTED: Diuraphis noxia cytochrome c oxidase assembly protein COX11, mitochondrial (LOC107168097), transcript variant X2, mRNA	0
XLOC_017663	XLOC_017663	MYZPE13164_G006_v1.0_000191000	scaffold_87:481584-506241	Mp1	Mn1	OK	23.7736	32.2006	1.35447	0.437728	1.81392	0.00035	0.00423452	yes	AMP-dependent synthetase/ligase|AMP-binding enzyme C-terminal domain|AMP-binding, conserved site	PREDICTED: Diuraphis noxia acyl-CoA synthetase family member 2, mitochondrial-like (LOC107164269), mRNA	0
XLOC_013649	XLOC_013649	MYZPE13164_G006_v1.0_000148610	scaffold_54:844754-858655	Mp1	Mn1	OK	86.1007	112.769	1.30974	0.389275	1.72321	0.00035	0.00423452	yes	Ankyrin repeat-containing domain|Ankyrin repeat	PREDICTED: Acyrthosiphon pisum cactus (Cact), transcript variant X1, mRNA	0
XLOC_005069	XLOC_005069	MYZPE13164_G006_v1.0_000056630	scaffold_171:71655-77820	Mp1	Mn1	OK	115.297	149.933	1.30041	0.378963	1.71398	0.00035	0.00423452	yes	ATPase, BadF/BadG/BcrA/BcrD type	PREDICTED: Acyrthosiphon pisum N-acetyl-D-glucosamine kinase (LOC100166954), mRNA	0
XLOC_006170	XLOC_006170	MYZPE13164_G006_v1.0_000068790	scaffold_198:252993-256845	Mp1	Mn1	OK	106.22	79.7478	0.750782	-0.413534	-1.8428	0.00035	0.00423452	yes	Zinc finger, double-stranded RNA binding|Zinc finger, C2H2-like|Zinc finger, U1-type|Zinc finger, C2H2	PREDICTED: Acyrthosiphon pisum zinc finger protein 622 (LOC100161740), mRNA	0
XLOC_000757	XLOC_000757	MYZPE13164_G006_v1.0_000008720	scaffold_106:310682-316028	Mp1	Mn1	OK	133.579	100.108	0.749432	-0.41613	-1.85829	0.00035	0.00423452	yes	Chitin binding domain	PREDICTED: Diuraphis noxia peritrophin-1 (LOC107162546), mRNA	0
XLOC_002577	XLOC_002577	MYZPE13164_G006_v1.0_000029510	scaffold_13:680520-686621	Mp1	Mn1	OK	24.1383	17.9772	0.744758	-0.425156	-1.78703	0.00035	0.00423452	yes	Frizzled/secreted frizzled-related protein|Smoothened|Frizzled domain|Frizzled protein|GPCR, family 2-like	PREDICTED: Acyrthosiphon pisum protein smoothened (LOC100161478), transcript variant X1, mRNA	0
XLOC_012652	XLOC_012652	MYZPE13164_G006_v1.0_000137960	scaffold_47:225235-249101	Mp1	Mn1	OK	448.07	326.144	0.727887	-0.458213	-1.8127	0.00035	0.00423452	yes	Glutathione S-transferase, C-terminal|Glutathione S-transferase, N-terminal|Glutathione S-transferase, C-terminal-like|Thioredoxin-like fold	Acyrthosiphon pisum glutathione S-transferase (LOC100570856), mRNA	1.51859e-164
XLOC_017486	XLOC_017486	MYZPE13164_G006_v1.0_000189110	scaffold_850:63723-67869	Mp1	Mn1	OK	5.88415	3.90068	0.662913	-0.593109	-1.78457	0.00035	0.00423452	yes	NULL	PREDICTED: Acyrthosiphon pisum atrophin-1 (LOC100571051), transcript variant X2, mRNA	0
XLOC_004383	XLOC_004383	MYZPE13164_G006_v1.0_000048990	scaffold_1573:0-13915	Mp1	Mn1	OK	15.6921	9.54093	0.60801	-0.717833	-1.9029	0.00035	0.00423452	yes	Low-density lipoprotein (LDL) receptor class A repeat|Trypsin-like cysteine/serine peptidase domain|Low-density lipoprotein (LDL) receptor class A, conserved site	PREDICTED: Acyrthosiphon pisum uncharacterized LOC100570987 (LOC100570987), transcript variant X2, mRNA	1.69808e-100
XLOC_000653	XLOC_000653	MYZPE13164_G006_v1.0_000007570	scaffold_105:328805-330973	Mp1	Mn1	OK	2.30706	4.57808	1.98438	0.988689	1.81218	0.0004	0.00474938	yes	Photosystem I BtpA, assembly|Ribulose-phosphate binding barrel|Aldolase-type TIM barrel	PREDICTED: Acyrthosiphon pisum uncharacterized protein F13E9.13, mitochondrial-like (LOC100163104), transcript variant X1, mRNA	0
XLOC_016470	XLOC_016470	MYZPE13164_G006_v1.0_000178490	scaffold_76:562927-578220	Mp1	Mn1	OK	4.86947	7.38802	1.51721	0.601422	1.76227	0.0004	0.00474938	yes	NULL	PREDICTED: Acyrthosiphon pisum uncharacterized LOC100571059 (LOC100571059), transcript variant X1, mRNA	0
XLOC_018758	XLOC_018758	MYZPE13164_G006_v1.0_000202960	scaffold_98:392462-416131	Mp1	Mn1	OK	32.5344	49.2312	1.51321	0.597609	1.80574	0.0004	0.00474938	yes	CRAL-TRIO domain|CRAL/TRIO, N-terminal domain|Cellular retinaldehyde binding/alpha-tocopherol transport	PREDICTED: Acyrthosiphon pisum alpha-tocopherol transfer protein (LOC100160994), mRNA	0
XLOC_011151	XLOC_011151	MYZPE13164_G006_v1.0_000122410	scaffold_387:277751-278749	Mp1	Mn1	OK	656.044	486.77	0.741977	-0.430554	-1.78145	0.0004	0.00474938	yes	Insect cuticle protein	Acyrthosiphon pisum cuticular protein 7 (cp7), mRNA	0
XLOC_011451	XLOC_011451	MYZPE13164_G006_v1.0_000125280	scaffold_40:21604-32039	Mp1	Mn1	OK	17.4249	12.1203	0.69557	-0.523732	-1.7453	0.0004	0.00474938	yes	Peptidase M1, alanine aminopeptidase/leukotriene A4 hydrolase|Peptidase M1, membrane alanine aminopeptidase, N-terminal|ERAP1-like C-terminal domain	PREDICTED: Diuraphis noxia aminopeptidase N-like (LOC107173025), mRNA	7.49579e-158
XLOC_011005	XLOC_011005	MYZPE13164_G006_v1.0_000120630	scaffold_38:33851-79194	Mp1	Mn1	OK	1.58021	1.09691	0.694156	-0.526669	-1.75161	0.0004	0.00474938	yes	Dynein heavy chain|Dynein heavy chain domain|ATPase, dynein-related, AAA domain|Dynein heavy chain, domain-1|Dynein heavy chain, domain-2|Dynein heavy chain, coiled coil stalk|Dynein heavy chain, P-loop containing D4 domain|P-loop containing nucleoside triphosphate hydrolase|AAA+ ATPase domain	PREDICTED: Acyrthosiphon pisum dynein heavy chain 5, axonemal (LOC100164135), mRNA	0
XLOC_017561	XLOC_017561	MYZPE13164_G006_v1.0_000189890	scaffold_86:547212-566301	Mp1	Mn1	OK	7.86559	5.27651	0.670835	-0.575971	-1.7198	0.0004	0.00474938	yes	General substrate transporter|Major facilitator superfamily domain, general substrate transporter|Major facilitator superfamily domain|Sugar transporter, conserved site	PREDICTED: Acyrthosiphon pisum facilitated trehalose transporter Tret1 (LOC100575560), mRNA	0
XLOC_009203	XLOC_009203	MYZPE13164_G006_v1.0_000101740	scaffold_298:340800-346412	Mp1	Mn1	OK	7.88501	3.16876	0.401873	-1.31519	-1.74209	0.0004	0.00474938	yes	NULL	PREDICTED: Acyrthosiphon pisum probable multidrug resistance-associated protein lethal(2)03659 (LOC100161113), transcript variant X9, mRNA	0
XLOC_017458	XLOC_017458	MYZPE13164_G006_v1.0_000188820	scaffold_85:24766-52976	Mp1	Mn1	OK	7.4601	10.8681	1.45683	0.542836	1.78659	0.00045	0.00525096	yes	Chromatin modification-related protein Eaf7/MRGBP	PREDICTED: Diuraphis noxia uncharacterized LOC107165653 (LOC107165653), mRNA	0
XLOC_014942	XLOC_014942	MYZPE13164_G006_v1.0_000162240	scaffold_639:23839-33350	Mp1	Mn1	OK	150.253	208.446	1.3873	0.47228	1.74821	0.00045	0.00525096	yes	Ribosomal protein S8e/ribosomal biogenesis NSA2	PREDICTED: Acyrthosiphon pisum ribosome biogenesis protein NSA2 homolog (LOC100162858), transcript variant X1, mRNA	0
XLOC_014088	XLOC_014088	MYZPE13164_G006_v1.0_000153240	scaffold_575:3942-19231	Mp1	Mn1	OK	39.4645	52.3432	1.32634	0.407448	1.80387	0.00045	0.00525096	yes	Fatty acyl-CoA reductase|Male sterility, NAD-binding|NAD(P)-binding domain	PREDICTED: Acyrthosiphon pisum putative fatty acyl-CoA reductase CG5065 (LOC100166286), transcript variant X2, mRNA	0
XLOC_001094	XLOC_001094	MYZPE13164_G006_v1.0_000012270	scaffold_11:1034546-1063929	Mp1	Mn1	OK	16.2622	21.5347	1.32422	0.40514	1.66534	0.00045	0.00525096	yes	Glycoside hydrolase, family 13|Glycosyl hydrolase, family 13, catalytic domain|Glycoside hydrolase, superfamily|Glycosyl hydrolase, family 13, all-beta|Glycoside hydrolase, catalytic domain|Glycosyl hydrolase, family 13, subfamily, catalytic domain	PREDICTED: Acyrthosiphon pisum maltase-like (LOC100159394), mRNA	0
XLOC_007762	XLOC_007762	MYZPE13164_G006_v1.0_000086180	scaffold_246:262782-282835	Mp1	Mn1	OK	15.5423	11.2759	0.725497	-0.462958	-1.78355	0.00045	0.00525096	yes	Glycosyl transferase, family 10	PREDICTED: Acyrthosiphon pisum glycoprotein 3-alpha-L-fucosyltransferase A (LOC100161726), transcript variant X3, mRNA	0
XLOC_013501	XLOC_013501	MYZPE13164_G006_v1.0_000146930	scaffold_53:3590-10174	Mp1	Mn1	OK	12.3369	8.39471	0.680457	-0.555424	-1.7503	0.00045	0.00525096	yes	DNA repair protein Mre11|Phosphoesterase domain|Mre11, DNA-binding	PREDICTED: Diuraphis noxia double-strand break repair protein MRE11 (LOC107173287), mRNA	0
XLOC_010568	XLOC_010568	MYZPE13164_G006_v1.0_000116140	scaffold_359:24574-34128	Mp1	Mn1	OK	21.3945	13.5357	0.632671	-0.660472	-1.74285	0.00045	0.00525096	yes	DnaJ domain|DnaJ domain, conserved site	Acyrthosiphon pisum DnaJ-like protein 60-like (LOC100163347), mRNA	0
XLOC_018227	XLOC_018227	MYZPE13164_G006_v1.0_000197290	scaffold_92:105760-123647	Mp1	Mn1	OK	19.4622	11.9136	0.612141	-0.708064	-1.87272	0.00045	0.00525096	yes	Major facilitator superfamily|Major facilitator superfamily domain, general substrate transporter	PREDICTED: Acyrthosiphon pisum major facilitator superfamily domain-containing protein 6-like (LOC100159926), mRNA	0
XLOC_014231	XLOC_014231	MYZPE13164_G006_v1.0_000154780	scaffold_586:22618-32412	Mp1	Mn1	OK	25.2887	14.7042	0.581453	-0.782265	-1.86461	0.00045	0.00525096	yes	Integrator complex subunit 9|Beta-Casp domain|Beta-lactamase-like	PREDICTED: Acyrthosiphon pisum integrator complex subunit 9 (LOC100165069), transcript variant X1, mRNA	0
XLOC_001974	XLOC_001974	MYZPE13164_G006_v1.0_000022230	scaffold_1203:10-754	Mp1	Mn1	OK	17.4651	10.0088	0.573073	-0.803209	-1.86067	0.00045	0.00525096	yes	Proline-tRNA ligase, class IIa, archaeal-type|Proline-tRNA ligase, class II, C-terminal|Prolyl-tRNA synthetase, class II|Anticodon-binding	PREDICTED: Diuraphis noxia bifunctional glutamate/proline--tRNA ligase-like (LOC107164896), partial mRNA	2.3467e-166
XLOC_018485	XLOC_018485	MYZPE13164_G006_v1.0_000199980	scaffold_95:409555-490308	Mp1	Mn1	OK	6.95529	23.4287	3.36849	1.7521	2.21239	0.0005	0.00574428	yes	Small GTPase superfamily|P-loop containing nucleoside triphosphate hydrolase|Small GTPase superfamily, Ras type|Small GTPase superfamily, Rho type|Small GTPase superfamily, Rab type|Ran GTPase|Small GTP-binding protein domain	PREDICTED: Acyrthosiphon pisum uncharacterized LOC100576009 (LOC100576009), mRNA	0
XLOC_013667	XLOC_013667	MYZPE13164_G006_v1.0_000148720	scaffold_540:118840-127205	Mp1	Mn1	OK	35.4022	49.7761	1.40602	0.491615	1.81126	0.0005	0.00574428	yes	Platelet-activating factor acetylhydrolase	Acyrthosiphon pisum phospholipase A2, group VII (Pla2g7), mRNA	0
XLOC_000009	XLOC_000009	MYZPE13164_G006_v1.0_000000210	scaffold_0:330822-354855	Mp1	Mn1	OK	21.2828	28.3916	1.33402	0.415775	1.72716	0.0005	0.00574428	yes	NULL	PREDICTED: Diuraphis noxia SH2 domain-containing protein 4A-like (LOC107163633), mRNA	0
XLOC_005133	XLOC_005133	MYZPE13164_G006_v1.0_000057290	scaffold_172:145133-178530	Mp1	Mn1	OK	37.8742	50.1986	1.3254	0.406433	1.73362	0.0005	0.00574428	yes	Transducer of regulated CREB activity|Transducer of regulated CREB activity, N-terminal|Transducer of regulated CREB activity, middle domain	PREDICTED: Diuraphis noxia CREB-regulated transcription coactivator 1-like (LOC107173687), transcript variant X5, mRNA	0
XLOC_017343	XLOC_017343	MYZPE13164_G006_v1.0_000187660	scaffold_832:58159-66788	Mp1	Mn1	OK	75.8724	100.251	1.32131	0.401967	1.66837	0.0005	0.00574428	yes	Methylthioribulose-1-phosphate dehydratase|Class II aldolase/adducin N-terminal|PWWP domain	PREDICTED: Diuraphis noxia probable methylthioribulose-1-phosphate dehydratase (LOC107166868), transcript variant X1, mRNA	0
XLOC_018473	XLOC_018473	MYZPE13164_G006_v1.0_000199950	scaffold_95:395179-402353	Mp1	Mn1	OK	27.7803	36.6782	1.3203	0.400863	1.71726	0.0005	0.00574428	yes	THO complex, subunit 5	PREDICTED: Acyrthosiphon pisum THO complex subunit 5 homolog (LOC100160295), transcript variant X2, mRNA	0
XLOC_016505	XLOC_016505	MYZPE13164_G006_v1.0_000178710	scaffold_761:89850-103434	Mp1	Mn1	OK	23.3901	30.8339	1.31824	0.398615	1.75972	0.0005	0.00574428	yes	UDP-glucuronosyl/UDP-glucosyltransferase	PREDICTED: Diuraphis noxia UDP-glucuronosyltransferase 2C1-like (LOC107165341), mRNA	0
XLOC_015877	XLOC_015877	MYZPE13164_G006_v1.0_000172140	scaffold_71:405622-429921	Mp1	Mn1	OK	55.5244	41.1522	0.741156	-0.43215	-1.81616	0.0005	0.00574428	yes	Acyltransferase 3|Nose resistant-to-fluoxetine protein, N-terminal	PREDICTED: Acyrthosiphon pisum nose resistant to fluoxetine protein 6 (LOC100164026), mRNA	0
XLOC_007618	XLOC_007618	MYZPE13164_G006_v1.0_000084640	scaffold_241:179780-181830	Mp1	Mn1	OK	342.972	252.552	0.736362	-0.441512	-1.80383	0.0005	0.00574428	yes	Domain of unknown function DUF243	PREDICTED: Acyrthosiphon pisum keratin, type I cytoskeletal 9 (LOC100165583), mRNA	0
XLOC_014944	XLOC_014944	MYZPE13164_G006_v1.0_000162270	scaffold_639:40091-51535	Mp1	Mn1	OK	40.8842	29.4451	0.720207	-0.473516	-1.77709	0.0005	0.00574428	yes	CRAL-TRIO domain|CRAL/TRIO, N-terminal domain	PREDICTED: Acyrthosiphon pisum uncharacterized LOC100158767 (LOC100158767), mRNA	0
XLOC_009784	XLOC_009784	MYZPE13164_G006_v1.0_000108000	scaffold_322:187610-210805	Mp1	Mn1	OK	7.51806	4.70774	0.626191	-0.675325	-1.86324	0.0005	0.00574428	yes	General substrate transporter|Sugar/inositol transporter|Major facilitator superfamily domain, general substrate transporter|Major facilitator superfamily domain	PREDICTED: Acyrthosiphon pisum facilitated trehalose transporter Tret1-like (LOC100168174), mRNA	0
XLOC_017656	XLOC_017656	MYZPE13164_G006_v1.0_000190820	scaffold_87:4718-18000	Mp1	Mn1	OK	13.2031	8.20711	0.621606	-0.685927	-1.69245	0.0005	0.00574428	yes	Histone deacetylase superfamily|Histone deacetylase domain	PREDICTED: Acyrthosiphon pisum histone deacetylase 6 (LOC100161082), transcript variant X3, mRNA	0
XLOC_004644	XLOC_004644	MYZPE13164_G006_v1.0_000051930	scaffold_162:12667-19166	Mp1	Mn1	OK	6.80674	3.39786	0.49919	-1.00234	-1.88871	0.0005	0.00574428	yes	Tetraspanin/Peripherin|Tetraspanin|Tetraspanin, EC2 domain	PREDICTED: Acyrthosiphon pisum CD151 antigen-like (LOC100568669), transcript variant X1, mRNA	0
XLOC_003553	XLOC_003553	MYZPE13164_G006_v1.0_000039810	scaffold_143:115515-120711	Mp1	Mn1	OK	5.65823	0.50364	0.0890105	-3.48988	-2.49125	0.0005	0.00574428	yes	NULL	PREDICTED: Acyrthosiphon pisum zinc finger MYM-type protein 1-like (LOC107882209), mRNA	0
XLOC_005530	XLOC_005530	MYZPE13164_G006_v1.0_000061700	scaffold_1817:7061-8345	Mp1	Mn1	OK	0.424578	5.3282	12.5494	3.64955	1.76284	0.00055	0.00622915	yes	HAT dimerisation domain, C-terminal	PREDICTED: Acyrthosiphon pisum 52 kDa repressor of the inhibitor of the protein kinase-like (LOC103311595), mRNA	7.32739e-105
XLOC_002957	XLOC_002957	MYZPE13164_G006_v1.0_000033510	scaffold_1342:5612-15645	Mp1	Mn1	OK	0.216487	1.54933	7.15668	2.83929	1.97983	0.00055	0.00622915	yes	Zinc finger, C2H2|MULE transposase domain|Zinc finger, C2H2-like	PREDICTED: Diuraphis noxia uncharacterized LOC107168469 (LOC107168469), mRNA	0
XLOC_004368	XLOC_004368	MYZPE13164_G006_v1.0_000048820	scaffold_157:481356-524799	Mp1	Mn1	OK	3.26667	6.42024	1.96538	0.974808	1.80895	0.00055	0.00622915	yes	Myc-type, basic helix-loop-helix (bHLH) domain	Acyrthosiphon pisum transcription factor 21 (Tcf21), mRNA	0
XLOC_017979	XLOC_017979	MYZPE13164_G006_v1.0_000194890	scaffold_9:1017574-1021821	Mp1	Mn1	OK	3.19293	5.85591	1.83402	0.875013	1.48513	0.00055	0.00622915	yes	Zinc finger, C2CH-type	PREDICTED: Diuraphis noxia uncharacterized LOC107172123 (LOC107172123), transcript variant X1, mRNA	2.37094e-173
XLOC_018821	XLOC_018821	MYZPE13164_G006_v1.0_000203700	scaffold_99:682931-685895	Mp1	Mn1	OK	1.78601	2.90454	1.62628	0.701576	1.85032	0.00055	0.00622915	yes	Heat shock protein 70 family|Heat shock protein 70, conserved site	PREDICTED: Acyrthosiphon pisum heat shock protein 70 A1-like (LOC100160289), mRNA	0
XLOC_014565	XLOC_014565	MYZPE13164_G006_v1.0_000158480	scaffold_61:314323-342876	Mp1	Mn1	OK	16.686	27.1322	1.62605	0.701371	1.71157	0.00055	0.00622915	yes	BTB/POZ|BTB/Kelch-associated|BTB/POZ fold|BTB/POZ-like	PREDICTED: Diuraphis noxia kelch-like protein 21 (LOC107173104), mRNA	4.92726e-166
XLOC_009621	XLOC_009621	MYZPE13164_G006_v1.0_000106260	scaffold_312:206288-250574	Mp1	Mn1	OK	6.31838	9.36163	1.48165	0.567203	1.73286	0.00055	0.00622915	yes	Glycoside hydrolase, family 1|Glycoside hydrolase, superfamily|Glycoside hydrolase, catalytic domain	PREDICTED: Acyrthosiphon pisum myrosinase 1 (LOC100162019), transcript variant X1, mRNA	0
XLOC_012836	XLOC_012836	MYZPE13164_G006_v1.0_000139960	scaffold_485:164949-172244	Mp1	Mn1	OK	12.4829	18.2293	1.46034	0.546302	1.75758	0.00055	0.00622915	yes	NULL	Acyrthosiphon pisum uncharacterized protein LOC100160573 (LOC100160573), mRNA &gt;gi|239791390|dbj|AK341937.1| Acyrthosiphon pisum ACYPI001860 mRNA, clone: 17O15, complete cds, full-insert cDNA sequence based on the ESTs (5'-EST:EX608925, 3'-EST:EX611636)	3.11327e-130
XLOC_000148	XLOC_000148	MYZPE13164_G006_v1.0_000001630	scaffold_10:60366-109269	Mp1	Mn1	OK	6.70612	9.30028	1.38683	0.471795	1.71413	0.00055	0.00622915	yes	Transient receptor potential channel, canonical|Ankyrin repeat|Ion transport domain|Transient receptor ion channel domain|Ankyrin repeat-containing domain|Transient receptor potential channel	PREDICTED: Diuraphis noxia transient-receptor-potential-like protein (LOC107162065), mRNA	0
XLOC_007777	XLOC_007777	MYZPE13164_G006_v1.0_000086420	scaffold_247:42185-72810	Mp1	Mn1	OK	8.54592	11.412	1.33538	0.417246	1.69471	0.00055	0.00622915	yes	Protein kinase domain|Protein kinase-like domain|Serine/threonine- / dual specificity protein kinase, catalytic domain|Protein kinase, ATP binding site|Serine/threonine-protein kinase, active site	PREDICTED: Acyrthosiphon pisum serine/threonine-protein kinase SIK1 (LOC100167523), transcript variant X1, mRNA	0
XLOC_017924	XLOC_017924	MYZPE13164_G006_v1.0_000193880	scaffold_896:7175-23522	Mp1	Mn1	OK	29.5682	39.0151	1.3195	0.399988	1.75603	0.00055	0.00622915	yes	Beta-ketoacyl synthase, N-terminal|Acyl transferase|Beta-ketoacyl synthase, C-terminal|Polyketide synthase, KR|GroES (chaperonin 10)-like|Acyl transferase/acyl hydrolase/lysophospholipase|Thiolase-like|Malonyl-CoA ACP transacylase, ACP-binding|Acyl carrier protein-like|Acyl transferase domain|Thiolase-like, subgroup|NAD(P)-binding domain|Polyketide synthase/Fatty acid synthase, KR|Polyketide synt…	PREDICTED: Acyrthosiphon pisum fatty acid synthase (LOC100160920), mRNA	0
XLOC_003843	XLOC_003843	MYZPE13164_G006_v1.0_000043280	scaffold_148:423933-442337	Mp1	Mn1	OK	100.332	131.868	1.31432	0.394316	1.78548	0.00055	0.00622915	yes	Major royal jelly-related|Major royal jelly|Six-bladed beta-propeller, TolB-like	PREDICTED: Acyrthosiphon pisum protein yellow-like (LOC100161869), transcript variant X1, mRNA	0
XLOC_007529	XLOC_007529	MYZPE13164_G006_v1.0_000083640	scaffold_239:189220-216693	Mp1	Mn1	OK	148.143	113.504	0.766176	-0.384253	-1.70857	0.00055	0.00622915	yes	Amino acid transporter, transmembrane	PREDICTED: Acyrthosiphon pisum proton-coupled amino acid transporter 2 (LOC100168251), mRNA	0
XLOC_000277	XLOC_000277	MYZPE13164_G006_v1.0_000003080	scaffold_1004:43484-50124	Mp1	Mn1	OK	3.4152	2.16544	0.634059	-0.65731	-1.7565	0.00055	0.00622915	yes	Dynein heavy chain|Dynein heavy chain domain|Dynein heavy chain, coiled coil stalk	PREDICTED: Acyrthosiphon pisum dynein beta chain, ciliary-like (LOC100164918), mRNA	0
XLOC_009708	XLOC_009708	MYZPE13164_G006_v1.0_000107090	scaffold_319:17259-23425	Mp1	Mn1	OK	104.302	238.486	2.2865	1.19314	1.81814	0.0006	0.00670863	yes	NULL	Myzus persicae strain Daegwallyeong 18S ribosomal RNA gene, partial sequence; internal transcribed spacer 1, 5.8S ribosomal RNA gene, and internal transcribed spacer 2, complete sequence; and 28S ribosomal RNA gene, partial sequence	0
XLOC_017956	XLOC_017956	MYZPE13164_G006_v1.0_000194350	scaffold_9:274353-280453	Mp1	Mn1	OK	8.19169	14.537	1.7746	0.827494	1.77919	0.0006	0.00670863	yes	Protein kinase domain|Protein kinase-like domain|Serine/threonine- / dual specificity protein kinase, catalytic domain|Protein kinase, ATP binding site|Serine/threonine-protein kinase, active site	PREDICTED: Diuraphis noxia cyclin-dependent kinase 1-like (LOC107174137), mRNA	0
XLOC_012991	XLOC_012991	MYZPE13164_G006_v1.0_000141700	scaffold_497:55525-63887	Mp1	Mn1	OK	2.67473	4.20801	1.57325	0.653748	1.71425	0.0006	0.00670863	yes	General substrate transporter|Major facilitator superfamily domain, general substrate transporter|Major facilitator superfamily domain|Sugar transporter, conserved site	PREDICTED: Acyrthosiphon pisum facilitated trehalose transporter Tret1 (LOC100161021), mRNA	0
XLOC_010002	XLOC_010002	MYZPE13164_G006_v1.0_000110150	scaffold_331:73490-77640	Mp1	Mn1	OK	14.6619	21.1428	1.44202	0.528088	1.73668	0.0006	0.00670863	yes	RDD	PREDICTED: Acyrthosiphon pisum protein FAM8A1-like (LOC100163439), transcript variant X2, mRNA	0
XLOC_017894	XLOC_017894	MYZPE13164_G006_v1.0_000193550	scaffold_892:43655-57156	Mp1	Mn1	OK	33.0792	46.547	1.40714	0.492764	1.78763	0.0006	0.00670863	yes	RNA recognition motif domain|Nucleotide-binding, alpha-beta plait	PREDICTED: Acyrthosiphon pisum uncharacterized protein PFB0315w (LOC100164364), transcript variant X2, mRNA	0
XLOC_009038	XLOC_009038	MYZPE13164_G006_v1.0_000099930	scaffold_292:37786-40213	Mp1	Mn1	OK	32.5075	44.9262	1.38203	0.466785	1.68986	0.0006	0.00670863	yes	NULL	PREDICTED: Acyrthosiphon pisum uncharacterized LOC100158854 (LOC100158854), mRNA	0
XLOC_005543	XLOC_005543	MYZPE13164_G006_v1.0_000061920	scaffold_182:177870-185047	Mp1	Mn1	OK	180.934	249.891	1.38112	0.465836	1.76536	0.0006	0.00670863	yes	RNA recognition motif domain|Nucleotide-binding, alpha-beta plait	Acyrthosiphon pisum nucleolar phosphoprotein-like (LOC100165188), mRNA	0
XLOC_011234	XLOC_011234	MYZPE13164_G006_v1.0_000123360	scaffold_392:273934-279929	Mp1	Mn1	OK	34.5896	44.8138	1.29558	0.373603	1.6552	0.0006	0.00670863	yes	Myosin light chain kinase-related|Ankyrin repeat-containing domain|P-loop containing nucleoside triphosphate hydrolase|Ankyrin repeat	PREDICTED: Acyrthosiphon pisum death-associated protein kinase dapk-1 (LOC100163654), transcript variant X1, mRNA	0
XLOC_007578	XLOC_007578	MYZPE13164_G006_v1.0_000083990	scaffold_24:590348-595805	Mp1	Mn1	OK	321.292	245.985	0.765612	-0.385315	-1.72001	0.0006	0.00670863	yes	NULL	PREDICTED: Diuraphis noxia uncharacterized LOC107170486 (LOC107170486), mRNA	7.53224e-98
XLOC_014990	XLOC_014990	MYZPE13164_G006_v1.0_000162770	scaffold_64:691371-696317	Mp1	Mn1	OK	50.1172	37.3685	0.745623	-0.423481	-1.71173	0.0006	0.00670863	yes	NULL	PREDICTED: Diuraphis noxia uncharacterized LOC107166533 (LOC107166533), transcript variant X1, mRNA	9.90751e-159
XLOC_004257	XLOC_004257	MYZPE13164_G006_v1.0_000047830	scaffold_155:473414-492208	Mp1	Mn1	OK	105.817	75.1849	0.710516	-0.49306	-1.68851	0.0006	0.00670863	yes	Ubiquilin|Ubiquitin domain|Ubiquitin-associated domain/translation elongation factor EF-Ts, N-terminal|Ubiquitin|UBA-like|Ubiquitin-associated/translation elongation factor EF1B, N-terminal, eukaryote|Heat shock chaperonin-binding|Ubiquitin supergroup	PREDICTED: Acyrthosiphon pisum ubiquilin-1 (LOC100165931), mRNA	0
XLOC_013727	XLOC_013727	MYZPE13164_G006_v1.0_000149420	scaffold_547:84842-99756	Mp1	Mn1	OK	15.1117	21.8326	1.44474	0.530813	1.71695	0.00065	0.00718328	yes	CRAL-TRIO domain|Cellular retinaldehyde binding/alpha-tocopherol transport|CRAL/TRIO, N-terminal domain	PREDICTED: Diuraphis noxia alpha-tocopherol transfer protein-like (LOC107168536), mRNA	0
XLOC_008563	XLOC_008563	MYZPE13164_G006_v1.0_000094850	scaffold_275:351035-367431	Mp1	Mn1	OK	23.3023	32.3774	1.38945	0.474516	1.77848	0.00065	0.00718328	yes	C-type lectin|C-type lectin fold|C-type lectin-like|C-type lectin, conserved site	PREDICTED: Acyrthosiphon pisum perlucin (LOC100166835), transcript variant X1, mRNA	0
XLOC_007236	XLOC_007236	MYZPE13164_G006_v1.0_000080410	scaffold_2269:140-450	Mp1	Mn1	OK	186.695	103.21	0.552829	-0.855095	-1.80528	0.00065	0.00718328	yes	MULE transposase domain	PREDICTED: Acyrthosiphon pisum uncharacterized LOC100570987 (LOC100570987), transcript variant X2, mRNA	2.89177e-103
XLOC_018594	XLOC_018594	MYZPE13164_G006_v1.0_000201200	scaffold_964:12786-27079	Mp1	Mn1	OK	1.22857	7.71776	6.2819	2.6512	2.32844	0.0007	0.00764963	yes	Alkyl hydroperoxide reductase subunit C/ Thiol specific antioxidant|Peroxiredoxin, C-terminal|Thioredoxin-like fold|Peroxiredoxin, AhpC-type	PREDICTED: Acyrthosiphon pisum peroxiredoxin-6-like (LOC100570136), mRNA	0
XLOC_016712	XLOC_016712	MYZPE13164_G006_v1.0_000180830	scaffold_78:464875-466074	Mp1	Mn1	OK	103.93	136.898	1.31721	0.397483	1.77591	0.0007	0.00764963	yes	NULL	Acyrthosiphon pisum uncharacterized LOC100162290 (LOC100162290), mRNA	0
XLOC_005891	XLOC_005891	MYZPE13164_G006_v1.0_000065280	scaffold_19:242270-257205	Mp1	Mn1	OK	33.2928	25.8546	0.776584	-0.364786	-1.63358	0.0007	0.00764963	yes	Ionotropic glutamate receptor|Extracellular ligand-binding receptor|Glutamate receptor, L-glutamate/glycine-binding|NMDA receptor|Periplasmic binding protein-like I	PREDICTED: Acyrthosiphon pisum glutamate receptor ionotropic, kainate 1 (LOC100163311), transcript variant X1, mRNA	0
XLOC_008486	XLOC_008486	MYZPE13164_G006_v1.0_000093990	scaffold_271:80388-128821	Mp1	Mn1	OK	266.988	200.581	0.751273	-0.41259	-1.74538	0.0007	0.00764963	yes	SWIB/MDM2 domain|DEK, C-terminal|Homeodomain-like|SWIB domain	PREDICTED: Acyrthosiphon pisum nucleolin (LOC100163260), mRNA	0
XLOC_015696	XLOC_015696	MYZPE13164_G006_v1.0_000170340	scaffold_7:794194-857825	Mp1	Mn1	OK	2.84592	1.51659	0.532899	-0.908067	-1.63708	0.0007	0.00764963	yes	NULL	PREDICTED: Acyrthosiphon pisum uncharacterized LOC100575771 (LOC100575771), transcript variant X1, mRNA	0
XLOC_001199	XLOC_001199	MYZPE13164_G006_v1.0_000013510	scaffold_111:629328-641252	Mp1	Mn1	OK	18.2992	2.51466	0.137419	-2.86335	-2.68739	0.0007	0.00764963	yes	Zinc finger, C2CH-type|MULE transposase domain	PREDICTED: Diuraphis noxia uncharacterized LOC107169848 (LOC107169848), mRNA	2.54285e-80
XLOC_017607	XLOC_017607	MYZPE13164_G006_v1.0_000190430	scaffold_864:7081-57724	Mp1	Mn1	OK	1551.51	2437.78	1.57123	0.651894	1.63531	0.00075	0.00810526	yes	NULL	PREDICTED: Acyrthosiphon pisum uncharacterized LOC100571073 (LOC100571073), transcript variant X2, ncRNA	7.31372e-55
XLOC_004408	XLOC_004408	MYZPE13164_G006_v1.0_000049160	scaffold_158:51891-54045	Mp1	Mn1	OK	9.53284	14.4211	1.51278	0.597204	1.73047	0.00075	0.00810526	yes	Peptidase C1A, papain|Peptidase C1A, papain C-terminal|Peptidase C1A, propeptide|Cysteine peptidase, cysteine active site	Acyrthosiphon pisum mRNA, clone: ACI0AAF26YI16, full-insert cDNA sequence based on ESTs (5'-EST:ACI0AAF26YI16AAM1, 3'-EST ACI2AAF4YH13BBM1)	0
XLOC_014878	XLOC_014878	MYZPE13164_G006_v1.0_000161600	scaffold_633:54881-99045	Mp1	Mn1	OK	5.61443	4.10495	0.731142	-0.451776	-1.69369	0.00075	0.00810526	yes	Peptidase S1|Peptidase S1A, chymotrypsin-type|Trypsin-like cysteine/serine peptidase domain|Peptidase S1, trypsin family, active site	PREDICTED: Acyrthosiphon pisum flocculation protein FLO11 (LOC100164176), mRNA	0
XLOC_010812	XLOC_010812	MYZPE13164_G006_v1.0_000118900	scaffold_37:624606-645896	Mp1	Mn1	OK	21.8018	15.8923	0.728941	-0.456127	-1.66528	0.00075	0.00810526	yes	Lipase|Lipase, N-terminal	PREDICTED: Acyrthosiphon pisum pancreatic lipase-related protein 2-like (LOC100168690), mRNA	0
XLOC_008832	XLOC_008832	MYZPE13164_G006_v1.0_000097880	scaffold_286:292304-297451	Mp1	Mn1	OK	2.65326	1.40539	0.529685	-0.916794	-1.82105	0.00075	0.00810526	yes	Zinc finger, C2H2	PREDICTED: Acyrthosiphon pisum uncharacterized LOC100570163 (LOC100570163), mRNA	0
XLOC_013860	XLOC_013860	MYZPE13164_G006_v1.0_000150820	scaffold_555:139046-178136	Mp1	Mn1	OK	40.8011	19.5148	0.478291	-1.06404	-2.02166	0.00075	0.00810526	yes	UDP-glucuronosyl/UDP-glucosyltransferase	PREDICTED: Acyrthosiphon pisum UDP-glucuronosyltransferase 2B15 (LOC100167543), mRNA	0
XLOC_003833	XLOC_003833	MYZPE13164_G006_v1.0_000043120	scaffold_148:279460-285204	Mp1	Mn1	OK	2.63405	4.97134	1.88734	0.916351	1.69638	0.0008	0.00856293	yes	Protein of unknown function DUF389	PREDICTED: Diuraphis noxia uncharacterized LOC107166087 (LOC107166087), mRNA	0
XLOC_013352	XLOC_013352	MYZPE13164_G006_v1.0_000145540	scaffold_52:179076-263787	Mp1	Mn1	OK	79.8998	143.106	1.79107	0.840821	1.71781	0.0008	0.00856293	yes	Glucose-methanol-choline oxidoreductase, N-terminal|Glucose-methanol-choline oxidoreductase, C-terminal|Glucose-methanol-choline oxidoreductase	PREDICTED: Acyrthosiphon pisum glucose dehydrogenase [FAD, quinone] (LOC100165962), transcript variant X1, mRNA	0
XLOC_016149	XLOC_016149	MYZPE13164_G006_v1.0_000174950	scaffold_735:14215-27526	Mp1	Mn1	OK	2.56077	4.20002	1.64014	0.713817	1.66984	0.0008	0.00856293	yes	NULL	PREDICTED: Acyrthosiphon pisum uncharacterized LOC107884958 (LOC107884958), mRNA	2.23568e-63
XLOC_011111	XLOC_011111	MYZPE13164_G006_v1.0_000121830	scaffold_383:210022-214459	Mp1	Mn1	OK	160.831	215.534	1.34013	0.422369	1.73055	0.0008	0.00856293	yes	Pyridoxal phosphate-dependent decarboxylase|Pyridoxal phosphate-dependent transferase|Pyridoxal phosphate-dependent transferase, major region, subdomain 1|Pyridoxal phosphate-dependent transferase, major region, subdomain 2	PREDICTED: Acyrthosiphon pisum cysteine sulfinic acid decarboxylase (LOC100169332), mRNA	0
XLOC_008228	XLOC_008228	MYZPE13164_G006_v1.0_000091330	scaffold_262:78863-196326	Mp1	Mn1	OK	23.5909	18.229	0.772711	-0.371999	-1.67954	0.0008	0.00856293	yes	NULL	PREDICTED: Acyrthosiphon pisum flocculation protein FLO11 (LOC100159263), transcript variant X2, mRNA	0
XLOC_012772	XLOC_012772	MYZPE13164_G006_v1.0_000139290	scaffold_480:183531-210670	Mp1	Mn1	OK	97.4265	73.3167	0.752533	-0.410174	-1.78389	0.0008	0.00856293	yes	Multicopper oxidase, type 1|Multicopper oxidase, type 2|Multicopper oxidase, type 3|Cupredoxin|Multicopper oxidase, copper-binding site	PREDICTED: Diuraphis noxia laccase-5-like (LOC107168953), mRNA	0
XLOC_013692	XLOC_013692	MYZPE13164_G006_v1.0_000149070	scaffold_543:137214-171915	Mp1	Mn1	OK	9.01154	6.7576	0.749883	-0.415263	-1.6326	0.0008	0.00856293	yes	Peptidase S1|Peptidase S1A, chymotrypsin-type|Trypsin-like cysteine/serine peptidase domain|Peptidase S1, trypsin family, active site	PREDICTED: Acyrthosiphon pisum serine proteinase stubble (LOC100162790), transcript variant X2, mRNA	0
XLOC_002352	XLOC_002352	MYZPE13164_G006_v1.0_000026560	scaffold_1269:0-28181	Mp1	Mn1	OK	6.89446	5.06805	0.73509	-0.444007	-1.76949	0.0008	0.00856293	yes	Immunoglobulin I-set|Immunoglobulin-like fold|Immunoglobulin subtype 2|Immunoglobulin subtype|Immunoglobulin-like domain	PREDICTED: Acyrthosiphon pisum titin (LOC100165938), partial mRNA	0
XLOC_002584	XLOC_002584	MYZPE13164_G006_v1.0_000029640	scaffold_13:848207-857978	Mp1	Mn1	OK	12.4299	7.42134	0.597056	-0.744062	-1.71368	0.0008	0.00856293	yes	Short-chain dehydrogenase/reductase SDR|Glucose/ribitol dehydrogenase|NAD(P)-binding domain|Short-chain dehydrogenase/reductase, conserved site	PREDICTED: Acyrthosiphon pisum fixR-like (LOC100164304), transcript variant X1, mRNA	0
XLOC_004163	XLOC_004163	MYZPE13164_G006_v1.0_000046700	scaffold_153:5595-9617	Mp1	Mn1	OK	11.5326	18.381	1.59384	0.672507	1.7324	0.00085	0.00900969	yes	Cytochrome b561, eukaryote|Cytochrome b561/ferric reductase transmembrane	Acyrthosiphon pisum cytochrome b561-like (LOC100169288), mRNA	0
XLOC_013778	XLOC_013778	MYZPE13164_G006_v1.0_000149740	scaffold_55:136628-146656	Mp1	Mn1	OK	27.1049	35.9103	1.32486	0.405844	1.68373	0.00085	0.00900969	yes	Carboxyl transferase|Acetyl-coenzyme A carboxyltransferase, N-terminal|Acetyl-coenzyme A carboxyltransferase, C-terminal	PREDICTED: Acyrthosiphon pisum methylcrotonoyl-CoA carboxylase beta chain, mitochondrial (LOC100168720), transcript variant X2, mRNA	0
XLOC_001091	XLOC_001091	MYZPE13164_G006_v1.0_000012220	scaffold_11:860532-869597	Mp1	Mn1	OK	62.6195	82.1945	1.3126	0.392431	1.73964	0.00085	0.00900969	yes	Glycoside hydrolase, family 13|Glycosyl hydrolase, family 13, catalytic domain|Glycoside hydrolase, superfamily|Glycoside hydrolase, catalytic domain|Glycosyl hydrolase, family 13, subfamily, catalytic domain	Myzus persicae sucrase (SUC1) mRNA, partial cds	0
XLOC_015158	XLOC_015158	MYZPE13164_G006_v1.0_000164560	scaffold_651:25730-63182	Mp1	Mn1	OK	58.0143	44.5663	0.768196	-0.380453	-1.6792	0.00085	0.00900969	yes	Immunoglobulin I-set|Immunoglobulin V-set domain|Fibronectin, type III|Immunoglobulin-like fold|Immunoglobulin subtype 2|Immunoglobulin subtype|Immunoglobulin-like domain	PREDICTED: Diuraphis noxia neural cell adhesion molecule 2 (LOC107161370), transcript variant X1, mRNA	0
XLOC_002419	XLOC_002419	MYZPE13164_G006_v1.0_000027420	scaffold_128:180286-247273	Mp1	Mn1	OK	0.192818	3.75087	19.4529	4.28191	1.57772	0.0009	0.00945424	yes	P-loop containing nucleoside triphosphate hydrolase|Zinc finger, NF-X1-type	PREDICTED: Acyrthosiphon pisum NFX1-type zinc finger-containing protein 1 (LOC100161758), transcript variant X2, mRNA	0
XLOC_000096	XLOC_000096	MYZPE13164_G006_v1.0_000001080	scaffold_0:2184824-2198309	Mp1	Mn1	OK	4.91862	7.20167	1.46416	0.550076	1.66176	0.0009	0.00945424	yes	Epoxide hydrolase-like	PREDICTED: Acyrthosiphon pisum epoxide hydrolase 4 (LOC100165306), mRNA	0
XLOC_001419	XLOC_001419	MYZPE13164_G006_v1.0_000015970	scaffold_114:270630-273922	Mp1	Mn1	OK	102.34	79.245	0.774329	-0.368982	-1.65625	0.0009	0.00945424	yes	Thioredoxin domain|Thioredoxin|Thioredoxin-like fold|Disulphide isomerase|Thioredoxin, conserved site	PREDICTED: Acyrthosiphon pisum protein disulfide-isomerase A6 (LOC100168202), mRNA	0
XLOC_008693	XLOC_008693	MYZPE13164_G006_v1.0_000096050	scaffold_28:731347-766597	Mp1	Mn1	OK	24.8646	18.1837	0.731307	-0.45145	-1.67462	0.0009	0.00945424	yes	Cytochrome P450|Cytochrome P450, E-class, group I|Cytochrome P450, conserved site	PREDICTED: Acyrthosiphon pisum cytochrome P450 18a1 (LOC100163652), mRNA	0
XLOC_010655	XLOC_010655	MYZPE13164_G006_v1.0_000117190	scaffold_363:260101-262965	Mp1	Mn1	OK	22.7446	31.719	1.39457	0.479823	1.65021	0.00095	0.00988146	yes	RWD domain|Ubiquitin-conjugating enzyme/RWD-like	PREDICTED: Acyrthosiphon pisum RWD domain-containing protein 1 (LOC100160175), transcript variant X2, mRNA	0
XLOC_018655	XLOC_018655	MYZPE13164_G006_v1.0_000201650	scaffold_97:223712-225055	Mp1	Mn1	OK	132.788	100.93	0.760086	-0.395765	-1.64064	0.00095	0.00988146	yes	NULL	PREDICTED: Acyrthosiphon pisum serine/arginine-rich splicing factor 8-like (LOC100164120), mRNA	2.76498e-173
XLOC_017213	XLOC_017213	MYZPE13164_G006_v1.0_000186250	scaffold_82:329499-375213	Mp1	Mn1	OK	47.5928	34.9493	0.734338	-0.445483	-1.63963	0.00095	0.00988146	yes	ABC transporter A, ABCA|ABC transporter-like|P-loop containing nucleoside triphosphate hydrolase|AAA+ ATPase domain|ABC transporter, conserved site	PREDICTED: Acyrthosiphon pisum ATP-binding cassette sub-family A member 3 (LOC100159790), transcript variant X3, mRNA	0
XLOC_000359	XLOC_000359	MYZPE13164_G006_v1.0_000003980	scaffold_1016:41164-51047	Mp1	Mn1	OK	3.1583	1.44699	0.458153	-1.1261	-1.7022	0.00095	0.00988146	yes	Zinc finger, RING-CH-type|Zinc finger, RING/FYVE/PHD-type	PREDICTED: Acyrthosiphon pisum E3 ubiquitin-protein ligase MARCH5-like (LOC100169557), mRNA	0
XLOC_008241	XLOC_008241	MYZPE13164_G006_v1.0_000091540	scaffold_263:274703-290322	Mp1	Mn1	OK	4.79146	6.69861	1.39803	0.483395	1.62951	0.001	0.0103166	yes	SNF2-related|P-loop containing nucleoside triphosphate hydrolase|Zinc finger, FYVE/PHD-type|Zinc finger, RING/FYVE/PHD-type|Zinc finger, RING-type|Zinc finger, PHD-type, conserved site	PREDICTED: Acyrthosiphon pisum E3 ubiquitin-protein ligase SHPRH-like (LOC100574062), transcript variant X3, mRNA	6.9836e-148
XLOC_016892	XLOC_016892	MYZPE13164_G006_v1.0_000182910	scaffold_799:59273-88990	Mp1	Mn1	OK	35.9448	48.7288	1.35565	0.438989	1.64936	0.001	0.0103166	yes	DNA/RNA helicase, DEAD/DEAH box type, N-terminal|Helicase, C-terminal|Ribonuclease III domain|Argonaute/Dicer protein, PAZ domain|Dicer dimerisation domain|P-loop containing nucleoside triphosphate hydrolase|Double-stranded RNA-binding domain|Helicase, superfamily 1/2, ATP-binding domain	PREDICTED: Acyrthosiphon pisum endoribonuclease dcr-1 (LOC100166428), transcript variant X1, mRNA	0
XLOC_007044	XLOC_007044	MYZPE13164_G006_v1.0_000077950	scaffold_22:388899-398653	Mp1	Mn1	OK	19.4412	26.3068	1.35314	0.436316	1.64012	0.001	0.0103166	yes	CDT1 Geminin-binding domain-like	PREDICTED: Acyrthosiphon pisum DNA replication factor Cdt1 (LOC100168382), transcript variant X2, mRNA	0
XLOC_001615	XLOC_001615	MYZPE13164_G006_v1.0_000018270	scaffold_117:474959-497345	Mp1	Mn1	OK	34.981	46.6559	1.33375	0.415488	1.62792	0.001	0.0103166	yes	Schwannomin interacting protein 1	PREDICTED: Acyrthosiphon pisum schwannomin-interacting protein 1 (LOC100162024), transcript variant X1, mRNA	0
XLOC_011016	XLOC_011016	MYZPE13164_G006_v1.0_000120830	scaffold_38:451520-512493	Mp1	Mn1	OK	24.6718	19.0688	0.772898	-0.37165	-1.66029	0.001	0.0103166	yes	Myosin head, motor domain|FERM central domain|IQ motif, EF-hand binding site|MyTH4 domain|P-loop containing nucleoside triphosphate hydrolase|Pleckstrin homology-like domain|Band 4 domain	PREDICTED: Acyrthosiphon pisum myosin 15 (LOC100166524), transcript variant X4, mRNA	0
XLOC_007462	XLOC_007462	MYZPE13164_G006_v1.0_000082850	scaffold_235:238996-246999	Mp1	Mn1	OK	16.1364	12.3553	0.76568	-0.385187	-1.56437	0.001	0.0103166	yes	NULL	PREDICTED: Acyrthosiphon pisum putative uncharacterized protein DDB_G0271606 (LOC100569251), transcript variant X2, mRNA	0
XLOC_012970	XLOC_012970	MYZPE13164_G006_v1.0_000141510	scaffold_495:171082-174936	Mp1	Mn1	OK	155.784	119.233	0.765377	-0.385758	-1.63962	0.001	0.0103166	yes	Ubiquitin-conjugating enzyme, E2|Ubiquitin-conjugating enzyme/RWD-like	PREDICTED: Acyrthosiphon pisum ubiquitin-conjugating enzyme-like (LOC100163115), transcript variant X4, mRNA	0
XLOC_018804	XLOC_018804	MYZPE13164_G006_v1.0_000203590	scaffold_99:430546-533683	Mp1	Mn1	OK	7.62644	5.68534	0.745477	-0.423765	-1.64049	0.001	0.0103166	yes	Zinc finger, C2H2|Zinc finger C2H2-type/integrase DNA-binding domain|Zinc finger, C2H2-like	PREDICTED: Acyrthosiphon pisum Krueppel homolog 1-like (LOC100164834), transcript variant X4, mRNA	0
XLOC_005001	XLOC_005001	MYZPE13164_G006_v1.0_000055850	scaffold_17:384181-387174	Mp1	Mn1	OK	55.4674	41.2347	0.743404	-0.427781	-1.65593	0.001	0.0103166	yes	U6 snRNA-associated Sm-like protein LSm4/Small nuclear ribonucleoprotein Sm D1/D3|Ribonucleoprotein LSM domain|Like-Sm (LSM) domain|Ribonucleoprotein LSM domain, eukaryotic/archaea-type	Acyrthosiphon pisum small nuclear ribonucleoprotein D1 polypeptide 16kDa (Snrpd1), mRNA	0
XLOC_009477	XLOC_009477	MYZPE13164_G006_v1.0_000104770	scaffold_306:93037-114836	Mp1	Mn1	OK	10.3039	7.52739	0.730535	-0.452975	-1.60487	0.001	0.0103166	yes	Zona pellucida domain	PREDICTED: Acyrthosiphon pisum uncharacterized LOC100159731 (LOC100159731), mRNA	0
XLOC_004603	XLOC_004603	MYZPE13164_G006_v1.0_000051410	scaffold_161:76618-82045	Mp1	Mn1	OK	9.871	6.98154	0.707277	-0.499652	-1.66601	0.001	0.0103166	yes	Haem peroxidase, animal|Haem peroxidase, animal, subgroup|Haem peroxidase	PREDICTED: Acyrthosiphon pisum peroxidase (LOC100165811), mRNA	0
XLOC_000255	XLOC_000255	MYZPE13164_G006_v1.0_000002830	scaffold_1001:38444-42309	Mp1	Mn1	OK	14.1771	3.49934	0.246832	-2.0184	-1.91636	0.001	0.0103166	yes	NULL	PREDICTED: Diuraphis noxia zinc finger protein 271-like (LOC107166370), mRNA	0
XLOC_017958	XLOC_017958	MYZPE13164_G006_v1.0_000194400	scaffold_9:294654-301613	Mp1	Mn1	OK	13.5524	18.4238	1.35945	0.443023	1.59776	0.00105	0.0107527	yes	Zinc finger, C2H2|Zinc finger C2H2-type/integrase DNA-binding domain|Zinc finger, C2H2-like	PREDICTED: Acyrthosiphon pisum zinc finger protein 664 (LOC100159013), mRNA	5.05007e-126
XLOC_006566	XLOC_006566	MYZPE13164_G006_v1.0_000073040	scaffold_206:181277-182499	Mp1	Mn1	OK	406.546	315.234	0.775395	-0.366996	-1.59917	0.00105	0.0107527	yes	ADF/Cofilin/Destrin|Actin-binding, cofilin/tropomyosin type	Acyrthosiphon pisum mRNA, clone: ACI0AAB1YH08, full-insert cDNA sequence based on ESTs (5'-EST:ACI0AAB1YH08AAM1, 3'-EST ACI0AAB1YH08BBM1)	0
XLOC_011269	XLOC_011269	MYZPE13164_G006_v1.0_000123660	scaffold_393:239402-246517	Mp1	Mn1	OK	69.4956	52.7418	0.758923	-0.397974	-1.63581	0.00105	0.0107527	yes	Zinc finger protein 706|Uncharacterised protein family SERF	PREDICTED: Acyrthosiphon pisum zinc finger protein 706 (LOC100159273), transcript variant X2, mRNA	1.24666e-101
XLOC_013991	XLOC_013991	MYZPE13164_G006_v1.0_000152210	scaffold_567:85376-190527	Mp1	Mn1	OK	9.33982	6.54585	0.700854	-0.512814	-1.59087	0.00105	0.0107527	yes	Kazal domain|Follistatin-like, N-terminal	PREDICTED: Diuraphis noxia follistatin (LOC107163793), transcript variant X4, mRNA	0
XLOC_011617	XLOC_011617	MYZPE13164_G006_v1.0_000127480	scaffold_41:663342-676346	Mp1	Mn1	OK	27.6563	15.5199	0.561171	-0.833487	-1.71591	0.00105	0.0107527	yes	NULL	PREDICTED: Acyrthosiphon pisum zinc finger protein 512B-like (LOC107884272), mRNA	0
XLOC_018076	XLOC_018076	MYZPE13164_G006_v1.0_000195480	scaffold_900:22057-23905	Mp1	Mn1	OK	0.440572	1.8028	4.09195	2.03279	2.08511	0.0011	0.0111762	yes	SPla/RYanodine receptor SPRY|Concanavalin A-like lectin/glucanases superfamily|F-box domain|SPla/RYanodine receptor subgroup|B30/SPRY domain	PREDICTED: Acyrthosiphon pisum F-box/SPRY domain-containing protein 1 (LOC100159974), mRNA	0
XLOC_000045	XLOC_000045	MYZPE13164_G006_v1.0_000001000	scaffold_0:2037954-2039923	Mp1	Mn1	OK	0.631551	2.10535	3.33362	1.73709	2.01488	0.0011	0.0111762	yes	HAT dimerisation domain, C-terminal|Ribonuclease H-like domain	PREDICTED: Acyrthosiphon pisum zinc finger MYM-type protein 1-like (LOC103308506), mRNA	2.53073e-69
XLOC_008443	XLOC_008443	MYZPE13164_G006_v1.0_000093410	scaffold_27:728887-773826	Mp1	Mn1	OK	8.25424	11.3963	1.38066	0.465361	1.67367	0.0011	0.0111762	yes	Transcription factor, fork head|Winged helix-turn-helix DNA-binding domain|Transcription factor, fork head, conserved site	PREDICTED: Acyrthosiphon pisum forkhead box protein D5-C (LOC100167329), transcript variant X2, mRNA	0
XLOC_012708	XLOC_012708	MYZPE13164_G006_v1.0_000138590	scaffold_477:37808-44679	Mp1	Mn1	OK	26.7612	35.8744	1.34054	0.422814	1.66909	0.0011	0.0111762	yes	NULL	Acyrthosiphon pisum uncharacterized protein LOC100158983 (LOC100158983), mRNA &gt;gi|239789237|dbj|AK340696.1| Acyrthosiphon pisum ACYPI000397 mRNA, clone: 168A1, complete cds, full-insert cDNA sequence based on the ESTs (5'-EST:EX650721, 3'-EST:EX651386)	3.25555e-114
XLOC_012013	XLOC_012013	MYZPE13164_G006_v1.0_000131380	scaffold_429:10876-38886	Mp1	Mn1	OK	39.7372	30.8242	0.775702	-0.366426	-1.62558	0.0011	0.0111762	yes	Chloride channel calcium-activated|Domain of unknown function DUF1973|von Willebrand factor, type A	PREDICTED: Acyrthosiphon pisum epithelial chloride channel protein (LOC100167197), mRNA	0
XLOC_003763	XLOC_003763	MYZPE13164_G006_v1.0_000042360	scaffold_147:279567-288969	Mp1	Mn1	OK	27.7369	20.8497	0.751695	-0.411781	-1.64675	0.0011	0.0111762	yes	Transcription factor IIS, N-terminal|Transcription elongation factor, TFIIS/CRSP70, N-terminal, sub-type	PREDICTED: Acyrthosiphon pisum mediator of RNA polymerase II transcription subunit 26 (LOC100158966), mRNA	0
XLOC_015771	XLOC_015771	MYZPE13164_G006_v1.0_000171030	scaffold_70:392768-405544	Mp1	Mn1	OK	11.5284	8.44252	0.732324	-0.449447	-1.61249	0.0011	0.0111762	yes	Protein of unknown function DUF1676	PREDICTED: Acyrthosiphon pisum uncharacterized LOC100159162 (LOC100159162), mRNA	0
XLOC_015900	XLOC_015900	MYZPE13164_G006_v1.0_000172190	scaffold_71:544356-569482	Mp1	Mn1	OK	97.455	67.4888	0.692513	-0.530087	-1.68157	0.0011	0.0111762	yes	Ovarian tumour, otubain|Ubiquitin supergroup	PREDICTED: Diuraphis noxia ubiquitin thioesterase OTU1 (LOC107164980), mRNA	0
XLOC_010231	XLOC_010231	MYZPE13164_G006_v1.0_000112670	scaffold_342:266970-278809	Mp1	Mn1	OK	4.65538	2.51106	0.539389	-0.890603	-1.59832	0.0011	0.0111762	yes	Alpha/beta hydrolase fold-1|Partial AB-hydrolase lipase domain	PREDICTED: Acyrthosiphon pisum gastric triacylglycerol lipase (LOC100159330), mRNA	0
XLOC_015685	XLOC_015685	MYZPE13164_G006_v1.0_000170170	scaffold_7:375350-386782	Mp1	Mn1	OK	25.257	33.4877	1.32588	0.406947	1.65891	0.00115	0.0115976	yes	NULL	PREDICTED: Acyrthosiphon pisum amyloid protein-binding protein 2 (LOC100159970), transcript variant X1, mRNA	0
XLOC_012862	XLOC_012862	MYZPE13164_G006_v1.0_000140230	scaffold_489:3519-18119	Mp1	Mn1	OK	35.6126	46.016	1.29213	0.369747	1.6036	0.00115	0.0115976	yes	Tryptophan synthase beta subunit-like PLP-dependent enzymes superfamily	PREDICTED: Acyrthosiphon pisum L-threonine dehydratase catabolic TdcB (LOC100165866), mRNA	0
XLOC_011092	XLOC_011092	MYZPE13164_G006_v1.0_000121700	scaffold_383:5251-10999	Mp1	Mn1	OK	68.8254	52.878	0.768291	-0.380275	-1.65618	0.00115	0.0115976	yes	Protein of unknown function DUF1295	PREDICTED: Diuraphis noxia lamin-B receptor (LOC107169292), mRNA	0
XLOC_017759	XLOC_017759	MYZPE13164_G006_v1.0_000191960	scaffold_88:139598-252219	Mp1	Mn1	OK	11.0283	7.71094	0.699199	-0.516226	-1.64732	0.00115	0.0115976	yes	NULL	PREDICTED: Diuraphis noxia uncharacterized LOC107164351 (LOC107164351), mRNA	0
XLOC_016500	XLOC_016500	MYZPE13164_G006_v1.0_000178660	scaffold_761:35710-39936	Mp1	Mn1	OK	3.28588	1.9183	0.5838	-0.776455	-1.59865	0.00115	0.0115976	yes	Zinc finger, C3HC4 RING-type|Zinc finger, RING/FYVE/PHD-type|Zinc finger, RING-type|Zinc finger, RING-type, conserved site	PREDICTED: Diuraphis noxia E3 ubiquitin-protein ligase RING2-like (LOC107165346), mRNA	0
XLOC_002717	XLOC_002717	MYZPE13164_G006_v1.0_000030910	scaffold_131:68505-75228	Mp1	Mn1	OK	6.58223	10.958	1.66479	0.735341	1.63588	0.0012	0.0120149	yes	PRELI/MSF1	PREDICTED: Diuraphis noxia PRELI domain-containing protein 2-like (LOC107173886), mRNA	0
XLOC_001260	XLOC_001260	MYZPE13164_G006_v1.0_000014390	scaffold_112:647799-661651	Mp1	Mn1	OK	14.3185	22.4622	1.56875	0.649618	1.6286	0.0012	0.0120149	yes	Reduced folate carrier|Major facilitator superfamily domain, general substrate transporter	PREDICTED: Diuraphis noxia folate transporter 1-like (LOC107167694), mRNA	0
XLOC_007087	XLOC_007087	MYZPE13164_G006_v1.0_000078630	scaffold_221:293307-297358	Mp1	Mn1	OK	33.8374	44.6665	1.32003	0.400575	1.61345	0.0012	0.0120149	yes	Putative cyclase	Acyrthosiphon pisum cyclase-like (LOC100165997), mRNA	0
XLOC_008880	XLOC_008880	MYZPE13164_G006_v1.0_000098230	scaffold_288:57911-66585	Mp1	Mn1	OK	39.939	52.0852	1.30412	0.383074	1.66465	0.0012	0.0120149	yes	Peptidase S1|Peptidase S1A, chymotrypsin-type|Trypsin-like cysteine/serine peptidase domain|Peptidase S1, trypsin family, active site	PREDICTED: Acyrthosiphon pisum uncharacterized LOC100159048 (LOC100159048), mRNA	0
XLOC_000771	XLOC_000771	MYZPE13164_G006_v1.0_000008620	scaffold_106:158678-166604	Mp1	Mn1	OK	65.2931	84.9141	1.30051	0.379075	1.63365	0.0012	0.0120149	yes	NULL	Acyrthosiphon pisum salivary protein MYS2 (LOC100302455), mRNA	0
XLOC_008399	XLOC_008399	MYZPE13164_G006_v1.0_000093210	scaffold_27:376025-401258	Mp1	Mn1	OK	17.8397	13.2044	0.740172	-0.434068	-1.59596	0.0012	0.0120149	yes	NULL	PREDICTED: Acyrthosiphon pisum uncharacterized LOC100169156 (LOC100169156), mRNA	0
XLOC_013314	XLOC_013314	MYZPE13164_G006_v1.0_000145040	scaffold_517:33123-68676	Mp1	Mn1	OK	636.804	1016.6	1.5964	0.674826	1.83297	0.00125	0.0124298	yes	Insect cuticle protein	PREDICTED: Diuraphis noxia foot protein 1 variant 1 (LOC107162405), mRNA	0
XLOC_002937	XLOC_002937	MYZPE13164_G006_v1.0_000033180	scaffold_134:390850-403099	Mp1	Mn1	OK	107.411	138.4	1.2885	0.365697	1.64019	0.00125	0.0124298	yes	Lipocalin/cytosolic fatty-acid binding domain|Calycin-like|Calycin|Lipocalin conserved site	PREDICTED: Acyrthosiphon pisum apolipoprotein D (LOC100161983), transcript variant X2, mRNA	0
XLOC_010449	XLOC_010449	MYZPE13164_G006_v1.0_000114820	scaffold_353:68557-73586	Mp1	Mn1	OK	94.0987	73.0619	0.776439	-0.365056	-1.61322	0.00125	0.0124298	yes	BCL7	Acyrthosiphon pisum b-cell CLL/lymphoma 7 protein family member B-like (LOC100168985), mRNA	7.33793e-171
XLOC_014197	XLOC_014197	MYZPE13164_G006_v1.0_000154430	scaffold_583:96557-100624	Mp1	Mn1	OK	16.9868	12.0359	0.708547	-0.497064	-1.62313	0.00125	0.0124298	yes	Peptidase S1|Peptidase S1A, chymotrypsin-type|Trypsin-like cysteine/serine peptidase domain|Peptidase S1, trypsin family, active site	PREDICTED: Acyrthosiphon pisum transmembrane protease serine 9-like (LOC100163594), mRNA	0
XLOC_018642	XLOC_018642	MYZPE13164_G006_v1.0_000201890	scaffold_97:655951-671572	Mp1	Mn1	OK	3.43418	5.88486	1.71361	0.77704	1.61911	0.0013	0.0128436	yes	Gamma-glutamyltranspeptidase	PREDICTED: Acyrthosiphon pisum gamma-glutamyltranspeptidase 1 (LOC100162774), transcript variant X1, mRNA	0
XLOC_016068	XLOC_016068	MYZPE13164_G006_v1.0_000173990	scaffold_728:5242-18782	Mp1	Mn1	OK	8.16135	12.2382	1.49953	0.584511	1.59217	0.0013	0.0128436	yes	Major facilitator superfamily|Major facilitator superfamily domain, general substrate transporter|Major facilitator superfamily domain	PREDICTED: Diuraphis noxia major facilitator superfamily domain-containing protein 6-like (LOC107167803), mRNA	0
XLOC_010671	XLOC_010671	MYZPE13164_G006_v1.0_000117280	scaffold_3639:4-1555	Mp1	Mn1	OK	30.0156	44.193	1.47233	0.558103	1.6458	0.0013	0.0128436	yes	Carboxylesterase, type B|Carboxylesterase type B, active site	PREDICTED: Acyrthosiphon pisum esterase E4 (LOC100168479), transcript variant X2, mRNA	3.09557e-120
XLOC_012861	XLOC_012861	MYZPE13164_G006_v1.0_000140220	scaffold_488:159502-191567	Mp1	Mn1	OK	3.34037	4.65684	1.39411	0.479341	1.63765	0.0013	0.0128436	yes	Zinc finger, C2H2|Zinc finger C2H2-type/integrase DNA-binding domain|Zinc finger, C2H2-like	PREDICTED: Diuraphis noxia PR domain zinc finger protein 16-like (LOC107169860), mRNA	0
XLOC_013298	XLOC_013298	MYZPE13164_G006_v1.0_000144840	scaffold_514:19907-27461	Mp1	Mn1	OK	69.9634	91.5914	1.30913	0.388611	1.6102	0.0013	0.0128436	yes	Transcription factor, NFYB/HAP3 subunit|Transcription factor CBF/NF-Y/archaeal histone|Histone-fold|Transcription factor, NFYB/HAP3, conserved site	PREDICTED: Diuraphis noxia nuclear transcription factor Y subunit B-4-like (LOC107165396), mRNA	0
XLOC_000088	XLOC_000088	MYZPE13164_G006_v1.0_000000870	scaffold_0:1809305-1833869	Mp1	Mn1	OK	226.933	178.465	0.786421	-0.346627	-1.56402	0.0013	0.0128436	yes	Cytochrome b5-like heme/steroid binding domain|Cytochrome b5, heme-binding site	Acyrthosiphon pisum mRNA, clone: 48C3, full-insert cDNA sequence based on the ESTs (5'-EST:EX602620, 3'-EST:EX603404)	7.95473e-171
XLOC_009787	XLOC_009787	MYZPE13164_G006_v1.0_000108030	scaffold_322:295390-304057	Mp1	Mn1	OK	2.13657	1.0664	0.499117	-1.00255	-1.6518	0.0013	0.0128436	yes	General substrate transporter|Sugar/inositol transporter|Major facilitator superfamily domain, general substrate transporter|Major facilitator superfamily domain	PREDICTED: Acyrthosiphon pisum facilitated trehalose transporter Tret1 (LOC100575141), mRNA	0
XLOC_007374	XLOC_007374	MYZPE13164_G006_v1.0_000082070	scaffold_232:16642-102331	Mp1	Mn1	OK	32.0167	60.8398	1.90025	0.926191	1.64199	0.00135	0.0132564	yes	Glycoside hydrolase, family 31|Glycoside hydrolase, superfamily|Aldolase-type TIM barrel	PREDICTED: Acyrthosiphon pisum uncharacterized family 31 glucosidase KIAA1161 (LOC100167248), mRNA	0
XLOC_011666	XLOC_011666	MYZPE13164_G006_v1.0_000127740	scaffold_410:109891-117624	Mp1	Mn1	OK	6.17665	11.3901	1.84405	0.88288	1.60318	0.00135	0.0132564	yes	K Homology domain, type 1|DNA/RNA helicase, DEAD/DEAH box type, N-terminal|Helicase, C-terminal|P-loop containing nucleoside triphosphate hydrolase|K Homology domain|Helicase, superfamily 1/2, ATP-binding domain|RNA helicase, DEAD-box type, Q motif|RNA helicase, ATP-dependent, DEAD-box, conserved site	PREDICTED: Acyrthosiphon pisum probable ATP-dependent RNA helicase DDX43 (LOC100163480), mRNA	0
XLOC_018038	XLOC_018038	MYZPE13164_G006_v1.0_000194900	scaffold_9:1023424-1036949	Mp1	Mn1	OK	21.143	30.6624	1.45024	0.536291	1.58288	0.00135	0.0132564	yes	NULL	PREDICTED: Acyrthosiphon pisum uncharacterized LOC100160441 (LOC100160441), transcript variant X2, mRNA	0
XLOC_016635	XLOC_016635	MYZPE13164_G006_v1.0_000180140	scaffold_771:5350-11196	Mp1	Mn1	OK	8.24185	11.9081	1.44484	0.530908	1.62591	0.00135	0.0132564	yes	Acyltransferase 3	PREDICTED: Acyrthosiphon pisum nose resistant to fluoxetine protein 6 (LOC100164416), mRNA	0
XLOC_012350	XLOC_012350	MYZPE13164_G006_v1.0_000134750	scaffold_45:374537-390724	Mp1	Mn1	OK	56.9283	73.1448	1.28486	0.361611	1.60432	0.00135	0.0132564	yes	Proteinase inhibitor I2, Kunitz metazoa|Thrombospondin, type 1 repeat|Reeler domain|Spondin, N-terminal|Proteinase inhibitor I2, Kunitz, conserved site	PREDICTED: Acyrthosiphon pisum spondin-1 (LOC100164477), mRNA	0
XLOC_013896	XLOC_013896	MYZPE13164_G006_v1.0_000151220	scaffold_559:133817-177462	Mp1	Mn1	OK	52.1142	66.6529	1.27898	0.354992	1.57573	0.00135	0.0132564	yes	Yippee/Mis18	PREDICTED: Acyrthosiphon pisum protein yippee-like 1 (LOC100166895), mRNA	8.39996e-170
XLOC_003554	XLOC_003554	MYZPE13164_G006_v1.0_000039830	scaffold_143:123142-127878	Mp1	Mn1	OK	33.9821	26.3602	0.775708	-0.366414	-1.60388	0.00135	0.0132564	yes	DNA replication licensing factor Mcm7|Mini-chromosome maintenance, DNA-dependent ATPase|MCM N-terminal domain|Nucleic acid-binding, OB-fold|P-loop containing nucleoside triphosphate hydrolase|AAA+ ATPase domain|Mini-chromosome maintenance, conserved site	PREDICTED: Acyrthosiphon pisum DNA replication licensing factor Mcm7 (LOC100161111), mRNA	0
XLOC_014635	XLOC_014635	MYZPE13164_G006_v1.0_000158950	scaffold_614:38697-56320	Mp1	Mn1	OK	3.03855	4.82505	1.58795	0.667162	1.59546	0.0014	0.0136648	yes	Tudor domain|OST-HTH/LOTUS domain	PREDICTED: Acyrthosiphon pisum uncharacterized LOC100569048 (LOC100569048), mRNA	0
XLOC_006573	XLOC_006573	MYZPE13164_G006_v1.0_000073030	scaffold_206:177289-179605	Mp1	Mn1	OK	216.023	169.864	0.786321	-0.34681	-1.55983	0.0014	0.0136648	yes	Translocon-associated, gamma subunit	PREDICTED: Acyrthosiphon pisum translocon-associated protein subunit gamma (LOC100165458), mRNA	0
XLOC_016891	XLOC_016891	MYZPE13164_G006_v1.0_000182890	scaffold_799:49404-51535	Mp1	Mn1	OK	51.8831	40.0911	0.77272	-0.371983	-1.5819	0.0014	0.0136648	yes	UAA transporter	PREDICTED: Acyrthosiphon pisum solute carrier family 35 member B1 (LOC100165058), mRNA	0
XLOC_010915	XLOC_010915	MYZPE13164_G006_v1.0_000119640	scaffold_373:78133-106961	Mp1	Mn1	OK	96.33	126.414	1.3123	0.392095	1.5527	0.00145	0.0140655	yes	Zinc finger, C6HC-type|Zinc finger, RING/FYVE/PHD-type|Zinc finger, RING-type	PREDICTED: Acyrthosiphon pisum E3 ubiquitin-protein ligase RNF19A (LOC100165358), mRNA	0
XLOC_008468	XLOC_008468	MYZPE13164_G006_v1.0_000093880	scaffold_270:363854-374656	Mp1	Mn1	OK	52.1987	40.3507	0.773021	-0.37142	-1.57293	0.00145	0.0140655	yes	Aminotransferase, class I/classII|Pyridoxal phosphate-dependent transferase|Pyridoxal phosphate-dependent transferase, major region, subdomain 1|Pyridoxal phosphate-dependent transferase, major region, subdomain 2	PREDICTED: Acyrthosiphon pisum kynurenine/alpha-aminoadipate aminotransferase, mitochondrial (LOC100569638), mRNA	0
XLOC_003952	XLOC_003952	MYZPE13164_G006_v1.0_000044470	scaffold_15:565129-577917	Mp1	Mn1	OK	20.8509	15.9311	0.764049	-0.388263	-1.60292	0.00145	0.0140655	yes	Glucose-methanol-choline oxidoreductase, N-terminal|Glucose-methanol-choline oxidoreductase, C-terminal|Glucose-methanol-choline oxidoreductase	PREDICTED: Acyrthosiphon pisum glucose dehydrogenase [FAD, quinone] (LOC100160682), mRNA	0
XLOC_007382	XLOC_007382	MYZPE13164_G006_v1.0_000082160	scaffold_232:188217-294038	Mp1	Mn1	OK	8.12932	5.56773	0.684894	-0.546047	-1.55012	0.00145	0.0140655	yes	Immunoglobulin V-set domain|Immunoglobulin-like fold|Immunoglobulin V-set, subgroup|Immunoglobulin subtype 2|Immunoglobulin subtype|Immunoglobulin-like domain	PREDICTED: Acyrthosiphon pisum lachesin-like (LOC100161866), mRNA	0
XLOC_012833	XLOC_012833	MYZPE13164_G006_v1.0_000139900	scaffold_485:50546-57287	Mp1	Mn1	OK	1.97838	1.0854	0.548633	-0.866088	-1.663	0.00145	0.0140655	yes	NULL	PREDICTED: Acyrthosiphon pisum uncharacterized LOC100574670 (LOC100574670), transcript variant X2, mRNA	0
XLOC_007439	XLOC_007439	MYZPE13164_G006_v1.0_000082690	scaffold_2342:376-4189	Mp1	Mn1	OK	3.02516	4.92284	1.6273	0.70248	1.68917	0.0015	0.0144695	yes	Zinc finger, C2H2|Zinc finger C2H2-type/integrase DNA-binding domain|Zinc finger, C2H2-like	PREDICTED: Diuraphis noxia zinc finger protein 2 homolog (LOC107168862), mRNA	0
XLOC_016466	XLOC_016466	MYZPE13164_G006_v1.0_000178410	scaffold_76:238432-243165	Mp1	Mn1	OK	39.0758	52.876	1.35317	0.436338	1.60225	0.0015	0.0144695	yes	Haemolymph juvenile hormone binding	Acyrthosiphon pisum takeout-like (LOC100165308), mRNA	0
XLOC_012519	XLOC_012519	MYZPE13164_G006_v1.0_000136560	scaffold_460:67746-72773	Mp1	Mn1	OK	20.5678	26.8344	1.30468	0.383701	1.59984	0.0015	0.0144695	yes	RIO-like kinase|Protein kinase-like domain|RIO kinase|Serine/threonine-protein kinase Rio1|RIO kinase, conserved site	PREDICTED: Acyrthosiphon pisum serine/threonine-protein kinase RIO1 (LOC100165489), mRNA	0
XLOC_000166	XLOC_000166	MYZPE13164_G006_v1.0_000001980	scaffold_10:663166-676678	Mp1	Mn1	OK	51.7984	66.5826	1.28542	0.362237	1.56945	0.0015	0.0144695	yes	NULL	Acyrthosiphon pisum TLP-PA-domain protein (LOC100168942), mRNA	0
XLOC_000328	XLOC_000328	MYZPE13164_G006_v1.0_000003660	scaffold_101:604706-626017	Mp1	Mn1	OK	9.8899	7.29898	0.738024	-0.438261	-1.60615	0.0015	0.0144695	yes	Neutral/alkaline nonlysosomal ceramidase|Dehydrin	PREDICTED: Acyrthosiphon pisum neutral ceramidase (LOC100165996), transcript variant X2, mRNA	0
XLOC_018224	XLOC_018224	MYZPE13164_G006_v1.0_000197240	scaffold_92:29037-61702	Mp1	Mn1	OK	47.9108	33.311	0.695272	-0.524351	-1.59263	0.0015	0.0144695	yes	LDLR class B repeat|Six-bladed beta-propeller, TolB-like|Epidermal growth factor-like domain|EGF-like, conserved site	PREDICTED: Acyrthosiphon pisum protein cueball (LOC100164718), mRNA	0
XLOC_007656	XLOC_007656	MYZPE13164_G006_v1.0_000085090	scaffold_243:85653-111391	Mp1	Mn1	OK	16.7027	12.6624	0.758102	-0.399537	-1.57511	0.00155	0.0148662	yes	NULL	PREDICTED: Acyrthosiphon pisum uncharacterized LOC100165312 (LOC100165312), mRNA	0
XLOC_011306	XLOC_011306	MYZPE13164_G006_v1.0_000124090	scaffold_395:40585-51512	Mp1	Mn1	OK	5.67685	3.76813	0.663772	-0.591241	-1.54514	0.00155	0.0148662	yes	Aminotransferase class-III|Pyridoxal phosphate-dependent transferase|Pyridoxal phosphate-dependent transferase, major region, subdomain 1|Pyridoxal phosphate-dependent transferase, major region, subdomain 2	PREDICTED: Acyrthosiphon pisum alanine--glyoxylate aminotransferase 2, mitochondrial (LOC100163196), transcript variant X1, mRNA	0
XLOC_007653	XLOC_007653	MYZPE13164_G006_v1.0_000085030	scaffold_2426:47-3637	Mp1	Mn1	OK	9.23801	12.5593	1.35952	0.4431	1.57767	0.0016	0.0152636	yes	HAT dimerisation domain, C-terminal|Domain of unknown function DUF4371|Ribonuclease H-like domain	PREDICTED: Diuraphis noxia zinc finger MYM-type protein 1-like (LOC107172862), partial mRNA	0
XLOC_000485	XLOC_000485	MYZPE13164_G006_v1.0_000005520	scaffold_103:605646-633913	Mp1	Mn1	OK	130.64	169.028	1.29385	0.371668	1.5784	0.0016	0.0152636	yes	Inosine-5'-monophosphate dehydrogenase|IMP dehydrogenase/GMP reductase|CBS domain|Aldolase-type TIM barrel|IMP dehydrogenase / GMP reductase, conserved site	PREDICTED: Acyrthosiphon pisum inosine-5'-monophosphate dehydrogenase (LOC100163263), mRNA	0
XLOC_001110	XLOC_001110	MYZPE13164_G006_v1.0_000012590	scaffold_110:561101-598143	Mp1	Mn1	OK	35.9119	26.8479	0.747605	-0.419652	-1.63094	0.0016	0.0152636	yes	Protein-glutamine gamma-glutamyltransferase, eukaryota|Transglutaminase, N-terminal|Transglutaminase, C-terminal|Transglutaminase-like|Immunoglobulin E-set|Immunoglobulin-like fold|Transglutaminase, conserved site	PREDICTED: Acyrthosiphon pisum hemocyte protein-glutamine gamma-glutamyltransferase (LOC100164391), mRNA	0
XLOC_015360	XLOC_015360	MYZPE13164_G006_v1.0_000166560	scaffold_670:4324-37463	Mp1	Mn1	OK	42.4125	56.7708	1.33854	0.42066	1.60808	0.00165	0.0156523	yes	AMP-dependent synthetase/ligase|AMP-binding enzyme C-terminal domain|Acetate-CoA ligase|AMP-binding, conserved site	Acyrthosiphon pisum acetyl coenzyme A synthase (Accoas), mRNA	0
XLOC_012129	XLOC_012129	MYZPE13164_G006_v1.0_000132540	scaffold_436:21358-44940	Mp1	Mn1	OK	60.7607	77.9	1.28208	0.358485	1.53871	0.00165	0.0156523	yes	Type II pantothenate kinase	PREDICTED: Diuraphis noxia pantothenate kinase 3-like (LOC107163565), mRNA	0
XLOC_015753	XLOC_015753	MYZPE13164_G006_v1.0_000170790	scaffold_7:1666560-1798732	Mp1	Mn1	OK	35.4279	45.4127	1.28184	0.358212	1.59011	0.00165	0.0156523	yes	SMAD domain, Dwarfin-type|SMAD/FHA domain|SMAD domain-like	PREDICTED: Acyrthosiphon pisum uncharacterized LOC100165611 (LOC100165611), transcript variant X2, mRNA	0
XLOC_006284	XLOC_006284	MYZPE13164_G006_v1.0_000069720	scaffold_2:1279767-1318059	Mp1	Mn1	OK	26.3898	20.5343	0.778118	-0.361939	-1.56129	0.00165	0.0156523	yes	Peptidase C1A, papain|Peptidase C1A, papain C-terminal|Somatomedin B domain|Cysteine peptidase, histidine active site|Cysteine peptidase, asparagine active site	PREDICTED: Acyrthosiphon pisum tubulointerstitial nephritis antigen-like (LOC100160079), transcript variant X3, mRNA	0
XLOC_013965	XLOC_013965	MYZPE13164_G006_v1.0_000151920	scaffold_563:13725-17348	Mp1	Mn1	OK	13.3054	9.79438	0.736121	-0.441986	-1.51469	0.00165	0.0156523	yes	NULL	PREDICTED: Acyrthosiphon pisum uncharacterized protein KIAA0754-like (LOC100165396), mRNA	0
XLOC_002565	XLOC_002565	MYZPE13164_G006_v1.0_000029250	scaffold_13:306921-338794	Mp1	Mn1	OK	0.615176	5.48245	8.912	3.15575	2.36508	0.0017	0.0160385	yes	Zinc finger, FLYWCH-type	PREDICTED: Acyrthosiphon pisum store-operated calcium entry regulator STIMATE (LOC100161490), transcript variant X2, mRNA	4.8696e-153
XLOC_017232	XLOC_017232	MYZPE13164_G006_v1.0_000186480	scaffold_821:36364-41674	Mp1	Mn1	OK	0.494399	2.51805	5.09316	2.34856	1.90537	0.0017	0.0160385	yes	UDP-glucuronosyl/UDP-glucosyltransferase	PREDICTED: Acyrthosiphon pisum UDP-glucuronosyltransferase 2B15 (LOC100169323), mRNA	0
XLOC_013060	XLOC_013060	MYZPE13164_G006_v1.0_000142870	scaffold_5:1821557-1829611	Mp1	Mn1	OK	55.9787	73.519	1.31334	0.39324	1.56532	0.0017	0.0160385	yes	Diacylglycerol acyltransferase	Acyrthosiphon pisum diacylglycerol o-acyltransferase-like (LOC100158996), mRNA	0
XLOC_012223	XLOC_012223	MYZPE13164_G006_v1.0_000133520	scaffold_440:166212-178167	Mp1	Mn1	OK	84.4586	110.778	1.31163	0.391358	1.53097	0.0017	0.0160385	yes	NULL	Acyrthosiphon pisum uncharacterized LOC100162497 (LOC100162497), mRNA	5.05839e-59
XLOC_015626	XLOC_015626	MYZPE13164_G006_v1.0_000169380	scaffold_693:8454-13031	Mp1	Mn1	OK	254.679	197.506	0.77551	-0.366782	-1.57815	0.0017	0.0160385	yes	SecY/SEC61-alpha family|Translocon Sec61/SecY, plug domain|SecY subunit domain	Acyrthosiphon pisum Sec61 alpha 1 subunit (Sec61a1), mRNA	0
XLOC_007333	XLOC_007333	MYZPE13164_G006_v1.0_000081630	scaffold_230:317901-426322	Mp1	Mn1	OK	39.7889	24.7107	0.621044	-0.687232	-1.65104	0.0017	0.0160385	yes	Leucine-rich repeat|Leucine-rich repeat-containing N-terminal|Leucine-rich repeat, typical subtype	PREDICTED: Acyrthosiphon pisum protein slit (LOC100161423), mRNA	2.66627e-180
XLOC_011210	XLOC_011210	MYZPE13164_G006_v1.0_000123070	scaffold_390:243700-281717	Mp1	Mn1	OK	2.74586	6.41534	2.33637	1.22427	1.82313	0.00175	0.0164179	yes	NULL	PREDICTED: Acyrthosiphon pisum uncharacterized LOC100162898 (LOC100162898), mRNA	0
XLOC_018449	XLOC_018449	MYZPE13164_G006_v1.0_000199660	scaffold_946:41405-45139	Mp1	Mn1	OK	69.2516	54.432	0.786003	-0.347393	-1.55519	0.00175	0.0164179	yes	DnaJ domain|Chaperone DnaJ, C-terminal|HSP40/DnaJ peptide-binding|DnaJ domain, conserved site	PREDICTED: Acyrthosiphon pisum dnaJ protein homolog 1 (LOC100165140), mRNA	0
XLOC_000123	XLOC_000123	MYZPE13164_G006_v1.0_000001550	scaffold_1:1914340-1922696	Mp1	Mn1	OK	154.497	112.455	0.727881	-0.458226	-1.5927	0.00175	0.0164179	yes	GTP binding domain|P-loop containing nucleoside triphosphate hydrolase	PREDICTED: Acyrthosiphon pisum guanine nucleotide-binding protein-like 1 (LOC100166224), mRNA	0
XLOC_015945	XLOC_015945	MYZPE13164_G006_v1.0_000172750	scaffold_713:19436-99355	Mp1	Mn1	OK	24.4784	17.9688	0.734069	-0.446012	-1.57812	0.0018	0.0168025	yes	EB domain	PREDICTED: Acyrthosiphon pisum uncharacterized LOC100166209 (LOC100166209), transcript variant X2, mRNA	0
XLOC_000387	XLOC_000387	MYZPE13164_G006_v1.0_000004270	scaffold_102:261849-359337	Mp1	Mn1	OK	0.0882299	1.60609	18.2035	4.18614	1.61098	0.00185	0.0171843	yes	Periplasmic binding protein-like I	PREDICTED: Acyrthosiphon pisum glutamate receptor ionotropic, NMDA 3A (LOC100163143), transcript variant X2, mRNA	0
XLOC_008502	XLOC_008502	MYZPE13164_G006_v1.0_000094050	scaffold_272:11358-19205	Mp1	Mn1	OK	340.951	694.752	2.03768	1.02693	1.66904	0.00185	0.0171843	yes	NULL	PREDICTED: Acyrthosiphon pisum uncharacterized LOC100571442 (LOC100571442), ncRNA	3.40146e-57
XLOC_017558	XLOC_017558	MYZPE13164_G006_v1.0_000189820	scaffold_86:300290-304988	Mp1	Mn1	OK	30.4221	41.4263	1.36172	0.445427	1.54451	0.00185	0.0171843	yes	Zinc-binding ribosomal protein	Acyrthosiphon pisum 39S ribosomal protein L32, mitochondrial (LOC100168191), mRNA	0
XLOC_001691	XLOC_001691	MYZPE13164_G006_v1.0_000019030	scaffold_118:122487-130838	Mp1	Mn1	OK	15.8902	12.2106	0.768435	-0.380005	-1.58994	0.00185	0.0171843	yes	Basic-leucine zipper domain	PREDICTED: Diuraphis noxia CCAAT/enhancer-binding protein (LOC107164197), mRNA	0
XLOC_002888	XLOC_002888	MYZPE13164_G006_v1.0_000032730	scaffold_1333:11624-17273	Mp1	Mn1	OK	1.16665	3.55679	3.04873	1.60821	1.51981	0.0019	0.0175657	yes	NULL	PREDICTED: Acyrthosiphon pisum glutaredoxin 3 (LOC100158838), mRNA	1.32876e-31
XLOC_008654	XLOC_008654	MYZPE13164_G006_v1.0_000095920	scaffold_28:447520-450309	Mp1	Mn1	OK	0.935117	1.6012	1.7123	0.775935	1.63368	0.0019	0.0175657	yes	Heat shock protein 70 family|Heat shock protein 70, conserved site	PREDICTED: Diuraphis noxia heat shock protein 68-like (LOC107168869), mRNA	0
XLOC_006260	XLOC_006260	MYZPE13164_G006_v1.0_000070080	scaffold_2:1819411-1827766	Mp1	Mn1	OK	5.8606	8.94521	1.52633	0.610066	1.53592	0.0019	0.0175657	yes	Reduced folate carrier|Major facilitator superfamily domain, general substrate transporter	PREDICTED: Acyrthosiphon pisum thiamine transporter 2 (LOC100166960), transcript variant X1, mRNA	0
XLOC_008501	XLOC_008501	MYZPE13164_G006_v1.0_000094250	scaffold_272:341485-354541	Mp1	Mn1	OK	292.072	229.871	0.787037	-0.345496	-1.48356	0.0019	0.0175657	yes	NULL	PREDICTED: Diuraphis noxia uncharacterized LOC107167590 (LOC107167590), mRNA	1.13171e-76
XLOC_002719	XLOC_002719	MYZPE13164_G006_v1.0_000030960	scaffold_131:84463-106326	Mp1	Mn1	OK	110.613	66.8812	0.604641	-0.725849	-1.74305	0.0019	0.0175657	yes	Domain of unknown function DUF3421|DM9 repeat	Acyrthosiphon pisum uncharacterized protein LOC100164577 (LOC100164577), mRNA	0
XLOC_013042	XLOC_013042	MYZPE13164_G006_v1.0_000142570	scaffold_5:1311982-1321959	Mp1	Mn1	OK	75.7478	58.8676	0.777153	-0.36373	-1.50962	0.00195	0.0179401	yes	NULL	PREDICTED: Acyrthosiphon pisum putative uncharacterized protein DDB_G0271606 (LOC100163324), mRNA	0
XLOC_012024	XLOC_012024	MYZPE13164_G006_v1.0_000131460	scaffold_429:160164-163545	Mp1	Mn1	OK	434.485	328.779	0.756711	-0.402186	-1.53295	0.00195	0.0179401	yes	Histone core|Histone H2A|Histone-fold	Acyrthosiphon pisum mRNA, clone: ACI0AAB2YF08, full-insert cDNA sequence based on ESTs (5'-EST:ACI0AAB2YF08AAM1, 3'-EST ACI0AAB2YF08BBM2)	3.33437e-154
XLOC_018819	XLOC_018819	MYZPE13164_G006_v1.0_000203660	scaffold_99:641805-650964	Mp1	Mn1	OK	16.0138	27.4266	1.71269	0.776264	1.57267	0.002	0.0183177	yes	Ets domain|Pointed domain|Sterile alpha motif/pointed domain|Winged helix-turn-helix DNA-binding domain	PREDICTED: Acyrthosiphon pisum protein C-ets-2 (LOC100568678), transcript variant X2, mRNA	0
XLOC_006664	XLOC_006664	MYZPE13164_G006_v1.0_000074190	scaffold_21:109269-115956	Mp1	Mn1	OK	3.35469	5.0144	1.49474	0.579896	1.57829	0.002	0.0183177	yes	Glycoside hydrolase, family 13|Glycosyl hydrolase, family 13, catalytic domain|Glycoside hydrolase, superfamily|Glycoside hydrolase, catalytic domain|Glycosyl hydrolase, family 13, subfamily, catalytic domain	Myzus persicae sucrase (SUC1) mRNA, partial cds	0
XLOC_006319	XLOC_006319	MYZPE13164_G006_v1.0_000070460	scaffold_20:233599-283172	Mp1	Mn1	OK	6.33503	8.71908	1.37633	0.460825	1.59106	0.002	0.0183177	yes	Protein kinase domain|Protein kinase-like domain|Serine/threonine- / dual specificity protein kinase, catalytic domain|Protein kinase, ATP binding site|Serine/threonine-protein kinase, active site	PREDICTED: Acyrthosiphon pisum serine/threonine-protein kinase NIM1 (LOC100162494), transcript variant X4, mRNA	0
XLOC_004166	XLOC_004166	MYZPE13164_G006_v1.0_000046730	scaffold_153:40867-64807	Mp1	Mn1	OK	14.5221	18.5517	1.27748	0.353301	1.51514	0.002	0.0183177	yes	Glycoside hydrolase family 38, N-terminal domain|Glycosyl hydrolase family 38, C-terminal|Glycoside hydrolase, family 38, central domain|Galactose mutarotase-like domain|Glycoside hydrolase/deacetylase, beta/alpha-barrel|Glycosyl hydrolase, family 13, all-beta|Glycoside hydrolase 38/57, N-terminal domain	PREDICTED: Acyrthosiphon pisum lysosomal alpha-mannosidase (LOC100158954), mRNA	0
XLOC_015804	XLOC_015804	MYZPE13164_G006_v1.0_000171220	scaffold_70:678277-681967	Mp1	Mn1	OK	794.13	576.073	0.725414	-0.463123	-1.53743	0.002	0.0183177	yes	Protein of unknown function DUF1676	PREDICTED: Acyrthosiphon pisum uncharacterized LOC100161508 (LOC100161508), mRNA	0
XLOC_011251	XLOC_011251	MYZPE13164_G006_v1.0_000123540	scaffold_393:74314-77379	Mp1	Mn1	OK	13.4745	9.35262	0.694096	-0.526792	-1.56531	0.002	0.0183177	yes	WD40 repeat|WD40-repeat-containing domain|WD40/YVTN repeat-like-containing domain|WD40 repeat, conserved site	PREDICTED: Acyrthosiphon pisum THO complex subunit 6 (LOC100162556), mRNA	0
XLOC_003155	XLOC_003155	MYZPE13164_G006_v1.0_000035630	scaffold_138:378649-386744	Mp1	Mn1	OK	26.88	18.5924	0.691681	-0.531821	-1.55262	0.002	0.0183177	yes	NULL	PREDICTED: Acyrthosiphon pisum uncharacterized LOC100160509 (LOC100160509), mRNA	1.08544e-163
XLOC_000392	XLOC_000392	MYZPE13164_G006_v1.0_000004370	scaffold_102:661809-683280	Mp1	Mn1	OK	248.457	389.37	1.56716	0.648149	1.55581	0.00205	0.0186929	yes	SKI-interacting protein, SKIP|SKI-interacting protein SKIP, SNW domain	PREDICTED: Diuraphis noxia SNW domain-containing protein 1-like (LOC107163836), mRNA	0
XLOC_016926	XLOC_016926	MYZPE13164_G006_v1.0_000183630	scaffold_8:1476874-1478285	Mp1	Mn1	OK	47.7629	62.2552	1.30342	0.382305	1.53527	0.00205	0.0186929	yes	tRNA (guanine-N-7) methyltransferase|tRNA (guanine-N-7) methyltransferase, eukaryote	PREDICTED: Acyrthosiphon pisum tRNA (guanine-N(7)-)-methyltransferase (LOC100160622), transcript variant X5, mRNA	0
XLOC_005161	XLOC_005161	MYZPE13164_G006_v1.0_000057570	scaffold_172:383060-397247	Mp1	Mn1	OK	28.0121	36.366	1.29822	0.37654	1.49055	0.00205	0.0186929	yes	Peptidase S16, lon N-terminal|PUA-like domain	PREDICTED: Acyrthosiphon pisum protein cereblon (LOC100165937), mRNA	0
XLOC_007601	XLOC_007601	MYZPE13164_G006_v1.0_000084380	scaffold_240:180057-184165	Mp1	Mn1	OK	12.9803	9.14814	0.70477	-0.504775	-1.55947	0.00205	0.0186929	yes	Proteinase inhibitor, propeptide	Acyrthosiphon pisum uncharacterized LOC100166851 (LOC100166851), mRNA	7.23727e-154
XLOC_010113	XLOC_010113	MYZPE13164_G006_v1.0_000111330	scaffold_338:304099-307865	Mp1	Mn1	OK	6.27457	4.27866	0.681906	-0.552356	-1.54708	0.00205	0.0186929	yes	Cytochrome P450|Cytochrome P450, E-class, group I|Cytochrome P450, conserved site	PREDICTED: Acyrthosiphon pisum cytochrome P450 6k1 (LOC100162372), mRNA	0
XLOC_013270	XLOC_013270	MYZPE13164_G006_v1.0_000144440	scaffold_511:1208-3535	Mp1	Mn1	OK	6.29347	3.9112	0.621469	-0.686245	-1.52673	0.00205	0.0186929	yes	NULL	PREDICTED: Acyrthosiphon pisum cuticle protein 1 (LOC100159923), mRNA	0
XLOC_003715	XLOC_003715	MYZPE13164_G006_v1.0_000041680	scaffold_146:8701-14115	Mp1	Mn1	OK	47.3271	36.2916	0.766825	-0.383031	-1.56938	0.0021	0.019062	yes	Myc-type, basic helix-loop-helix (bHLH) domain	PREDICTED: Acyrthosiphon pisum class E basic helix-loop-helix protein 22 (LOC100158930), mRNA	0
XLOC_012004	XLOC_012004	MYZPE13164_G006_v1.0_000131330	scaffold_428:244736-251382	Mp1	Mn1	OK	302.806	227.968	0.752852	-0.409562	-1.548	0.0021	0.019062	yes	NULL	PREDICTED: Acyrthosiphon pisum uncharacterized LOC100167781 (LOC100167781), mRNA	0
XLOC_007880	XLOC_007880	MYZPE13164_G006_v1.0_000087480	scaffold_25:875573-885960	Mp1	Mn1	OK	13.2461	9.57057	0.72252	-0.468891	-1.52988	0.0021	0.019062	yes	Cytochrome P450|Cytochrome P450, E-class, group I|Cytochrome P450, conserved site	PREDICTED: Acyrthosiphon pisum cytochrome P450 4C1 (LOC100168315), transcript variant X2, mRNA	0
XLOC_015169	XLOC_015169	MYZPE13164_G006_v1.0_000164650	scaffold_652:68469-109499	Mp1	Mn1	OK	11.8654	7.95383	0.67034	-0.577034	-1.57149	0.0021	0.019062	yes	Homeobox domain|Homeobox protein|Homeodomain, metazoa|Homeodomain-like|Homeobox, conserved site	PREDICTED: Acyrthosiphon pisum homeobox protein abdominal-A homolog (LOC100168447), mRNA	0
XLOC_018152	XLOC_018152	MYZPE13164_G006_v1.0_000196370	scaffold_910:34487-42695	Mp1	Mn1	OK	35.8189	26.9334	0.751932	-0.411326	-1.51482	0.00215	0.0194334	yes	Insect odorant-binding protein A10/Ejaculatory bulb-specific protein 3	Acyrthosiphon pisum chemosensory protein 1-like (LOC100164857), mRNA &gt;gi|239791086|dbj|AK341745.1| Acyrthosiphon pisum ACYPI005842 mRNA, clone: 106M15, complete cds, full-insert cDNA sequence based on the ESTs (5'-EST:EX608974, 3'-EST:EX611163)	0
XLOC_018524	XLOC_018524	MYZPE13164_G006_v1.0_000200410	scaffold_958:1938-3425	Mp1	Mn1	OK	5.34025	3.03525	0.568372	-0.815092	-1.58458	0.0022	0.019802	yes	MULE transposase domain	PREDICTED: Diuraphis noxia uncharacterized LOC107171151 (LOC107171151), mRNA	0
XLOC_001868	XLOC_001868	MYZPE13164_G006_v1.0_000020650	scaffold_12:3-14043	Mp1	Mn1	OK	12.7311	17.6272	1.38458	0.469444	1.55446	0.00225	0.0201679	yes	Alanine-tRNA ligase, class IIc|Alanyl-tRNA synthetase, class IIc, N-terminal|Alanine-tRNA ligase, class IIc, anti-codon-binding domain|Translation protein, beta-barrel domain|Threonyl/alanyl tRNA synthetase, class II-like, putative editing domain|Alanyl-tRNA synthetase, class IIc, core domain	PREDICTED: Acyrthosiphon pisum alanine--tRNA ligase, mitochondrial (LOC100169621), mRNA	0
XLOC_009907	XLOC_009907	MYZPE13164_G006_v1.0_000109160	scaffold_327:186196-246331	Mp1	Mn1	OK	11.3222	8.90157	0.786206	-0.347021	-1.52336	0.00225	0.0201679	yes	Prospero homeobox protein 1	PREDICTED: Acyrthosiphon pisum homeobox protein prospero (LOC100160397), transcript variant X3, mRNA	0
XLOC_000581	XLOC_000581	MYZPE13164_G006_v1.0_000006450	scaffold_104:288197-312029	Mp1	Mn1	OK	39.9664	30.5023	0.763199	-0.389869	-1.55022	0.00225	0.0201679	yes	General substrate transporter|Major facilitator superfamily domain, general substrate transporter|Major facilitator superfamily domain|Sugar transporter, conserved site	PREDICTED: Acyrthosiphon pisum facilitated trehalose transporter Tret1 (LOC100167659), transcript variant X2, mRNA	0
XLOC_001547	XLOC_001547	MYZPE13164_G006_v1.0_000017410	scaffold_116:476102-483273	Mp1	Mn1	OK	1.66541	0.860128	0.516467	-0.953253	-1.39346	0.00225	0.0201679	yes	Src homology-3 domain|Glycosyltransferase family 23 (GT23) domain	PREDICTED: Acyrthosiphon pisum alpha-(1,6)-fucosyltransferase-like (LOC100166386), mRNA	0
XLOC_009109	XLOC_009109	MYZPE13164_G006_v1.0_000100520	scaffold_294:6226-7343	Mp1	Mn1	OK	1.04876	2.40526	2.29345	1.19752	1.74224	0.0023	0.0205372	yes	Linker histone H1/H5, domain H15|Histone H5|Winged helix-turn-helix DNA-binding domain	PREDICTED: Acyrthosiphon pisum histone H1A, sperm-like (LOC100574891), mRNA	5.55013e-149
XLOC_007749	XLOC_007749	MYZPE13164_G006_v1.0_000086140	scaffold_246:235940-244594	Mp1	Mn1	OK	9.85152	13.319	1.35197	0.435066	1.51427	0.0023	0.0205372	yes	Glycosyl transferase, family 10	PREDICTED: Acyrthosiphon pisum glycoprotein 3-alpha-L-fucosyltransferase A-like (LOC100167629), mRNA	0
XLOC_013277	XLOC_013277	MYZPE13164_G006_v1.0_000144610	scaffold_511:198339-211080	Mp1	Mn1	OK	19.1235	14.6948	0.768415	-0.380042	-1.51666	0.0023	0.0205372	yes	NULL	PREDICTED: Acyrthosiphon pisum uncharacterized LOC100162898 (LOC100162898), mRNA	0
XLOC_018743	XLOC_018743	MYZPE13164_G006_v1.0_000202920	scaffold_98:353020-386367	Mp1	Mn1	OK	43.6791	33.4077	0.764845	-0.386761	-1.4918	0.0023	0.0205372	yes	NULL	PREDICTED: Acyrthosiphon pisum uncharacterized LOC100166395 (LOC100166395), transcript variant X2, mRNA	0
XLOC_004462	XLOC_004462	MYZPE13164_G006_v1.0_000049820	scaffold_159:534478-540203	Mp1	Mn1	OK	3.83497	2.73349	0.71278	-0.488471	-1.56767	0.0023	0.0205372	yes	Furin-like cysteine-rich domain|EGF receptor, L domain|Serine-threonine/tyrosine-protein kinase catalytic domain|Protein kinase-like domain|Insulin-like growth factor binding protein, N-terminal|Tyrosine-protein kinase, catalytic domain|Furin-like repeat|Protein kinase domain|Protein kinase, ATP binding site|Tyrosine-protein kinase, active site	PREDICTED: Acyrthosiphon pisum epidermal growth factor receptor (LOC100168353), transcript variant X4, mRNA	0
XLOC_016809	XLOC_016809	MYZPE13164_G006_v1.0_000182010	scaffold_790:5292-11635	Mp1	Mn1	OK	1.92686	3.12064	1.61954	0.695586	1.38899	0.00235	0.0208974	yes	BTB/POZ|Kelch repeat type 1|BTB/Kelch-associated|BTB/POZ fold|Galactose oxidase, beta-propeller|BTB/POZ-like	PREDICTED: Acyrthosiphon pisum kelch-like protein 2 (LOC100165678), transcript variant X2, mRNA	0
XLOC_012931	XLOC_012931	MYZPE13164_G006_v1.0_000141070	scaffold_492:100867-116375	Mp1	Mn1	OK	34.6156	26.671	0.770489	-0.376153	-1.52123	0.00235	0.0208974	yes	EGF-like, laminin|Domain of unknown function DUF3456|Insulin-like growth factor binding protein, N-terminal|Furin-like repeat|Epidermal growth factor-like domain|EGF-like, conserved site|EGF-like calcium-binding, conserved site	PREDICTED: Acyrthosiphon pisum cysteine-rich with EGF-like domain protein 2 (LOC100161157), transcript variant X2, mRNA	0
XLOC_007177	XLOC_007177	MYZPE13164_G006_v1.0_000079580	scaffold_224:78186-94334	Mp1	Mn1	OK	0.660975	2.25603	3.41319	1.77112	1.6316	0.0024	0.0212567	yes	NULL	PREDICTED: Acyrthosiphon pisum uncharacterized LOC100571347 (LOC100571347), mRNA	0
XLOC_001851	XLOC_001851	MYZPE13164_G006_v1.0_000021060	scaffold_12:583454-590925	Mp1	Mn1	OK	4.4764	6.46937	1.44522	0.531285	1.49502	0.0024	0.0212567	yes	General substrate transporter|Major facilitator superfamily domain, general substrate transporter|Major facilitator superfamily domain|Sugar transporter, conserved site	PREDICTED: Acyrthosiphon pisum sugar transporter ERD6-like 7 (LOC100165328), transcript variant X2, mRNA	0
XLOC_004926	XLOC_004926	MYZPE13164_G006_v1.0_000055040	scaffold_168:143475-158852	Mp1	Mn1	OK	27.8547	36.0483	1.29415	0.372009	1.52064	0.00245	0.0216191	yes	Amino acid/polyamine transporter I	PREDICTED: Acyrthosiphon pisum high affinity cationic amino acid transporter 1 (LOC100162798), mRNA	0
XLOC_001899	XLOC_001899	MYZPE13164_G006_v1.0_000021320	scaffold_12:1085752-1120476	Mp1	Mn1	OK	210.787	160.978	0.763697	-0.388928	-1.51576	0.00245	0.0216191	yes	Tetratricopeptide TPR1|Tetratricopeptide-like helical|Tetratricopeptide repeat|Tetratricopeptide repeat-containing domain	PREDICTED: Acyrthosiphon pisum UDP-N-acetylglucosamine--peptide N-acetylglucosaminyltransferase 110 kDa subunit (LOC100165765), transcript variant X2, mRNA	0
XLOC_011845	XLOC_011845	MYZPE13164_G006_v1.0_000129450	scaffold_42:302065-397261	Mp1	Mn1	OK	16.5187	12.3799	0.749447	-0.416102	-1.53614	0.00245	0.0216191	yes	3'5'-cyclic nucleotide phosphodiesterase, catalytic domain|GAF domain|3'5'-cyclic nucleotide phosphodiesterase|HD/PDEase domain|3'5'-cyclic nucleotide phosphodiesterase, conserved site	PREDICTED: Acyrthosiphon pisum cGMP-specific 3',5'-cyclic phosphodiesterase (LOC100165174), transcript variant X2, mRNA	0
XLOC_007476	XLOC_007476	MYZPE13164_G006_v1.0_000083050	scaffold_236:106801-306005	Mp1	Mn1	OK	9.28665	0.0431432	0.00464573	-7.74988	-1.52439	0.00245	0.0216191	yes	NULL	PREDICTED: Acyrthosiphon pisum uncharacterized LOC103310882 (LOC103310882), partial mRNA	0
XLOC_015630	XLOC_015630	MYZPE13164_G006_v1.0_000169490	scaffold_693:81329-115080	Mp1	Mn1	OK	17.273	11.8558	0.686381	-0.542919	-1.44003	0.00255	0.0223411	yes	GNAT domain|Acyl-CoA N-acyltransferase	PREDICTED: Acyrthosiphon pisum arylalkylamine N-acetyltransferase-like (AANAT2), transcript variant X4, mRNA	0
XLOC_003623	XLOC_003623	MYZPE13164_G006_v1.0_000040470	scaffold_144:20143-30970	Mp1	Mn1	OK	117.983	90.9298	0.770703	-0.375754	-1.52252	0.0026	0.0226958	yes	Domain of unknown function DUF4149	PREDICTED: Acyrthosiphon pisum transmembrane protein 205 (LOC100168705), mRNA	0
XLOC_012898	XLOC_012898	MYZPE13164_G006_v1.0_000140550	scaffold_49:598326-606303	Mp1	Mn1	OK	2.11486	4.23001	2.00014	1.0001	1.42966	0.00265	0.023049	yes	Proline-tRNA ligase, class IIa, archaeal-type|Anticodon-binding	PREDICTED: Acyrthosiphon pisum bifunctional glutamate/proline--tRNA ligase (LOC100165283), mRNA	1.11284e-51
XLOC_000174	XLOC_000174	MYZPE13164_G006_v1.0_000002210	scaffold_10:851298-920554	Mp1	Mn1	OK	1.76574	3.08425	1.74672	0.804649	1.49789	0.00265	0.023049	yes	NULL	PREDICTED: Acyrthosiphon pisum AT-rich binding protein-like (LOC100575255), mRNA	0
XLOC_013722	XLOC_013722	MYZPE13164_G006_v1.0_000149340	scaffold_546:82921-90656	Mp1	Mn1	OK	58.9577	77.6753	1.31747	0.397775	1.48812	0.00265	0.023049	yes	Peptidase S1|Peptidase S1A, chymotrypsin-type|Trypsin-like cysteine/serine peptidase domain|Peptidase S1, trypsin family, active site	PREDICTED: Acyrthosiphon pisum serine protease 46-like (LOC100167503), transcript variant X1, mRNA	0
XLOC_014551	XLOC_014551	MYZPE13164_G006_v1.0_000158200	scaffold_61:25175-29344	Mp1	Mn1	OK	26.9593	21.0935	0.782419	-0.353986	-1.49753	0.00265	0.023049	yes	Mini-chromosome maintenance, DNA-dependent ATPase|MCM N-terminal domain|DNA replication licensing factor Mcm|Nucleic acid-binding, OB-fold|P-loop containing nucleoside triphosphate hydrolase|Mini-chromosome maintenance, conserved site	PREDICTED: Acyrthosiphon pisum DNA replication licensing factor Mcm5 (LOC100168203), mRNA	0
XLOC_009888	XLOC_009888	MYZPE13164_G006_v1.0_000108970	scaffold_325:251640-301779	Mp1	Mn1	OK	65.5252	87.0678	1.32877	0.410089	1.49063	0.0027	0.0233987	yes	Peptidase M1, alanine aminopeptidase/leukotriene A4 hydrolase|Peptidase M1, membrane alanine aminopeptidase, N-terminal|ERAP1-like C-terminal domain	PREDICTED: Acyrthosiphon pisum endoplasmic reticulum aminopeptidase 2 (LOC100161000), transcript variant X2, mRNA	0
XLOC_000571	XLOC_000571	MYZPE13164_G006_v1.0_000006260	scaffold_104:65498-94658	Mp1	Mn1	OK	19.2495	15.0358	0.781102	-0.356418	-1.47993	0.0027	0.0233987	yes	P-type ATPase, A domain|Cation-transporting P-type ATPase, subfamily V|Cation-transporting P-type ATPase|HAD-like domain|P-type ATPase, cytoplasmic domain N|P-type ATPase, phosphorylation site	PREDICTED: Acyrthosiphon pisum probable cation-transporting ATPase 13A3 (LOC100572674), transcript variant X7, mRNA	0
XLOC_011083	XLOC_011083	MYZPE13164_G006_v1.0_000121540	scaffold_382:72960-87703	Mp1	Mn1	OK	426.49	323.986	0.759656	-0.396581	-1.52759	0.0027	0.0233987	yes	Amino acid/polyamine transporter I	PREDICTED: Acyrthosiphon pisum b(0,+)-type amino acid transporter 1 (LOC100160046), transcript variant X2, mRNA	0
XLOC_014847	XLOC_014847	MYZPE13164_G006_v1.0_000161350	scaffold_631:52953-54492	Mp1	Mn1	OK	41.3064	31.3745	0.759555	-0.396774	-1.50122	0.0027	0.0233987	yes	NULL	Acyrthosiphon pisum PEST proteolytic signal-containing nuclear protein (Pcnp), mRNA	1.65663e-162
XLOC_007096	XLOC_007096	MYZPE13164_G006_v1.0_000078680	scaffold_221:345811-360659	Mp1	Mn1	OK	4.69154	10.3266	2.20112	1.13824	1.68857	0.00275	0.0237473	yes	MIF4G-like, type 3|Armadillo-type fold|MIF4-like, type 1/2/3|Initiation factor eIF-4 gamma, MA3	PREDICTED: Acyrthosiphon pisum uncharacterized LOC100160940 (LOC100160940), transcript variant X4, mRNA	0
XLOC_002835	XLOC_002835	MYZPE13164_G006_v1.0_000032100	scaffold_1323:11276-12454	Mp1	Mn1	OK	2.89472	5.84486	2.01915	1.01375	1.58451	0.00275	0.0237473	yes	NULL	PREDICTED: Diuraphis noxia uncharacterized LOC107169487 (LOC107169487), mRNA	3.93043e-61
XLOC_006693	XLOC_006693	MYZPE13164_G006_v1.0_000074790	scaffold_21:787484-798419	Mp1	Mn1	OK	32.4945	47.7536	1.46959	0.555415	1.54113	0.00275	0.0237473	yes	Pheromone/general odorant binding protein|Pheromone/general odorant binding protein, PBP/GOBP, domain	Myzus persicae clone MperOBP2 odorant-binding protein (OBP) mRNA, partial cds	0
XLOC_014022	XLOC_014022	MYZPE13164_G006_v1.0_000152500	scaffold_57:398658-403473	Mp1	Mn1	OK	2.84285	4.16676	1.4657	0.55159	1.52252	0.00275	0.0237473	yes	NULL	PREDICTED: Acyrthosiphon pisum GATA zinc finger domain-containing protein 14-like (LOC103307896), mRNA	0
XLOC_006066	XLOC_006066	MYZPE13164_G006_v1.0_000067350	scaffold_195:28631-44575	Mp1	Mn1	OK	25.5883	18.8843	0.738007	-0.438294	-1.47785	0.00275	0.0237473	yes	Glycoside hydrolase, family 2, immunoglobulin-like beta-sandwich|Glycoside hydrolase, family 2, TIM barrel|Glycosyl hydrolases family 2, sugar binding domain|Glycoside hydrolase, family 2|Galactose-binding domain-like|Glycoside hydrolase, superfamily|Glycoside hydrolase, family 2/20, immunoglobulin-like beta-sandwich domain|Glycoside hydrolase, catalytic domain|Glycoside hydrolase, family 2, acti…	PREDICTED: Acyrthosiphon pisum beta-glucuronidase (LOC100168343), transcript variant X1, mRNA	0
XLOC_008213	XLOC_008213	MYZPE13164_G006_v1.0_000091120	scaffold_261:7526-28641	Mp1	Mn1	OK	18.1342	13.7339	0.757352	-0.400965	-1.53267	0.0028	0.0240997	yes	Peptidase S1|Peptidase S1A, chymotrypsin-type|Trypsin-like cysteine/serine peptidase domain|Disulphide knot CLIP|Peptidase S1, trypsin family, active site	PREDICTED: Acyrthosiphon pisum proclotting enzyme (LOC100163730), transcript variant X1, mRNA	0
XLOC_006122	XLOC_006122	MYZPE13164_G006_v1.0_000068230	scaffold_1960:61-1075	Mp1	Mn1	OK	0.547855	3.21653	5.87114	2.55364	2.22	0.00285	0.0244487	yes	NULL	PREDICTED: Diuraphis noxia uncharacterized LOC107171807 (LOC107171807), partial mRNA	1.74415e-100
XLOC_015081	XLOC_015081	MYZPE13164_G006_v1.0_000163820	scaffold_647:57710-63937	Mp1	Mn1	OK	130.298	166.449	1.27745	0.353268	1.49258	0.00285	0.0244487	yes	ThiJ/PfpI|DJ-1	PREDICTED: Acyrthosiphon pisum protein DJ-1-like (LOC100165029), transcript variant X5, mRNA	0
XLOC_004705	XLOC_004705	MYZPE13164_G006_v1.0_000052580	scaffold_163:11672-98709	Mp1	Mn1	OK	3.26479	1.6684	0.511028	-0.968527	-1.36512	0.00285	0.0244487	yes	NULL	PREDICTED: Acyrthosiphon pisum uncharacterized LOC107882420 (LOC107882420), ncRNA	1.32377e-26
XLOC_003834	XLOC_003834	MYZPE13164_G006_v1.0_000043140	scaffold_148:286413-292458	Mp1	Mn1	OK	37.7032	49.3312	1.30841	0.387814	1.50357	0.0029	0.0247943	yes	NULL	PREDICTED: Acyrthosiphon pisum nucleolar protein 11 (LOC100163266), mRNA	0
XLOC_003046	XLOC_003046	MYZPE13164_G006_v1.0_000034530	scaffold_136:356844-363998	Mp1	Mn1	OK	20.7388	16.1117	0.776887	-0.364223	-1.49098	0.0029	0.0247943	yes	Ubiquitin domain|Zinc finger, PHD-finger|SRA-YDG|Domain of unknown function DUF3590|Ubiquitin|Zinc finger, FYVE/PHD-type|PUA-like domain|Ribosomal protein L2 domain 2|Zinc finger, RING/FYVE/PHD-type|Zinc finger, RING-type|Zinc finger, PHD-type|Ubiquitin supergroup	PREDICTED: Acyrthosiphon pisum E3 ubiquitin-protein ligase UHRF1 (LOC100162095), transcript variant X1, mRNA	0
XLOC_008053	XLOC_008053	MYZPE13164_G006_v1.0_000089520	scaffold_256:237303-249609	Mp1	Mn1	OK	0.888309	2.04855	2.30612	1.20547	1.48199	0.00295	0.0251395	yes	ABC transporter-like|ABC-2 type transporter|P-loop containing nucleoside triphosphate hydrolase|AAA+ ATPase domain|ABC transporter, conserved site	PREDICTED: Acyrthosiphon pisum protein scarlet (LOC100164829), transcript variant X2, mRNA	0
XLOC_008533	XLOC_008533	MYZPE13164_G006_v1.0_000094550	scaffold_2742:77-2718	Mp1	Mn1	OK	14.4359	23.3899	1.62026	0.696227	1.4897	0.00295	0.0251395	yes	NULL	PREDICTED: Acyrthosiphon pisum gastrula zinc finger protein xFG20-1 (LOC100573808), mRNA	1.65619e-138
XLOC_003942	XLOC_003942	MYZPE13164_G006_v1.0_000044350	scaffold_15:420526-431640	Mp1	Mn1	OK	64.4455	97.0563	1.50602	0.590741	1.49374	0.00295	0.0251395	yes	Macrophage migration inhibitory factor|Tautomerase/MIF superfamily	Myzus persicae macrophage migration inhibitory factor (MIF4) mRNA, complete cds	3.21715e-144
XLOC_013846	XLOC_013846	MYZPE13164_G006_v1.0_000150650	scaffold_554:77307-92851	Mp1	Mn1	OK	31.3377	46.6664	1.48915	0.574485	1.51923	0.00295	0.0251395	yes	Histidine phosphatase superfamily, clade-2	PREDICTED: Acyrthosiphon pisum lysosomal acid phosphatase-like (LOC100164093), transcript variant X1, mRNA	0
XLOC_003312	XLOC_003312	MYZPE13164_G006_v1.0_000037230	scaffold_14:734904-740810	Mp1	Mn1	OK	0.453198	6.54066	14.4322	3.85122	2.02456	0.003	0.0254854	yes	MULE transposase domain|Zinc finger, RING/FYVE/PHD-type|Zinc finger, RING-type	PREDICTED: Acyrthosiphon pisum uncharacterized LOC107883855 (LOC107883855), mRNA	0
XLOC_015667	XLOC_015667	MYZPE13164_G006_v1.0_000169960	scaffold_699:127374-131666	Mp1	Mn1	OK	0.967367	5.28574	5.46405	2.44997	1.6423	0.003	0.0254854	yes	NULL	PREDICTED: Acyrthosiphon pisum uncharacterized LOC100570987 (LOC100570987), transcript variant X2, mRNA	1.40923e-54
XLOC_017926	XLOC_017926	MYZPE13164_G006_v1.0_000193900	scaffold_896:45865-65552	Mp1	Mn1	OK	1.99796	3.08467	1.54391	0.626585	1.52577	0.003	0.0254854	yes	Organic anion transporter polypeptide OATP|Major facilitator superfamily domain, general substrate transporter|Kazal domain	PREDICTED: Acyrthosiphon pisum solute carrier organic anion transporter family member 4C1 (LOC100167754), mRNA	0
XLOC_000313	XLOC_000313	MYZPE13164_G006_v1.0_000003650	scaffold_101:596276-604056	Mp1	Mn1	OK	48.6605	38.7815	0.79698	-0.327385	-1.49119	0.003	0.0254854	yes	Heat shock protein 70 family|Heat shock protein 70, conserved site	PREDICTED: Acyrthosiphon pisum heat shock protein 70 B2 (LOC100168026), mRNA	0
XLOC_009861	XLOC_009861	MYZPE13164_G006_v1.0_000108620	scaffold_324:104108-109899	Mp1	Mn1	OK	180.868	140.06	0.77438	-0.368886	-1.47793	0.003	0.0254854	yes	Heat shock protein Hsp90 family|Endoplasmin|Heat shock protein Hsp90, N-terminal|Ribosomal protein S5 domain 2-type fold|Histidine kinase-like ATPase, ATP-binding domain|Heat shock protein Hsp90, conserved site	PREDICTED: Diuraphis noxia endoplasmin homolog (LOC107173598), mRNA	0
XLOC_008279	XLOC_008279	MYZPE13164_G006_v1.0_000091890	scaffold_264:370462-373719	Mp1	Mn1	OK	946.688	704.021	0.743667	-0.427271	-1.49166	0.003	0.0254854	yes	NULL	Acyrthosiphon pisum mRNA, clone: ACI0AAF1YE18, full-insert cDNA sequence based on ESTs (5'-EST:ACI0AAF1YE18AAM1, 3'-EST ACI2AAF1YK05BBM1)	5.8746e-172
XLOC_013867	XLOC_013867	MYZPE13164_G006_v1.0_000150850	scaffold_555:180641-184270	Mp1	Mn1	OK	0.743504	2.1623	2.90827	1.54016	1.73027	0.00305	0.0258286	yes	UDP-glucuronosyl/UDP-glucosyltransferase	PREDICTED: Acyrthosiphon pisum UDP-glucuronosyltransferase 2B17 (LOC100169601), mRNA	0
XLOC_006316	XLOC_006316	MYZPE13164_G006_v1.0_000070420	scaffold_20:171815-176898	Mp1	Mn1	OK	6.39488	9.42638	1.47405	0.559787	1.44916	0.00305	0.0258286	yes	tRNA-dihydrouridine synthase|Aldolase-type TIM barrel|tRNA-dihydrouridine synthase, conserved site	PREDICTED: Acyrthosiphon pisum tRNA-dihydrouridine(20a/20b) synthase [NAD(P)+]-like (LOC100167730), transcript variant X1, mRNA	0
XLOC_012969	XLOC_012969	MYZPE13164_G006_v1.0_000141460	scaffold_495:54691-140595	Mp1	Mn1	OK	2.12857	3.04516	1.43061	0.516631	1.46781	0.00305	0.0258286	yes	G protein-coupled receptor, rhodopsin-like|Neurokinin receptor|GPCR, rhodopsin-like, 7TM	PREDICTED: Acyrthosiphon pisum tachykinin-like peptides receptor 99D (LOC100161716), transcript variant X2, mRNA	0
XLOC_010056	XLOC_010056	MYZPE13164_G006_v1.0_000110760	scaffold_335:205197-231451	Mp1	Mn1	OK	49.2202	38.9093	0.790515	-0.339136	-1.45898	0.00305	0.0258286	yes	Myosin head, motor domain|IQ motif, EF-hand binding site|Myosin tail|Myosin, N-terminal, SH3-like|P-loop containing nucleoside triphosphate hydrolase|Myosin-like IQ motif-containing domain	PREDICTED: Acyrthosiphon pisum myosin heavy chain 2 (LOC100163013), transcript variant X4, mRNA	0
XLOC_013061	XLOC_013061	MYZPE13164_G006_v1.0_000142890	scaffold_5:1831995-1844348	Mp1	Mn1	OK	19.4913	31.7665	1.62978	0.704678	1.59148	0.0031	0.0261647	yes	Thioredoxin-like fold	PREDICTED: Acyrthosiphon pisum uncharacterized LOC100161052 (LOC100161052), transcript variant X2, mRNA	9.31144e-95
XLOC_006988	XLOC_006988	MYZPE13164_G006_v1.0_000077370	scaffold_218:5-3787	Mp1	Mn1	OK	2.62037	4.19034	1.59914	0.677295	1.45626	0.0031	0.0261647	yes	MULE transposase domain	PREDICTED: Diuraphis noxia uncharacterized LOC107171641 (LOC107171641), ncRNA	2.02303e-116
XLOC_009002	XLOC_009002	MYZPE13164_G006_v1.0_000099560	scaffold_290:315164-330962	Mp1	Mn1	OK	43.4863	34.3616	0.790171	-0.339764	-1.49908	0.0031	0.0261647	yes	Peptidase S1|Peptidase S1A, chymotrypsin-type|Trypsin-like cysteine/serine peptidase domain|Peptidase S1, trypsin family, active site	PREDICTED: Acyrthosiphon pisum uncharacterized LOC100164097 (LOC100164097), transcript variant X2, mRNA	0
XLOC_003268	XLOC_003268	MYZPE13164_G006_v1.0_000036900	scaffold_1397:2144-7824	Mp1	Mn1	OK	8.14822	0.422485	0.0518501	-4.26951	-2.48317	0.0031	0.0261647	yes	Domain of unknown function DUF4371|Ribonuclease H-like domain|Zinc finger, TTF-type	PREDICTED: Acyrthosiphon pisum uncharacterized LOC107883591 (LOC107883591), ncRNA	9.11796e-32
XLOC_004317	XLOC_004317	MYZPE13164_G006_v1.0_000048210	scaffold_156:86725-92659	Mp1	Mn1	OK	16.9049	22.8217	1.35	0.43296	1.4905	0.00315	0.0265113	yes	NULL	PREDICTED: Acyrthosiphon pisum uncharacterized LOC100162005 (LOC100162005), mRNA	0
XLOC_004656	XLOC_004656	MYZPE13164_G006_v1.0_000052170	scaffold_162:364258-375810	Mp1	Mn1	OK	2.74801	1.85276	0.674218	-0.568713	-1.40302	0.00315	0.0265113	yes	Generative cell specific-1, HAP2-GCS1	PREDICTED: Acyrthosiphon pisum uncharacterized LOC100569456 (LOC100569456), mRNA	0
XLOC_012394	XLOC_012394	MYZPE13164_G006_v1.0_000135280	scaffold_453:102707-107862	Mp1	Mn1	OK	2.66911	5.27165	1.97506	0.981895	1.47353	0.0032	0.0268531	yes	NULL	PREDICTED: Diuraphis noxia uncharacterized LOC107172177 (LOC107172177), mRNA	3.94306e-114
XLOC_001105	XLOC_001105	MYZPE13164_G006_v1.0_000012500	scaffold_110:50255-57363	Mp1	Mn1	OK	32.9944	43.3919	1.31513	0.395202	1.44684	0.0032	0.0268531	yes	NULL	PREDICTED: Acyrthosiphon pisum uncharacterized LOC100159171 (LOC100159171), ncRNA	7.19361e-128
XLOC_005346	XLOC_005346	MYZPE13164_G006_v1.0_000059780	scaffold_178:472222-501641	Mp1	Mn1	OK	17.2244	22.0329	1.27917	0.35521	1.45541	0.0032	0.0268531	yes	Prostanoid receptor|G protein-coupled receptor, rhodopsin-like|GPCR, rhodopsin-like, 7TM	PREDICTED: Diuraphis noxia prostaglandin E2 receptor EP4 subtype (LOC107164206), mRNA	0
XLOC_005035	XLOC_005035	MYZPE13164_G006_v1.0_000056200	scaffold_17:1192362-1219156	Mp1	Mn1	OK	60.6751	89.7825	1.47973	0.56533	1.52143	0.00325	0.0271921	yes	Aldehyde dehydrogenase domain|Aldehyde/histidinol dehydrogenase|Aldehyde dehydrogenase, C-terminal|Aldehyde dehydrogenase, N-terminal|Aldehyde dehydrogenase, conserved site	PREDICTED: Acyrthosiphon pisum aldehyde dehydrogenase (LOC100164885), mRNA	0
XLOC_015555	XLOC_015555	MYZPE13164_G006_v1.0_000168650	scaffold_689:123650-126315	Mp1	Mn1	OK	15.4638	20.7005	1.33864	0.42077	1.44544	0.00325	0.0271921	yes	Lanthionine synthetase C-like|LanC-like protein, eukaryotic	PREDICTED: Acyrthosiphon pisum lanC-like protein 3 homolog (LOC100165376), transcript variant X1, mRNA	0
XLOC_001063	XLOC_001063	MYZPE13164_G006_v1.0_000012190	scaffold_11:790577-799536	Mp1	Mn1	OK	1.91669	1.26952	0.662353	-0.594328	-1.44175	0.00325	0.0271921	yes	NULL	PREDICTED: Acyrthosiphon pisum centrosomal protein of 131 kDa-like (LOC100570406), mRNA	0
XLOC_014789	XLOC_014789	MYZPE13164_G006_v1.0_000160770	scaffold_629:153735-155950	Mp1	Mn1	OK	5.58766	3.37727	0.604415	-0.726388	-1.51384	0.00325	0.0271921	yes	Transcription factor TFIIE beta subunit, DNA-binding domain|Winged helix-turn-helix DNA-binding domain|Transcription initiation factor TFIIE, beta subunit	Acyrthosiphon pisum transcription initiation factor IIE subunit beta-like (LOC100162847), mRNA	0
XLOC_002275	XLOC_002275	MYZPE13164_G006_v1.0_000025670	scaffold_1252:13927-15947	Mp1	Mn1	OK	8.45165	22.6714	2.68248	1.42357	1.76507	0.0033	0.0275322	yes	NULL	Acyrthosiphon pisum CG14095-like (LOC100164752), mRNA &gt;gi|239791397|dbj|AK341941.1| Acyrthosiphon pisum ACYPI005742 mRNA, clone: 183G19, complete cds, full-insert cDNA sequence based on the ESTs (5'-EST:EX638504, 3'-EST:EX639526)	2.84049e-104
XLOC_014754	XLOC_014754	MYZPE13164_G006_v1.0_000160310	scaffold_623:65499-69361	Mp1	Mn1	OK	58.8895	74.3262	1.26213	0.335862	1.48999	0.0033	0.0275322	yes	Ubiquitin domain|Ubiquitin|Ubiquitin supergroup|Ubiquitin conserved site	PREDICTED: Acyrthosiphon pisum polyubiquitin-G (LOC100166931), transcript variant X1, mRNA	0
XLOC_012557	XLOC_012557	MYZPE13164_G006_v1.0_000137010	scaffold_463:156219-187173	Mp1	Mn1	OK	39.0788	29.8253	0.763209	-0.389849	-1.43788	0.0033	0.0275322	yes	Kazal domain	PREDICTED: Acyrthosiphon pisum serine protease inhibitor dipetalogastin (LOC100161124), mRNA	0
XLOC_008020	XLOC_008020	MYZPE13164_G006_v1.0_000089100	scaffold_255:205889-216438	Mp1	Mn1	OK	18.1956	13.6022	0.747557	-0.419745	-1.48396	0.00335	0.027865	yes	PDGF/VEGF domain	Acyrthosiphon pisum PDGF- and VEGF-related factor 1-like (LOC100165354), mRNA	0
XLOC_010791	XLOC_010791	MYZPE13164_G006_v1.0_000118510	scaffold_369:2512-159184	Mp1	Mn1	OK	39.3805	55.3916	1.40657	0.492185	1.46496	0.0034	0.0282062	yes	Acyl-CoA dehydrogenase/oxidase C-terminal|Acyl-CoA oxidase/dehydrogenase, central domain|Acyl-CoA dehydrogenase/oxidase, N-terminal|Acyl-CoA dehydrogenase/oxidase, N-terminal and middle domain|Acyl-CoA dehydrogenase, conserved site	Acyrthosiphon pisum glutaryl-Coenzyme A dehydrogenase-like (LOC100163339), mRNA	0
XLOC_003544	XLOC_003544	MYZPE13164_G006_v1.0_000039910	scaffold_143:210133-221033	Mp1	Mn1	OK	198.289	259.972	1.31107	0.390747	1.48388	0.0034	0.0282062	yes	Haemolymph juvenile hormone binding	PREDICTED: Diuraphis noxia circadian clock-controlled protein-like (LOC107167123), mRNA	0
XLOC_008078	XLOC_008078	MYZPE13164_G006_v1.0_000089630	scaffold_256:359302-381116	Mp1	Mn1	OK	80.2611	63.7897	0.794778	-0.331376	-1.45628	0.00345	0.028542	yes	Chitin binding domain	PREDICTED: Acyrthosiphon pisum cell surface glycoprotein 1 (LOC100165921), mRNA	0
XLOC_003299	XLOC_003299	MYZPE13164_G006_v1.0_000037360	scaffold_14:1120446-1176584	Mp1	Mn1	OK	22.4284	17.6231	0.785752	-0.347854	-1.45791	0.00345	0.028542	yes	Fibroblast growth factor family|Cytokine, IL-1-like	PREDICTED: Acyrthosiphon pisum merozoite surface antigen 2 (LOC100569010), mRNA	0
XLOC_016148	XLOC_016148	MYZPE13164_G006_v1.0_000174910	scaffold_734:21639-26165	Mp1	Mn1	OK	9.68727	14.2767	1.47376	0.559499	1.44379	0.0035	0.0288716	yes	Zinc finger, DHHC-type, palmitoyltransferase	PREDICTED: Acyrthosiphon pisum palmitoyltransferase ZDHHC3 (LOC100158897), transcript variant X1, mRNA	0
XLOC_017208	XLOC_017208	MYZPE13164_G006_v1.0_000186160	scaffold_82:109646-124305	Mp1	Mn1	OK	8.76013	11.7781	1.34451	0.427083	1.4502	0.0035	0.0288716	yes	NULL	PREDICTED: Diuraphis noxia uncharacterized LOC107163104 (LOC107163104), mRNA	0
XLOC_008452	XLOC_008452	MYZPE13164_G006_v1.0_000093640	scaffold_27:931626-936061	Mp1	Mn1	OK	168.18	220.489	1.31103	0.3907	1.44548	0.0035	0.0288716	yes	Learning associated protein 18-like	Acyrthosiphon pisum UPF0446 protein C12orf31 homolog-like (LOC100168147), mRNA	9.44284e-160
XLOC_014025	XLOC_014025	MYZPE13164_G006_v1.0_000152540	scaffold_57:477645-482743	Mp1	Mn1	OK	80.5454	100.913	1.25287	0.32524	1.44996	0.0035	0.0288716	yes	Methylmalonate-semialdehyde dehydrogenase|Aldehyde dehydrogenase domain|Aldehyde/histidinol dehydrogenase|Aldehyde dehydrogenase, C-terminal|Aldehyde dehydrogenase, N-terminal|Aldehyde dehydrogenase, conserved site	PREDICTED: Acyrthosiphon pisum probable methylmalonate-semialdehyde dehydrogenase [acylating], mitochondrial (LOC100168589), mRNA	0
XLOC_010929	XLOC_010929	MYZPE13164_G006_v1.0_000119970	scaffold_374:264117-270956	Mp1	Mn1	OK	82.6634	65.466	0.791959	-0.336503	-1.44962	0.0035	0.0288716	yes	Zinc finger, C2H2-like|Zinc finger, U1-type|Zinc finger, C2H2	PREDICTED: Acyrthosiphon pisum zinc finger protein on ecdysone puffs (LOC100163550), mRNA	0
XLOC_016070	XLOC_016070	MYZPE13164_G006_v1.0_000174010	scaffold_728:37713-49493	Mp1	Mn1	OK	4.70226	3.05908	0.650555	-0.620257	-1.32578	0.0035	0.0288716	yes	Major facilitator superfamily|Major facilitator superfamily associated domain|Major facilitator superfamily domain, general substrate transporter	PREDICTED: Acyrthosiphon pisum major facilitator superfamily domain-containing protein 6-A (LOC100570722), mRNA	0
XLOC_011339	XLOC_011339	MYZPE13164_G006_v1.0_000124400	scaffold_397:84462-93833	Mp1	Mn1	OK	8.24214	12.996	1.57677	0.656973	1.48416	0.00355	0.0292094	yes	Malate dehydrogenase, type 2|Lactate/malate dehydrogenase, N-terminal|ER lumen protein retaining receptor|Lactate/malate dehydrogenase, C-terminal|Lactate dehydrogenase/glycoside hydrolase, family 4, C-terminal|NAD(P)-binding domain|Malate dehydrogenase, active site	PREDICTED: Acyrthosiphon pisum malate dehydrogenase, cytoplasmic (LOC100160021), transcript variant X3, mRNA	0
XLOC_005736	XLOC_005736	MYZPE13164_G006_v1.0_000063950	scaffold_187:322891-333441	Mp1	Mn1	OK	16.3331	22.3203	1.36657	0.450559	1.43797	0.00355	0.0292094	yes	Armadillo-type fold|Armadillo-like helical	PREDICTED: Acyrthosiphon pisum integrator complex subunit 4 (LOC100160668), mRNA	0
XLOC_006407	XLOC_006407	MYZPE13164_G006_v1.0_000071200	scaffold_200:221149-232709	Mp1	Mn1	OK	47.8535	37.6789	0.78738	-0.344868	-1.40145	0.00355	0.0292094	yes	NULL	PREDICTED: Diuraphis noxia skin secretory protein xP2-like (LOC107173689), mRNA	0
XLOC_003949	XLOC_003949	MYZPE13164_G006_v1.0_000044440	scaffold_15:514821-532456	Mp1	Mn1	OK	7.97206	5.94312	0.745493	-0.423733	-1.43503	0.00355	0.0292094	yes	Glucose-methanol-choline oxidoreductase, N-terminal|Glucose-methanol-choline oxidoreductase, C-terminal	PREDICTED: Acyrthosiphon pisum uncharacterized LOC100164798 (LOC100164798), mRNA	0
XLOC_013748	XLOC_013748	MYZPE13164_G006_v1.0_000149630	scaffold_549:197826-199838	Mp1	Mn1	OK	3.65788	1.53153	0.418692	-1.25604	-1.36094	0.00355	0.0292094	yes	MULE transposase domain	PREDICTED: Acyrthosiphon pisum uncharacterized LOC100570987 (LOC100570987), transcript variant X2, mRNA	1.52022e-152
XLOC_003082	XLOC_003082	MYZPE13164_G006_v1.0_000034880	scaffold_1367:17563-21035	Mp1	Mn1	OK	1.80007	3.31083	1.83928	0.879138	1.52723	0.0036	0.0295398	yes	HECT	PREDICTED: Acyrthosiphon pisum uncharacterized LOC107882760 (LOC107882760), mRNA	8.19669e-32
XLOC_011336	XLOC_011336	MYZPE13164_G006_v1.0_000124360	scaffold_397:15194-60129	Mp1	Mn1	OK	25.2544	32.0985	1.27101	0.34597	1.47175	0.0036	0.0295398	yes	CD36 antigen	PREDICTED: Acyrthosiphon pisum scavenger receptor class B member 1 (LOC100168235), transcript variant X3, mRNA	0
XLOC_005770	XLOC_005770	MYZPE13164_G006_v1.0_000064260	scaffold_188:53897-79879	Mp1	Mn1	OK	5.69607	4.05162	0.711301	-0.491468	-1.47917	0.0036	0.0295398	yes	Homeobox domain|Homeodomain, metazoa|Helix-turn-helix motif|Homeodomain-like|Homeobox, conserved site	PREDICTED: Acyrthosiphon pisum homeobox protein Nkx-6.1 (LOC100158950), mRNA	0
XLOC_010701	XLOC_010701	MYZPE13164_G006_v1.0_000117550	scaffold_365:270350-272924	Mp1	Mn1	OK	5.32922	3.06112	0.574403	-0.799864	-1.50208	0.0036	0.0295398	yes	Translation Initiation factor eIF- 4e|Translation Initiation factor eIF- 4e-like domain|Eukaryotic translation initiation factor 4E (eIF-4E), conserved site	PREDICTED: Acyrthosiphon pisum eukaryotic translation initiation factor 4E (LOC103309955), transcript variant X3, mRNA	0
XLOC_000257	XLOC_000257	MYZPE13164_G006_v1.0_000002800	scaffold_1001:12844-21742	Mp1	Mn1	OK	1.91019	4.23012	2.21451	1.14699	1.50901	0.00365	0.0298769	yes	Small GTPase superfamily|P-loop containing nucleoside triphosphate hydrolase|Small GTPase superfamily, Ras type|Small GTPase superfamily, Rho type|Small GTPase superfamily, Rab type|Ran GTPase|Small GTP-binding protein domain	PREDICTED: Acyrthosiphon pisum ras-related protein Rab-39B (LOC100163307), mRNA	5.27371e-169
XLOC_010691	XLOC_010691	MYZPE13164_G006_v1.0_000117390	scaffold_365:133296-148564	Mp1	Mn1	OK	22.2548	17.2392	0.774629	-0.368423	-1.42343	0.00365	0.0298769	yes	Haem peroxidase, animal|Haem peroxidase, animal, subgroup|Haem peroxidase	PREDICTED: Acyrthosiphon pisum peroxidase (LOC100570185), mRNA	0
XLOC_012651	XLOC_012651	MYZPE13164_G006_v1.0_000137950	scaffold_47:225235-249101	Mp1	Mn1	OK	48.5812	4.21182	0.0866966	-3.52788	-2.65648	0.00365	0.0298769	yes	Glutathione S-transferase, C-terminal|Glutathione S-transferase, N-terminal|Glutathione S-transferase, C-terminal-like|Thioredoxin-like fold	Acyrthosiphon pisum glutathione S-transferase (LOC100570856), mRNA	0
XLOC_008684	XLOC_008684	MYZPE13164_G006_v1.0_000095890	scaffold_28:426797-433299	Mp1	Mn1	OK	109.903	87.3419	0.794715	-0.33149	-1.44303	0.0037	0.0302083	yes	Proteasome, subunit alpha/beta|Proteasome, alpha-subunit, N-terminal domain|Proteasome A-type subunit	Acyrthosiphon pisum mRNA, clone: ACI0AAB4YG17, full-insert cDNA sequence based on ESTs (5'-EST:ACI0AAB4YG17AAM1, 3'-EST ACI2AAB1YG05BBM1)	0
XLOC_006993	XLOC_006993	MYZPE13164_G006_v1.0_000077500	scaffold_218:156273-159264	Mp1	Mn1	OK	7.15428	9.86908	1.37947	0.46411	1.43943	0.00375	0.0305424	yes	Asparagine-linked glycosylation protein 1-like	PREDICTED: Acyrthosiphon pisum chitobiosyldiphosphodolichol beta-mannosyltransferase (LOC100166741), mRNA	0
XLOC_006237	XLOC_006237	MYZPE13164_G006_v1.0_000069700	scaffold_2:1245578-1263374	Mp1	Mn1	OK	42.2185	33.5586	0.794877	-0.331196	-1.45684	0.00375	0.0305424	yes	Peptidase C45, acyl-coenzyme A:6-aminopenicillanic acid acyl-transferase	PREDICTED: Acyrthosiphon pisum uncharacterized LOC100164792 (LOC100164792), transcript variant X1, mRNA	0
XLOC_013066	XLOC_013066	MYZPE13164_G006_v1.0_000142020	scaffold_5:167422-180699	Mp1	Mn1	OK	5.26398	7.63539	1.4505	0.536546	1.45214	0.0038	0.0308708	yes	Fibronectin, type III|EGF-like, conserved site|Immunoglobulin-like fold|Epidermal growth factor-like domain	PREDICTED: Acyrthosiphon pisum uncharacterized LOC100166399 (LOC100166399), mRNA	0
XLOC_004823	XLOC_004823	MYZPE13164_G006_v1.0_000053890	scaffold_1651:3954-13496	Mp1	Mn1	OK	2.24059	3.20348	1.42975	0.515759	1.3802	0.0038	0.0308708	yes	Fibronectin, type III|Immunoglobulin I-set|Immunoglobulin-like fold|Immunoglobulin subtype 2|Immunoglobulin subtype|Immunoglobulin-like domain	PREDICTED: Acyrthosiphon pisum neuroglian-like (LOC100168201), mRNA	0
XLOC_014599	XLOC_014599	MYZPE13164_G006_v1.0_000158670	scaffold_61:690802-706479	Mp1	Mn1	OK	51.0484	65.2357	1.27792	0.353796	1.40574	0.0038	0.0308708	yes	NULL	PREDICTED: Acyrthosiphon pisum putative uncharacterized protein DDB_G0282133 (LOC100162254), transcript variant X1, mRNA	0
XLOC_015870	XLOC_015870	MYZPE13164_G006_v1.0_000172030	scaffold_71:236434-240832	Mp1	Mn1	OK	308.798	384.864	1.24633	0.317684	1.43852	0.0038	0.0308708	yes	Cytochrome c oxidase, subunit VIb	PREDICTED: Acyrthosiphon pisum cytochrome c oxidase subunit 6B2 (LOC100569599), transcript variant X2, mRNA	2.77918e-108
XLOC_015048	XLOC_015048	MYZPE13164_G006_v1.0_000163400	scaffold_644:6179-29055	Mp1	Mn1	OK	37.2233	29.9137	0.803628	-0.315401	-1.41608	0.0038	0.0308708	yes	Chitin binding domain	PREDICTED: Acyrthosiphon pisum DEP domain-containing protein DDB_G0279099 (LOC100169018), mRNA	0
XLOC_013091	XLOC_013091	MYZPE13164_G006_v1.0_000142520	scaffold_5:1235527-1242624	Mp1	Mn1	OK	48.5607	38.2917	0.788533	-0.342757	-1.45047	0.0038	0.0308708	yes	Orange	PREDICTED: Acyrthosiphon pisum uncharacterized LOC100164338 (LOC100164338), ncRNA	1.46037e-111
XLOC_002034	XLOC_002034	MYZPE13164_G006_v1.0_000022950	scaffold_1218:13175-25945	Mp1	Mn1	OK	1.60982	1.02734	0.63817	-0.647987	-1.44404	0.0038	0.0308708	yes	G protein-coupled receptor, rhodopsin-like|GPCR, rhodopsin-like, 7TM	PREDICTED: Acyrthosiphon pisum probable G-protein coupled receptor 61 (LOC100574301), mRNA	0
XLOC_002511	XLOC_002511	MYZPE13164_G006_v1.0_000028350	scaffold_129:258035-267595	Mp1	Mn1	OK	8.10751	11.4002	1.40613	0.491727	1.42904	0.00385	0.0311913	yes	NULL	PREDICTED: Acyrthosiphon pisum uncharacterized LOC100159791 (LOC100159791), mRNA	0
XLOC_014758	XLOC_014758	MYZPE13164_G006_v1.0_000160380	scaffold_623:131751-137480	Mp1	Mn1	OK	21.3199	27.8325	1.30547	0.384565	1.42718	0.00385	0.0311913	yes	Short-chain dehydrogenase/reductase SDR|Glucose/ribitol dehydrogenase|NAD(P)-binding domain	PREDICTED: Acyrthosiphon pisum serine 3-dehydrogenase-like (LOC100169616), transcript variant X1, mRNA	0
XLOC_006348	XLOC_006348	MYZPE13164_G006_v1.0_000070950	scaffold_20:1123768-1134992	Mp1	Mn1	OK	36.4364	47.216	1.29584	0.373892	1.42285	0.00385	0.0311913	yes	FAD dependent oxidoreductase	PREDICTED: Acyrthosiphon pisum L-2-hydroxyglutarate dehydrogenase, mitochondrial (LOC100161579), transcript variant X4, mRNA	0
XLOC_000798	XLOC_000798	MYZPE13164_G006_v1.0_000009040	scaffold_1062:15040-35900	Mp1	Mn1	OK	21.4572	16.5813	0.772758	-0.371912	-1.42985	0.00385	0.0311913	yes	Xanthine/uracil/vitamin C permease	PREDICTED: Acyrthosiphon pisum solute carrier family 23 member 2 (LOC100166184), mRNA	0
XLOC_008307	XLOC_008307	MYZPE13164_G006_v1.0_000092270	scaffold_266:333793-342798	Mp1	Mn1	OK	97.1076	69.9889	0.720735	-0.472459	-1.47757	0.00385	0.0311913	yes	Armet protein	PREDICTED: Acyrthosiphon pisum mesencephalic astrocyte-derived neurotrophic factor homolog (LOC100167188), mRNA	0
XLOC_011332	XLOC_011332	MYZPE13164_G006_v1.0_000124310	scaffold_3960:1-1126	Mp1	Mn1	OK	4.50624	0.706862	0.156862	-2.67243	-2.15906	0.00385	0.0311913	yes	HAT dimerisation domain, C-terminal|Ribonuclease H-like domain	PREDICTED: Acyrthosiphon pisum zinc finger MYM-type protein 1-like (LOC103310001), mRNA	4.6372e-122
XLOC_010675	XLOC_010675	MYZPE13164_G006_v1.0_000117320	scaffold_3642:186-1516	Mp1	Mn1	OK	0.475128	10.5545	22.214	4.4734	3.71113	0.0039	0.0315264	yes	NULL	PREDICTED: Acyrthosiphon pisum zinc finger BED domain-containing protein RICESLEEPER 1-like (LOC107882680), mRNA	0
XLOC_016738	XLOC_016738	MYZPE13164_G006_v1.0_000181210	scaffold_782:41964-70801	Mp1	Mn1	OK	19.7096	15.4809	0.785452	-0.348405	-1.47413	0.0039	0.0315264	yes	NULL	PREDICTED: Acyrthosiphon pisum serine-rich adhesin for platelets (LOC100167373), transcript variant X1, mRNA	0
XLOC_005193	XLOC_005193	MYZPE13164_G006_v1.0_000058070	scaffold_173:501612-508850	Mp1	Mn1	OK	7.62276	11.5292	1.51247	0.596911	1.42103	0.00395	0.0318502	yes	Acetyl-coenzyme A transporter 1|Major facilitator superfamily domain, general substrate transporter	PREDICTED: Acyrthosiphon pisum acetyl-coenzyme A transporter 1-like (LOC100161783), transcript variant X2, mRNA	0
XLOC_017608	XLOC_017608	MYZPE13164_G006_v1.0_000190470	scaffold_865:14925-39205	Mp1	Mn1	OK	5.92761	7.71008	1.30071	0.379294	1.43124	0.00395	0.0318502	yes	C2 domain	PREDICTED: Acyrthosiphon pisum coiled-coil and C2 domain-containing protein 2A (LOC100164400), transcript variant X1, mRNA	0
XLOC_002491	XLOC_002491	MYZPE13164_G006_v1.0_000028260	scaffold_129:158195-169930	Mp1	Mn1	OK	68.0176	88.1885	1.29655	0.374683	1.45678	0.00395	0.0318502	yes	Nucleoside phosphatase GDA1/CD39	PREDICTED: Acyrthosiphon pisum ectonucleoside triphosphate diphosphohydrolase 5 (LOC100162387), mRNA	0
XLOC_014575	XLOC_014575	MYZPE13164_G006_v1.0_000158650	scaffold_61:677074-681989	Mp1	Mn1	OK	300.373	238.045	0.792496	-0.335524	-1.42237	0.00395	0.0318502	yes	Actin-related protein|Actin, conserved site|Actin/actin-like conserved site	PREDICTED: Acyrthosiphon pisum actin-87E (LOC100165066), mRNA	0
XLOC_000372	XLOC_000372	MYZPE13164_G006_v1.0_000004170	scaffold_102:71425-80020	Mp1	Mn1	OK	25.7923	20.0714	0.778195	-0.361797	-1.44124	0.00395	0.0318502	yes	WD40 repeat|WD40-repeat-containing domain|WD40/YVTN repeat-like-containing domain|WD40 repeat, conserved site	PREDICTED: Acyrthosiphon pisum DDB1- and CUL4-associated factor 10 (LOC100167934), mRNA	0
XLOC_004660	XLOC_004660	MYZPE13164_G006_v1.0_000052240	scaffold_162:432112-442965	Mp1	Mn1	OK	9.00847	12.9055	1.4326	0.518633	1.47238	0.004	0.0321768	yes	G protein-coupled receptor, rhodopsin-like|Opsin|Opsin RH3/RH4|GPCR, rhodopsin-like, 7TM|Visual pigments (opsins) retinal binding site	PREDICTED: Acyrthosiphon pisum opsin, ultraviolet-sensitive (LOC100161312), mRNA	0
XLOC_013696	XLOC_013696	MYZPE13164_G006_v1.0_000149120	scaffold_544:117946-184756	Mp1	Mn1	OK	6.05391	4.38336	0.724054	-0.46583	-1.46042	0.004	0.0321768	yes	Cadherin|Cadherin-like|Cadherin conserved site	PREDICTED: Acyrthosiphon pisum cadherin-89D (LOC100168329), mRNA	0
XLOC_004899	XLOC_004899	MYZPE13164_G006_v1.0_000054620	scaffold_167:153009-154653	Mp1	Mn1	OK	32.6577	25.0887	0.768234	-0.380382	-1.45056	0.00405	0.0324997	yes	NULL	PREDICTED: Acyrthosiphon pisum uncharacterized LOC100161882 (LOC100161882), mRNA	0
XLOC_003633	XLOC_003633	MYZPE13164_G006_v1.0_000040740	scaffold_144:527836-554990	Mp1	Mn1	OK	39.1994	55.4368	1.41423	0.500013	1.47118	0.0041	0.0328131	yes	Zinc finger, CCHC-type	PREDICTED: Acyrthosiphon pisum zinc finger CCHC domain-containing protein 7 (LOC100570729), mRNA	0
XLOC_002125	XLOC_002125	MYZPE13164_G006_v1.0_000024160	scaffold_123:592776-597990	Mp1	Mn1	OK	24.8608	33.8528	1.36169	0.445401	1.42737	0.0041	0.0328131	yes	Aldo/keto reductase|NADP-dependent oxidoreductase domain|Aldo/keto reductase subgroup|Aldo/keto reductase, conserved site	PREDICTED: Acyrthosiphon pisum 1,5-anhydro-D-fructose reductase (LOC100160860), mRNA	0
XLOC_011586	XLOC_011586	MYZPE13164_G006_v1.0_000127000	scaffold_409:79851-86732	Mp1	Mn1	OK	36.9982	29.2328	0.790116	-0.339864	-1.42348	0.0041	0.0328131	yes	Sodium/potassium-transporting ATPase subunit beta	PREDICTED: Acyrthosiphon pisum sodium/potassium-transporting ATPase subunit beta-2 (LOC100168770), mRNA	0
XLOC_009534	XLOC_009534	MYZPE13164_G006_v1.0_000105330	scaffold_309:218334-241394	Mp1	Mn1	OK	4.45765	3.36433	0.754732	-0.405963	-1.47419	0.0041	0.0328131	yes	NULL	PREDICTED: Acyrthosiphon pisum calponin homology domain-containing protein DDB_G0272472 (LOC100572854), transcript variant X1, mRNA	0
XLOC_006102	XLOC_006102	MYZPE13164_G006_v1.0_000068010	scaffold_196:21395-45835	Mp1	Mn1	OK	13.5592	10.1631	0.749534	-0.415934	-1.40243	0.0041	0.0328131	yes	BTB/POZ|BTB/POZ fold|Zinc finger C2H2-type/integrase DNA-binding domain|BTB/POZ-like|Zinc finger, C2H2-like|Zinc finger, C2H2	PREDICTED: Acyrthosiphon pisum zinc finger protein OZF (LOC100165856), transcript variant X1, mRNA	0
XLOC_008428	XLOC_008428	MYZPE13164_G006_v1.0_000093650	scaffold_27:936651-938657	Mp1	Mn1	OK	25.6827	18.5652	0.722867	-0.468198	-1.46241	0.00415	0.0331315	yes	Protein of unknown function DUF788, TMEM208	Acyrthosiphon pisum transmembrane protein 208 (Tmem208), mRNA	0
XLOC_015922	XLOC_015922	MYZPE13164_G006_v1.0_000172540	scaffold_711:106146-124148	Mp1	Mn1	OK	22.6861	32.4349	1.42973	0.515738	1.43533	0.0042	0.0334506	yes	Short-chain dehydrogenase/reductase SDR|Glucose/ribitol dehydrogenase|NAD(P)-binding domain	Acyrthosiphon pisum retinol dehydrogenase 12-like (LOC100166388), mRNA	0
XLOC_006567	XLOC_006567	MYZPE13164_G006_v1.0_000073060	scaffold_206:193291-224798	Mp1	Mn1	OK	125.846	158.098	1.25628	0.329162	1.45817	0.0042	0.0334506	yes	Hydroxymethylglutaryl-CoA lyase|Pyruvate carboxyltransferase|Aldolase-type TIM barrel|Hydroxymethylglutaryl-CoA lyase, active site	PREDICTED: Diuraphis noxia hydroxymethylglutaryl-CoA lyase, mitochondrial (LOC107166253), transcript variant X1, mRNA	0
XLOC_010609	XLOC_010609	MYZPE13164_G006_v1.0_000116590	scaffold_36:681289-808313	Mp1	Mn1	OK	2.74332	1.48283	0.540523	-0.887571	-1.42561	0.0042	0.0334506	yes	Immunoglobulin I-set|Immunoglobulin-like fold|Immunoglobulin V-set, subgroup|Immunoglobulin subtype 2|Immunoglobulin subtype|Immunoglobulin-like domain	Acyrthosiphon pisum neurotrimin-like (LOC100165725), mRNA	0
XLOC_009900	XLOC_009900	MYZPE13164_G006_v1.0_000109080	scaffold_326:84198-86184	Mp1	Mn1	OK	2.60696	3.90463	1.49777	0.582816	1.4236	0.00425	0.0337675	yes	NULL	PREDICTED: Acyrthosiphon pisum uncharacterized LOC100572954 (LOC100572954), mRNA	2.98778e-74
XLOC_016749	XLOC_016749	MYZPE13164_G006_v1.0_000181350	scaffold_787:47012-91865	Mp1	Mn1	OK	28.5242	18.4984	0.648517	-0.624784	-1.50063	0.00425	0.0337675	yes	Major facilitator superfamily domain, general substrate transporter	PREDICTED: Acyrthosiphon pisum major facilitator superfamily domain-containing protein 12 (LOC100163250), transcript variant X1, mRNA	0
XLOC_008543	XLOC_008543	MYZPE13164_G006_v1.0_000094710	scaffold_275:199333-209126	Mp1	Mn1	OK	1.26381	3.91087	3.09451	1.62971	1.53172	0.0043	0.0340852	yes	BTB/POZ|Kelch repeat type 1|BTB/Kelch-associated|BTB/POZ fold|Galactose oxidase, beta-propeller|BTB/POZ-like|Kelch-like protein, gigaxonin	PREDICTED: Diuraphis noxia kelch-like protein 2 (LOC107167786), mRNA	0
XLOC_008629	XLOC_008629	MYZPE13164_G006_v1.0_000095500	scaffold_2788:24-585	Mp1	Mn1	OK	13.1689	24.7406	1.87871	0.909743	1.50253	0.0043	0.0340852	yes	NULL	PREDICTED: Acyrthosiphon pisum uncharacterized LOC100570987 (LOC100570987), transcript variant X2, mRNA	1.46525e-50
XLOC_015826	XLOC_015826	MYZPE13164_G006_v1.0_000171450	scaffold_704:797-116139	Mp1	Mn1	OK	1.53047	2.4566	1.60512	0.682685	1.40337	0.0043	0.0340852	yes	G protein-coupled receptor, rhodopsin-like|GPCR, rhodopsin-like, 7TM	PREDICTED: Acyrthosiphon pisum uncharacterized LOC100574859 (LOC100574859), mRNA	0
XLOC_009971	XLOC_009971	MYZPE13164_G006_v1.0_000109840	scaffold_33:545930-693780	Mp1	Mn1	OK	187.562	268.144	1.42963	0.51564	1.41724	0.0043	0.0340852	yes	NULL	Acyrthosiphon pisum uncharacterized LOC100165393 (LOC100165393), mRNA	1.85682e-70
XLOC_012324	XLOC_012324	MYZPE13164_G006_v1.0_000134580	scaffold_449:7763-69688	Mp1	Mn1	OK	78.4194	62.5302	0.797383	-0.326656	-1.41085	0.0043	0.0340852	yes	DnaJ domain|Chaperone DnaJ, C-terminal|HSP40/DnaJ peptide-binding|DnaJ domain, conserved site	PREDICTED: Acyrthosiphon pisum dnaJ homolog subfamily B member 11 (LOC100160129), mRNA	0
XLOC_003541	XLOC_003541	MYZPE13164_G006_v1.0_000039820	scaffold_143:115515-120711	Mp1	Mn1	OK	27.1115	37.2164	1.37272	0.457035	1.46799	0.00435	0.0343974	yes	Methyltransferase type 11	PREDICTED: Acyrthosiphon pisum alkylated DNA repair protein alkB homolog 8 (LOC100168657), mRNA	0
XLOC_005378	XLOC_005378	MYZPE13164_G006_v1.0_000060010	scaffold_179:47632-56295	Mp1	Mn1	OK	43.5175	34.9148	0.802316	-0.317758	-1.43163	0.00435	0.0343974	yes	Zinc finger, C2H2|Zinc finger, C2H2-like	PREDICTED: Acyrthosiphon pisum zinc finger protein Xfin (LOC100168345), mRNA	0
XLOC_016715	XLOC_016715	MYZPE13164_G006_v1.0_000180890	scaffold_78:543801-559817	Mp1	Mn1	OK	19.7799	15.4585	0.781523	-0.355639	-1.42819	0.00435	0.0343974	yes	NULL	PREDICTED: Acyrthosiphon pisum uncharacterized LOC100168723 (LOC100168723), mRNA	0
XLOC_006134	XLOC_006134	MYZPE13164_G006_v1.0_000068370	scaffold_197:58539-90583	Mp1	Mn1	OK	58.8883	73.4316	1.24696	0.318419	1.42237	0.0044	0.0347139	yes	Major facilitator superfamily|Major facilitator superfamily domain, general substrate transporter	Acyrthosiphon pisum solute carrier family 46 member 3-like (LOC100161286), mRNA	0
XLOC_006309	XLOC_006309	MYZPE13164_G006_v1.0_000070310	scaffold_20:72835-75738	Mp1	Mn1	OK	39.6334	31.3949	0.792133	-0.336185	-1.4324	0.0044	0.0347139	yes	Zinc finger, RanBP2-type|Uncharacterised conserved protein UCP037956, zinc finger Ran-binding	PREDICTED: Acyrthosiphon pisum zinc finger Ran-binding domain-containing protein 2 (LOC100168624), mRNA	0
XLOC_014561	XLOC_014561	MYZPE13164_G006_v1.0_000158410	scaffold_61:200636-260805	Mp1	Mn1	OK	38.694	30.3811	0.785163	-0.348935	-1.42947	0.0044	0.0347139	yes	C-type lectin|C-type lectin fold|C-type lectin-like	PREDICTED: Acyrthosiphon pisum mucin-5AC (LOC100163601), mRNA	0
XLOC_006140	XLOC_006140	MYZPE13164_G006_v1.0_000068480	scaffold_197:228159-388129	Mp1	Mn1	OK	263.536	195.428	0.74156	-0.431365	-1.39416	0.0044	0.0347139	yes	Calponin homology domain|Calponin repeat|Smooth muscle protein/calponin	Acyrthosiphon pisum muscular protein 20-like (LOC100167750), mRNA &gt;gi|239788011|dbj|AK340028.1| Acyrthosiphon pisum ACYPI008516 mRNA, clone: 115A3, complete cds, full-insert cDNA sequence based on the ESTs (5'-EST:EX615008, 3'-EST:EX617208)	0
XLOC_014279	XLOC_014279	MYZPE13164_G006_v1.0_000155350	scaffold_59:824880-833234	Mp1	Mn1	OK	9.39154	6.60392	0.703177	-0.508041	-1.34735	0.00445	0.0350292	yes	Peptidase S1|Peptidase S1A, chymotrypsin-type|Trypsin-like cysteine/serine peptidase domain|Peptidase S1, trypsin family, active site	PREDICTED: Acyrthosiphon pisum venom protease (LOC100166365), mRNA	0
XLOC_001277	XLOC_001277	MYZPE13164_G006_v1.0_000014350	scaffold_112:606865-612481	Mp1	Mn1	OK	2.27525	3.66887	1.61251	0.689311	1.2604	0.0045	0.0353336	yes	Insect odorant-binding protein A10/Ejaculatory bulb-specific protein 3	PREDICTED: Diuraphis noxia putative cyclin-dependent serine/threonine-protein kinase DDB_G0272797/DDB_G0274007 (LOC107167679), mRNA	0
XLOC_010973	XLOC_010973	MYZPE13164_G006_v1.0_000120400	scaffold_377:89253-268890	Mp1	Mn1	OK	5.96495	4.23027	0.709187	-0.495762	-1.40764	0.0045	0.0353336	yes	Immunoglobulin I-set|Immunoglobulin V-set domain|Immunoglobulin-like fold|Immunoglobulin subtype 2|Immunoglobulin subtype|Immunoglobulin-like domain	PREDICTED: Acyrthosiphon pisum neurotrimin-like (LOC100162825), mRNA	0
XLOC_008754	XLOC_008754	MYZPE13164_G006_v1.0_000096720	scaffold_282:0-185	Mp1	Mn1	OK	180.039	35.775	0.198706	-2.33129	-2.81117	0.0045	0.0353336	yes	Adenylosuccinate synthetase|P-loop containing nucleoside triphosphate hydrolase|Adenylosuccinate synthase, active site	PREDICTED: Diuraphis noxia adenylosuccinate synthetase-like (LOC107166743), mRNA	2.25698e-29
XLOC_016224	XLOC_016224	MYZPE13164_G006_v1.0_000175670	scaffold_74:331785-336068	Mp1	Mn1	OK	61.3458	83.8149	1.36627	0.450242	1.44292	0.00455	0.0356561	yes	TM2	PREDICTED: Acyrthosiphon pisum TM2 domain-containing protein CG11103 (LOC100166521), mRNA	0
XLOC_010380	XLOC_010380	MYZPE13164_G006_v1.0_000114130	scaffold_349:146737-196566	Mp1	Mn1	OK	17.118	13.3271	0.778544	-0.36115	-1.37603	0.00455	0.0356561	yes	Fatty acyl-CoA reductase|Male sterility, NAD-binding|NAD(P)-binding domain	PREDICTED: Acyrthosiphon pisum putative fatty acyl-CoA reductase CG5065 (LOC100162989), mRNA	0
XLOC_011719	XLOC_011719	MYZPE13164_G006_v1.0_000128410	scaffold_414:189632-199002	Mp1	Mn1	OK	14.0397	9.84423	0.701172	-0.51216	-1.38122	0.00455	0.0356561	yes	HAUS augmin-like complex subunit 6, N-terminal	PREDICTED: Acyrthosiphon pisum uncharacterized LOC100166290 (LOC100166290), transcript variant X2, mRNA	0
XLOC_010314	XLOC_010314	MYZPE13164_G006_v1.0_000113350	scaffold_346:3223-9205	Mp1	Mn1	OK	1.33263	2.41655	1.81338	0.858678	1.36905	0.0046	0.0359711	yes	Zinc finger, C2H2	PREDICTED: Acyrthosiphon pisum uncharacterized LOC100571991 (LOC100571991), mRNA	9.64951e-179
XLOC_016035	XLOC_016035	MYZPE13164_G006_v1.0_000173740	scaffold_723:73536-83443	Mp1	Mn1	OK	11.4733	14.7319	1.28401	0.360658	1.43212	0.0046	0.0359711	yes	Rho GTPase-activating protein domain|Rho GTPase activation protein|Pleckstrin homology-like domain|Pleckstrin homology domain	PREDICTED: Acyrthosiphon pisum arf-GAP with Rho-GAP domain, ANK repeat and PH domain-containing protein 2 (LOC100165815), mRNA	0
XLOC_008914	XLOC_008914	MYZPE13164_G006_v1.0_000098760	scaffold_29:396357-409432	Mp1	Mn1	OK	42.777	34.281	0.801388	-0.319427	-1.40697	0.0046	0.0359711	yes	Zona pellucida domain	PREDICTED: Acyrthosiphon pisum uncharacterized LOC100167687 (LOC100167687), mRNA	0
XLOC_009411	XLOC_009411	MYZPE13164_G006_v1.0_000104100	scaffold_303:221559-229777	Mp1	Mn1	OK	16.8706	13.4128	0.79504	-0.3309	-1.40637	0.0046	0.0359711	yes	Glycosyl transferase, family 13	PREDICTED: Acyrthosiphon pisum protein O-linked-mannose beta-1,2-N-acetylglucosaminyltransferase 1 (LOC100167491), mRNA	0
XLOC_000446	XLOC_000446	MYZPE13164_G006_v1.0_000005180	scaffold_103:93960-132695	Mp1	Mn1	OK	18.346	11.5744	0.630893	-0.664533	-1.52287	0.0046	0.0359711	yes	Peptidase S1|Peptidase S1A, chymotrypsin-type|Trypsin-like cysteine/serine peptidase domain|Peptidase S1, trypsin family, active site	PREDICTED: Acyrthosiphon pisum serine proteinase stubble (LOC100158786), transcript variant X3, mRNA	0
XLOC_009278	XLOC_009278	MYZPE13164_G006_v1.0_000102680	scaffold_30:253457-259593	Mp1	Mn1	OK	2.10079	1.00524	0.478503	-1.0634	-1.54722	0.0046	0.0359711	yes	NULL	PREDICTED: Acyrthosiphon pisum uncharacterized LOC107885072 (LOC107885072), mRNA	0
XLOC_001051	XLOC_001051	MYZPE13164_G006_v1.0_000011920	scaffold_11:149033-161457	Mp1	Mn1	OK	8.18031	14.4717	1.76909	0.823008	1.44268	0.00465	0.0362847	yes	Fringe-like	PREDICTED: Acyrthosiphon pisum beta-1,3-glucosyltransferase (LOC100165577), mRNA	0
XLOC_012322	XLOC_012322	MYZPE13164_G006_v1.0_000134610	scaffold_449:95045-123377	Mp1	Mn1	OK	39.359	50.2298	1.2762	0.35185	1.39408	0.00465	0.0362847	yes	Immunoglobulin I-set|Immunoglobulin-like fold|von Willebrand factor, type A|Immunoglobulin subtype 2|Immunoglobulin subtype|Immunoglobulin-like domain	PREDICTED: Acyrthosiphon pisum hemicentin-1 (LOC100162613), transcript variant X1, mRNA	0
XLOC_014416	XLOC_014416	MYZPE13164_G006_v1.0_000156640	scaffold_6:1583819-1597176	Mp1	Mn1	OK	25.7121	19.7772	0.769178	-0.37861	-1.36863	0.00465	0.0362847	yes	NULL	PREDICTED: Acyrthosiphon pisum uncharacterized LOC100168006 (LOC100168006), misc_RNA	0
XLOC_007325	XLOC_007325	MYZPE13164_G006_v1.0_000081490	scaffold_230:94623-122148	Mp1	Mn1	OK	11.0754	7.55728	0.682348	-0.55142	-1.38148	0.00465	0.0362847	yes	Probable tubulin polyglutamylase TTLL2|Tubulin-tyrosine ligase/Tubulin polyglutamylase	PREDICTED: Acyrthosiphon pisum probable tubulin polyglutamylase TTLL2 (LOC100572525), mRNA	0
XLOC_006675	XLOC_006675	MYZPE13164_G006_v1.0_000074440	scaffold_21:445163-454522	Mp1	Mn1	OK	62.4126	84.0491	1.34667	0.429395	1.42339	0.00475	0.0369041	yes	Transmembrane protein 11	PREDICTED: Acyrthosiphon pisum transmembrane protein 11, mitochondrial (LOC100165232), mRNA	0
XLOC_007085	XLOC_007085	MYZPE13164_G006_v1.0_000078600	scaffold_221:73335-85671	Mp1	Mn1	OK	7.72954	5.58842	0.722994	-0.467944	-1.41403	0.00475	0.0369041	yes	Homeobox domain|Homeodomain-like|Homeobox, conserved site	PREDICTED: Acyrthosiphon pisum paired mesoderm homeobox protein 2 (LOC100169104), mRNA	0
XLOC_002142	XLOC_002142	MYZPE13164_G006_v1.0_000024210	scaffold_123:619287-640050	Mp1	Mn1	OK	58.4725	75.3729	1.28903	0.366289	1.38637	0.0048	0.0372094	yes	Autophagy-related protein 2|Autophagy-related, C-terminal|Vacuolar protein sorting-associated protein 13A N-terminal domain	PREDICTED: Acyrthosiphon pisum autophagy-related protein 2 homolog B (LOC100169298), mRNA	0
XLOC_008118	XLOC_008118	MYZPE13164_G006_v1.0_000090040	scaffold_258:164495-189717	Mp1	Mn1	OK	43.0968	27.7183	0.643164	-0.636741	-1.42834	0.0048	0.0372094	yes	Peptidase C1A, papain|Peptidase C1A, papain C-terminal|Cysteine peptidase, cysteine active site|Cysteine peptidase, histidine active site	PREDICTED: Acyrthosiphon pisum cathepsin B-like cysteine proteinase 4 (LOC100159943), mRNA	0
XLOC_009655	XLOC_009655	MYZPE13164_G006_v1.0_000106630	scaffold_315:246079-322115	Mp1	Mn1	OK	0.344609	2.14579	6.22675	2.63848	1.78654	0.00485	0.0375181	yes	NULL	PREDICTED: Acyrthosiphon pisum uncharacterized LOC107884038 (LOC107884038), mRNA	8.97849e-177
XLOC_009654	XLOC_009654	MYZPE13164_G006_v1.0_000106620	scaffold_315:175264-184726	Mp1	Mn1	OK	0.800305	1.77469	2.21751	1.14894	1.62627	0.00485	0.0375181	yes	NULL	PREDICTED: Acyrthosiphon pisum glycine-rich RNA-binding protein 2-like (LOC100569707), transcript variant X1, mRNA	0
XLOC_005830	XLOC_005830	MYZPE13164_G006_v1.0_000065040	scaffold_1891:7504-8671	Mp1	Mn1	OK	2.85095	5.18865	1.81998	0.86392	1.43218	0.00485	0.0375181	yes	HAT dimerisation domain, C-terminal|Ribonuclease H-like domain	PREDICTED: Diuraphis noxia uncharacterized LOC107172562 (LOC107172562), partial mRNA	3.45887e-54
XLOC_010101	XLOC_010101	MYZPE13164_G006_v1.0_000111180	scaffold_337:83561-86905	Mp1	Mn1	OK	1.26164	2.26922	1.79862	0.84689	1.46305	0.00485	0.0375181	yes	HAT dimerisation domain, C-terminal|Ribonuclease H-like domain|Zinc finger, TTF-type	Acyrthosiphon pisum BAC VMRC38-10-A5 (Benaroya Research Institute VMRC38 Acrythosiphon pisum (Pea Aphid) BAC library) complete sequence	1.95564e-128
XLOC_015295	XLOC_015295	MYZPE13164_G006_v1.0_000165970	scaffold_665:114815-129180	Mp1	Mn1	OK	2.28234	5.11486	2.24106	1.16418	1.27747	0.0049	0.0378306	yes	NULL	PREDICTED: Acyrthosiphon pisum vitamin K-dependent gamma-carboxylase (LOC100161672), mRNA	9.27441e-126
XLOC_001479	XLOC_001479	MYZPE13164_G006_v1.0_000016480	scaffold_115:68027-83826	Mp1	Mn1	OK	7.73955	10.5544	1.3637	0.447523	1.38648	0.0049	0.0378306	yes	Major royal jelly-related|Major royal jelly|Six-bladed beta-propeller, TolB-like	PREDICTED: Diuraphis noxia protein yellow-like (LOC107170470), transcript variant X2, mRNA	0
XLOC_008721	XLOC_008721	MYZPE13164_G006_v1.0_000096380	scaffold_280:102308-124310	Mp1	Mn1	OK	50.9441	64.8992	1.27393	0.349286	1.37415	0.0049	0.0378306	yes	Small GTPase superfamily|P-loop containing nucleoside triphosphate hydrolase|Small GTPase superfamily, Ras type|Small GTPase superfamily, Rho type|Small GTPase superfamily, Rab type|Ran GTPase|Small GTP-binding protein domain	PREDICTED: Acyrthosiphon pisum ras-related protein Rab-7L1-like (LOC100159540), transcript variant X1, mRNA	0
XLOC_011257	XLOC_011257	MYZPE13164_G006_v1.0_000123480	scaffold_393:37580-39415	Mp1	Mn1	OK	92.2242	74.0576	0.803017	-0.316497	-1.43436	0.0049	0.0378306	yes	B-cell receptor-associated 31-like	Acyrthosiphon pisum B-cell receptor-associated protein 31-like (LOC100161294), mRNA	0
XLOC_012821	XLOC_012821	MYZPE13164_G006_v1.0_000139820	scaffold_484:202702-216241	Mp1	Mn1	OK	22.8207	18.1352	0.794682	-0.33155	-1.40678	0.0049	0.0378306	yes	Mannose-6-phosphate receptor binding domain	PREDICTED: Acyrthosiphon pisum putative uncharacterized protein DDB_G0289263 (LOC100159177), mRNA	0
XLOC_008070	XLOC_008070	MYZPE13164_G006_v1.0_000089470	scaffold_256:202419-217498	Mp1	Mn1	OK	59.0148	47.5465	0.805671	-0.311737	-1.39263	0.00495	0.0381389	yes	Oxoglutarate/iron-dependent dioxygenase|Prolyl 4-hydroxylase alpha-subunit, N-terminal|Tetratricopeptide-like helical|Prolyl 4-hydroxylase, alpha subunit	PREDICTED: Acyrthosiphon pisum prolyl 4-hydroxylase subunit alpha-1 (LOC100166186), transcript variant X1, mRNA	0
XLOC_016072	XLOC_016072	MYZPE13164_G006_v1.0_000174050	scaffold_728:79531-86035	Mp1	Mn1	OK	3.50646	1.90056	0.542015	-0.883595	-1.29785	0.00495	0.0381389	yes	TATA-box binding protein|Beta2-adaptin/TBP, C-terminal domain	PREDICTED: Acyrthosiphon pisum TATA-box-binding protein (LOC100161266), transcript variant X2, mRNA	0
XLOC_014736	XLOC_014736	MYZPE13164_G006_v1.0_000160180	scaffold_622:66255-138984	Mp1	Mn1	OK	60.7934	45.7372	0.752338	-0.410547	-1.43558	0.005	0.0384474	yes	Calcium-activated potassium channel Slo|Potassium channel, calcium-activated, BK, alpha subunit|Two pore domain potassium channel domain|Potassium channel|NAD(P)-binding domain	PREDICTED: Acyrthosiphon pisum calcium-activated potassium channel slowpoke (LOC100169520), transcript variant X35, mRNA	0
XLOC_007455	XLOC_007455	MYZPE13164_G006_v1.0_000082930	scaffold_235:384947-398384	Mp1	Mn1	OK	44.7602	36.1196	0.806959	-0.309433	-1.38876	0.00505	0.0387444	yes	NULL	PREDICTED: Acyrthosiphon pisum mucin-5AC (LOC100167204), transcript variant X2, mRNA	0
XLOC_016763	XLOC_016763	MYZPE13164_G006_v1.0_000181540	scaffold_79:37069-72429	Mp1	Mn1	OK	7.57163	6.01094	0.793877	-0.333013	-1.3873	0.00505	0.0387444	yes	Cadherin|Cadherin-like|Cadherin conserved site	PREDICTED: Acyrthosiphon pisum cadherin-23 (LOC100159383), transcript variant X1, mRNA	0
XLOC_015805	XLOC_015805	MYZPE13164_G006_v1.0_000171230	scaffold_70:705055-709244	Mp1	Mn1	OK	1088.51	786.415	0.722467	-0.468996	-1.38964	0.00505	0.0387444	yes	Protein of unknown function DUF1676	PREDICTED: Diuraphis noxia uncharacterized LOC107168152 (LOC107168152), mRNA	0
XLOC_002586	XLOC_002586	MYZPE13164_G006_v1.0_000029670	scaffold_13:861806-941644	Mp1	Mn1	OK	0.932864	3.43766	3.68506	1.88169	1.71055	0.0051	0.0390589	yes	WD40 repeat|WD40-repeat-containing domain|WD40/YVTN repeat-like-containing domain	PREDICTED: Acyrthosiphon pisum dynein intermediate chain 3, ciliary (LOC100160708), mRNA	0
XLOC_003774	XLOC_003774	MYZPE13164_G006_v1.0_000042220	scaffold_147:2-2766	Mp1	Mn1	OK	0.545692	1.76182	3.2286	1.69091	0.989257	0.0051	0.0390589	yes	NULL	PREDICTED: Acyrthosiphon pisum SCAN domain-containing protein 3-like (LOC100573260), mRNA	3.78263e-132
XLOC_007008	XLOC_007008	MYZPE13164_G006_v1.0_000077690	scaffold_219:10139-14832	Mp1	Mn1	OK	5.02018	7.54964	1.50386	0.588668	1.30936	0.0051	0.0390589	yes	Serpin family|Serpin domain|Serpin, conserved site	PREDICTED: Acyrthosiphon pisum serpin B4-like (LOC100166676), transcript variant X4, mRNA	0
XLOC_006493	XLOC_006493	MYZPE13164_G006_v1.0_000072170	scaffold_203:189209-194174	Mp1	Mn1	OK	0.743929	1.61432	2.16999	1.11769	1.53658	0.00515	0.0393578	yes	Protein phosphatase 2C|Protein phosphatase 2C (PP2C)-like domain|Protein phosphatase 2C, manganese/magnesium aspartate binding site	PREDICTED: Diuraphis noxia probable protein phosphatase CG10417 (LOC107173183), mRNA	0
XLOC_018806	XLOC_018806	MYZPE13164_G006_v1.0_000203610	scaffold_99:550116-610286	Mp1	Mn1	OK	20.0616	15.9228	0.793696	-0.333342	-1.35795	0.00515	0.0393578	yes	Ankyrin repeat-containing domain	PREDICTED: Acyrthosiphon pisum uncharacterized LOC100163469 (LOC100163469), transcript variant X4, mRNA	0
XLOC_009867	XLOC_009867	MYZPE13164_G006_v1.0_000108740	scaffold_324:190973-205148	Mp1	Mn1	OK	79.4567	110.748	1.39382	0.479043	1.43179	0.00525	0.0399631	yes	EAF family|Transcription elognation factor Eaf, N-terminal	PREDICTED: Acyrthosiphon pisum ELL-associated factor 2 (LOC100165385), mRNA	0
XLOC_015000	XLOC_015000	MYZPE13164_G006_v1.0_000162950	scaffold_640:56575-79682	Mp1	Mn1	OK	74.214	92.3678	1.24461	0.315698	1.39898	0.00525	0.0399631	yes	Aldehyde dehydrogenase NAD(P)-dependent|Aldehyde dehydrogenase domain|Aldehyde/histidinol dehydrogenase|Aldehyde dehydrogenase, C-terminal|Aldehyde dehydrogenase, N-terminal|Aldehyde dehydrogenase, conserved site	PREDICTED: Acyrthosiphon pisum aldehyde dehydrogenase, dimeric NADP-preferring (LOC100168209), transcript variant X4, mRNA	0
XLOC_006926	XLOC_006926	MYZPE13164_G006_v1.0_000076630	scaffold_215:19482-27203	Mp1	Mn1	OK	579.758	434.443	0.749353	-0.416283	-1.37767	0.0053	0.0402711	yes	AT hook, DNA-binding motif|AT hook-like|High mobility group, HMG-I/HMG-Y	PREDICTED: Acyrthosiphon pisum uncharacterized LOC100169187 (LOC100169187), transcript variant X1, mRNA	1.5292e-136
XLOC_000101	XLOC_000101	MYZPE13164_G006_v1.0_000001110	scaffold_1:20616-25485	Mp1	Mn1	OK	5.00784	7.50798	1.49924	0.584235	1.34045	0.00535	0.0405743	yes	Zinc finger, PHD-finger|Inhibitor of growth protein, N-terminal|Zinc finger, FYVE/PHD-type|Zinc finger, RING/FYVE/PHD-type|Zinc finger, PHD-type|Zinc finger, PHD-type, conserved site	PREDICTED: Acyrthosiphon pisum inhibitor of growth protein 1-like (LOC100158712), transcript variant X2, mRNA	0
XLOC_010388	XLOC_010388	MYZPE13164_G006_v1.0_000114270	scaffold_35:870643-884640	Mp1	Mn1	OK	13.6825	10.9696	0.80172	-0.318829	-1.38296	0.00535	0.0405743	yes	NULL	PREDICTED: Diuraphis noxia putative leucine-rich repeat-containing protein DDB_G0290503 (LOC107164102), transcript variant X1, mRNA	0
XLOC_005147	XLOC_005147	MYZPE13164_G006_v1.0_000057560	scaffold_172:371527-382759	Mp1	Mn1	OK	5.92633	8.58543	1.44869	0.534751	1.39592	0.0054	0.0408774	yes	Alpha/beta hydrolase fold-1	PREDICTED: Acyrthosiphon pisum lipase 3 (LOC100167975), mRNA	0
XLOC_017275	XLOC_017275	MYZPE13164_G006_v1.0_000186950	scaffold_826:52907-76290	Mp1	Mn1	OK	11.4779	9.08706	0.7917	-0.336975	-1.39201	0.0054	0.0408774	yes	NULL	PREDICTED: Acyrthosiphon pisum uncharacterized LOC103307633 (LOC103307633), mRNA	0
XLOC_016396	XLOC_016396	MYZPE13164_G006_v1.0_000177590	scaffold_751:8095-14045	Mp1	Mn1	OK	1.51821	6.15652	4.05514	2.01975	1.76054	0.00545	0.0411717	yes	Ankyrin repeat-containing domain|Immunoglobulin-like fold|Ankyrin repeat|Fibronectin, type III	PREDICTED: Acyrthosiphon pisum fibronectin type 3 and ankyrin repeat domains protein 1-like (LOC100158938), mRNA	0
XLOC_000749	XLOC_000749	MYZPE13164_G006_v1.0_000008530	scaffold_106:59036-65622	Mp1	Mn1	OK	3.54446	5.44244	1.53548	0.618687	1.41152	0.00545	0.0411717	yes	General substrate transporter|Major facilitator superfamily domain, general substrate transporter|Major facilitator superfamily domain|Sugar transporter, conserved site	PREDICTED: Acyrthosiphon pisum facilitated trehalose transporter Tret1 (LOC100162810), transcript variant X1, mRNA	0
XLOC_012588	XLOC_012588	MYZPE13164_G006_v1.0_000137400	scaffold_466:219471-226318	Mp1	Mn1	OK	1060.72	824.919	0.777697	-0.362719	-1.37313	0.00545	0.0411717	yes	Zinc finger, C2H2|Zinc finger C2H2-type/integrase DNA-binding domain|Zinc finger, C2H2-like	PREDICTED: Acyrthosiphon pisum histone H3.3 (LOC103310418), transcript variant X2, mRNA	9.6409e-180
XLOC_013024	XLOC_013024	MYZPE13164_G006_v1.0_000142060	scaffold_5:219749-221822	Mp1	Mn1	OK	32.9051	25.9645	0.789072	-0.341772	-1.39597	0.0055	0.0414698	yes	Fat storage-inducing transmembrane protein	Acyrthosiphon pisum mRNA, clone: ACI0AAD4YN10, full-insert cDNA sequence based on ESTs (5'-EST:ACI0AAD4YN10AAM1, 3'-EST ACI2AAD1YG16BBM1)	0
XLOC_015924	XLOC_015924	MYZPE13164_G006_v1.0_000172490	scaffold_711:232-8805	Mp1	Mn1	OK	1.40816	2.3359	1.65882	0.730161	1.36801	0.0056	0.0420846	yes	AMP-dependent synthetase/ligase|AMP-binding enzyme C-terminal domain|AMP-binding, conserved site	PREDICTED: Acyrthosiphon pisum 4-coumarate--CoA ligase-like 7 (LOC103309505), mRNA	0
XLOC_007741	XLOC_007741	MYZPE13164_G006_v1.0_000086040	scaffold_246:46882-51952	Mp1	Mn1	OK	115.067	91.5832	0.795913	-0.329318	-1.40856	0.00565	0.0423878	yes	Insect cuticle protein	PREDICTED: Diuraphis noxia probable serine/threonine-protein kinase fhkB (LOC107173727), mRNA	0
XLOC_010849	XLOC_010849	MYZPE13164_G006_v1.0_000119090	scaffold_370:146203-150145	Mp1	Mn1	OK	12.2811	18.9715	1.54478	0.627398	1.336	0.0057	0.0426835	yes	Protein of unknown function DUF1358	PREDICTED: Diuraphis noxia transmembrane protein 242 (LOC107173897), transcript variant X2, mRNA	0
XLOC_007767	XLOC_007767	MYZPE13164_G006_v1.0_000086300	scaffold_246:386217-391581	Mp1	Mn1	OK	60.1131	76.2888	1.26909	0.343792	1.37379	0.0057	0.0426835	yes	Adenosine kinase|Carbohydrate kinase PfkB	PREDICTED: Acyrthosiphon pisum adenosine kinase 2 (LOC100167522), mRNA	0
XLOC_009386	XLOC_009386	MYZPE13164_G006_v1.0_000103870	scaffold_302:150047-189166	Mp1	Mn1	OK	31.6251	39.0104	1.23353	0.30279	1.36889	0.0057	0.0426835	yes	Cerebellar degeneration-related protein 2	PREDICTED: Diuraphis noxia cerebellar degeneration-related protein 2 (LOC107161490), transcript variant X1, mRNA	0
XLOC_011974	XLOC_011974	MYZPE13164_G006_v1.0_000130970	scaffold_426:233700-245585	Mp1	Mn1	OK	13.3049	10.2748	0.772257	-0.372847	-1.36202	0.00575	0.0429822	yes	AMP-dependent synthetase/ligase|AMP-binding enzyme C-terminal domain	PREDICTED: Acyrthosiphon pisum acyl-CoA synthetase short-chain family member 3, mitochondrial (LOC100159541), transcript variant X2, mRNA	0
XLOC_014671	XLOC_014671	MYZPE13164_G006_v1.0_000159360	scaffold_616:106977-109115	Mp1	Mn1	OK	97.855	78.2589	0.799743	-0.322391	-1.37342	0.0058	0.0432777	yes	GOLD	Acyrthosiphon pisum transmembrane emp24 domain-containing protein 2-like (LOC100168831), mRNA &gt;gi|239790222|dbj|AK341252.1| Acyrthosiphon pisum ACYPI009500 mRNA, clone: 338G15, complete cds, full-insert cDNA sequence based on the ESTs (5'-EST:FF298595, 3'-EST:FF299028)	0
XLOC_005314	XLOC_005314	MYZPE13164_G006_v1.0_000059290	scaffold_177:6155-35916	Mp1	Mn1	OK	12.6485	9.88175	0.781261	-0.356124	-1.38282	0.0058	0.0432777	yes	Protein of unknown function DUF229|Alkaline-phosphatase-like, core domain|Alkaline phosphatase-like, alpha/beta/alpha	PREDICTED: Acyrthosiphon pisum uncharacterized LOC100168546 (LOC100168546), transcript variant X2, mRNA	0
XLOC_013076	XLOC_013076	MYZPE13164_G006_v1.0_000142200	scaffold_5:448588-455984	Mp1	Mn1	OK	29.9155	37.4477	1.25178	0.323982	1.36067	0.00585	0.0435703	yes	Zinc finger, C2H2, LYAR-type	PREDICTED: Acyrthosiphon pisum cell growth-regulating nucleolar protein (LOC100167741), transcript variant X3, mRNA	0
XLOC_016436	XLOC_016436	MYZPE13164_G006_v1.0_000178050	scaffold_754:51171-94115	Mp1	Mn1	OK	38.1202	28.7423	0.753989	-0.407384	-1.39248	0.00585	0.0435703	yes	5'-Nucleotidase/apyrase|Phosphoesterase domain|5'-Nucleotidase, C-terminal	PREDICTED: Acyrthosiphon pisum protein 5NUC (LOC100164432), transcript variant X1, mRNA	0
XLOC_007197	XLOC_007197	MYZPE13164_G006_v1.0_000079950	scaffold_2250:161-1948	Mp1	Mn1	OK	1.75493	0.763048	0.434802	-1.20157	-1.52359	0.00585	0.0435703	yes	Harbinger transposase-derived nuclease|Harbinger transposase-derived nuclease domain	PREDICTED: Acyrthosiphon pisum putative nuclease HARBI1 (LOC100569143), mRNA	0
XLOC_011168	XLOC_011168	MYZPE13164_G006_v1.0_000122560	scaffold_388:264334-272960	Mp1	Mn1	OK	0.781339	2.18454	2.79589	1.48331	1.54698	0.0059	0.0438568	yes	Zinc finger, RING-type|Zinc finger, RING/FYVE/PHD-type|Zinc finger, RING-type, conserved site	PREDICTED: Acyrthosiphon pisum E3 ubiquitin-protein ligase RNF8-like (LOC100569137), mRNA	6.93545e-103
XLOC_013325	XLOC_013325	MYZPE13164_G006_v1.0_000145170	scaffold_517:172596-176177	Mp1	Mn1	OK	2.41221	4.86993	2.01886	1.01354	1.33883	0.0059	0.0438568	yes	NULL	PREDICTED: Diuraphis noxia uncharacterized LOC107162393 (LOC107162393), mRNA	1.21865e-130
XLOC_009705	XLOC_009705	MYZPE13164_G006_v1.0_000107170	scaffold_319:233413-241244	Mp1	Mn1	OK	22.0521	28.7112	1.30197	0.380697	1.35252	0.0059	0.0438568	yes	Myc-type, basic helix-loop-helix (bHLH) domain	PREDICTED: Diuraphis noxia max-like protein X (LOC107166206), transcript variant X2, mRNA	0
XLOC_011787	XLOC_011787	MYZPE13164_G006_v1.0_000129120	scaffold_418:226840-243353	Mp1	Mn1	OK	11.1606	8.72	0.781324	-0.356008	-1.35805	0.0059	0.0438568	yes	RZZ complex, subunit KNTC1/ROD, C-terminal|WD40-repeat-containing domain	PREDICTED: Acyrthosiphon pisum uncharacterized LOC103310182 (LOC103310182), mRNA	0
XLOC_012171	XLOC_012171	MYZPE13164_G006_v1.0_000133030	scaffold_44:392935-396000	Mp1	Mn1	OK	112.349	86.6246	0.77103	-0.375141	-1.42377	0.0059	0.0438568	yes	NULL	PREDICTED: Acyrthosiphon pisum uncharacterized LOC100161786 (LOC100161786), mRNA	5.66364e-165
XLOC_002783	XLOC_002783	MYZPE13164_G006_v1.0_000031570	scaffold_132:26880-34388	Mp1	Mn1	OK	5.28551	8.87475	1.67907	0.747663	1.40177	0.006	0.0444475	yes	NULL	PREDICTED: Acyrthosiphon pisum CG9967-like (LOC100165345), transcript variant X1, mRNA	0
XLOC_007154	XLOC_007154	MYZPE13164_G006_v1.0_000079350	scaffold_223:392112-404685	Mp1	Mn1	OK	92.375	114.828	1.24306	0.313901	1.3994	0.006	0.0444475	yes	Carboxylesterase, type B|Carboxylesterase type B, active site|Carboxylesterase type B, conserved site	PREDICTED: Acyrthosiphon pisum uncharacterized LOC100167473 (LOC100167473), mRNA	0
XLOC_006737	XLOC_006737	MYZPE13164_G006_v1.0_000074980	scaffold_210:188485-220333	Mp1	Mn1	OK	18.5626	23.4355	1.26251	0.336297	1.37288	0.00605	0.0447464	yes	Aminotransferase class-III|Pyridoxal phosphate-dependent transferase|Pyridoxal phosphate-dependent transferase, major region, subdomain 1|Pyridoxal phosphate-dependent transferase, major region, subdomain 2	PREDICTED: Acyrthosiphon pisum alanine--glyoxylate aminotransferase 2-like (LOC100165269), transcript variant X1, mRNA	0
XLOC_000371	XLOC_000371	MYZPE13164_G006_v1.0_000004160	scaffold_102:7483-59762	Mp1	Mn1	OK	30.385	23.4841	0.772884	-0.371676	-1.40597	0.00605	0.0447464	yes	DOMON domain|DM13 domain	PREDICTED: Acyrthosiphon pisum protein Skeletor, isoforms B/C (LOC100165895), mRNA	0
XLOC_014155	XLOC_014155	MYZPE13164_G006_v1.0_000154180	scaffold_58:768392-771909	Mp1	Mn1	OK	25.6954	36.1951	1.40862	0.494281	1.39256	0.0061	0.0450353	yes	Exosome-associated factor Rrp47/DNA strand repair C1D|Sas10/Utp3/C1D	PREDICTED: Acyrthosiphon pisum nuclear nucleic acid-binding protein C1D-like (LOC100160319), mRNA	0
XLOC_004756	XLOC_004756	MYZPE13164_G006_v1.0_000053080	scaffold_164:276137-302366	Mp1	Mn1	OK	8.27949	10.9529	1.3229	0.4037	1.39285	0.0061	0.0450353	yes	NULL	PREDICTED: Diuraphis noxia uncharacterized LOC107173137 (LOC107173137), mRNA	0
XLOC_010992	XLOC_010992	MYZPE13164_G006_v1.0_000120730	scaffold_38:233440-256609	Mp1	Mn1	OK	5.06864	3.37846	0.666543	-0.585231	-1.30297	0.0061	0.0450353	yes	BTB/Kelch-associated|Galactose oxidase, beta-propeller	PREDICTED: Acyrthosiphon pisum kelch-like protein 2 (LOC100573608), mRNA	0
XLOC_013087	XLOC_013087	MYZPE13164_G006_v1.0_000142380	scaffold_5:785670-809271	Mp1	Mn1	OK	25.9709	20.7024	0.797138	-0.327099	-1.37675	0.0062	0.0455946	yes	Dopamine-beta-monooxygenase|Copper type II, ascorbate-dependent monooxygenase, N-terminal|DOMON domain|PHM/PNGase F domain|Copper type II, ascorbate-dependent monooxygenase-like, C-terminal	PREDICTED: Diuraphis noxia MOXD1 homolog 1-like (LOC107162693), mRNA	0
XLOC_017196	XLOC_017196	MYZPE13164_G006_v1.0_000186210	scaffold_82:187967-216983	Mp1	Mn1	OK	14.4932	11.4448	0.789671	-0.340677	-1.3369	0.00625	0.0458954	yes	Peptidase C2, calpain, catalytic domain|Peptidase C2, calpain, large subunit, domain III|Peptidase C2, calpain family|EF-hand domain pair|Peptidase C2, calpain, domain III|EF-hand domain	PREDICTED: Acyrthosiphon pisum calpain-C (LOC100167307), mRNA	0
XLOC_004887	XLOC_004887	MYZPE13164_G006_v1.0_000054650	scaffold_167:312922-314949	Mp1	Mn1	OK	27.8028	21.8954	0.787528	-0.344597	-1.34542	0.00625	0.0458954	yes	Myc-type, basic helix-loop-helix (bHLH) domain|Orange|Orange subgroup	PREDICTED: Acyrthosiphon pisum enhancer of split mbeta protein-like (LOC100169086), mRNA	0
XLOC_014351	XLOC_014351	MYZPE13164_G006_v1.0_000156080	scaffold_597:163088-180691	Mp1	Mn1	OK	7.98733	11.0061	1.37795	0.462523	1.3424	0.0063	0.0461827	yes	Short-chain dehydrogenase/reductase SDR|AMP-dependent synthetase/ligase|Acyl carrier protein-like|Male sterility, NAD-binding|AMP-binding enzyme C-terminal domain|Glucose/ribitol dehydrogenase|NAD(P)-binding domain|Thioester reductase-like domain|Short-chain dehydrogenase/reductase, conserved site	PREDICTED: Acyrthosiphon pisum linear gramicidin synthase subunit D (LOC100166955), mRNA	0
XLOC_006714	XLOC_006714	MYZPE13164_G006_v1.0_000074480	scaffold_21:482026-488076	Mp1	Mn1	OK	26.8515	35.9504	1.33886	0.421004	1.35071	0.0063	0.0461827	yes	Calcium release-activated calcium channel protein	PREDICTED: Acyrthosiphon pisum calcium release-activated calcium channel protein 1 (LOC100163796), transcript variant X2, mRNA	0
XLOC_000201	XLOC_000201	MYZPE13164_G006_v1.0_000002010	scaffold_10:678783-682688	Mp1	Mn1	OK	4.72138	3.22822	0.683745	-0.54847	-1.36917	0.0063	0.0461827	yes	Thaumatin	PREDICTED: Acyrthosiphon pisum thaumatin-like protein 1b (LOC100160062), mRNA	0
XLOC_007038	XLOC_007038	MYZPE13164_G006_v1.0_000078170	scaffold_22:562055-568803	Mp1	Mn1	OK	7.43073	10.0873	1.35751	0.440966	1.36606	0.00635	0.0464699	yes	Carboxylesterase, type B|Carboxylesterase type B, active site	PREDICTED: Acyrthosiphon pisum esterase FE4 (LOC100164811), transcript variant X1, mRNA	0
XLOC_001267	XLOC_001267	MYZPE13164_G006_v1.0_000014170	scaffold_112:267514-273411	Mp1	Mn1	OK	18.7582	23.7946	1.26848	0.343106	1.32673	0.00635	0.0464699	yes	Ubiquitin-like modifier-activating enzyme Atg7|UBA/THIF-type NAD/FAD binding fold|Molybdenum cofactor biosynthesis, MoeB|NAD(P)-binding domain	PREDICTED: Acyrthosiphon pisum ubiquitin-like modifier-activating enzyme ATG7 (LOC100168214), transcript variant X3, mRNA	0
XLOC_018093	XLOC_018093	MYZPE13164_G006_v1.0_000195710	scaffold_904:12977-23945	Mp1	Mn1	OK	42.3509	34.3509	0.811101	-0.302046	-1.34874	0.0064	0.0467506	yes	RNA recognition motif domain|RNA polymerase II-binding domain|ENTH/VHS|Nucleotide-binding, alpha-beta plait|CID domain	PREDICTED: Acyrthosiphon pisum splicing factor, arginine/serine-rich 15 (LOC100161323), transcript variant X1, mRNA	0
XLOC_006318	XLOC_006318	MYZPE13164_G006_v1.0_000070440	scaffold_20:202228-206881	Mp1	Mn1	OK	168.186	136.162	0.809591	-0.304735	-1.37764	0.0064	0.0467506	yes	AT hook-like|AT hook, DNA-binding motif|HMG-I/HMG-Y, DNA-binding, conserved site	PREDICTED: Diuraphis noxia high mobility group protein I-like (LOC107169806), mRNA	8.4332e-115
XLOC_004936	XLOC_004936	MYZPE13164_G006_v1.0_000055110	scaffold_168:401307-416419	Mp1	Mn1	OK	174.132	139.171	0.799226	-0.323324	-1.40867	0.0064	0.0467506	yes	Calponin homology domain|Calponin repeat|Smooth muscle protein/calponin	PREDICTED: Acyrthosiphon pisum myophilin (LOC100168275), transcript variant X1, mRNA	0
XLOC_013467	XLOC_013467	MYZPE13164_G006_v1.0_000146620	scaffold_526:156275-187739	Mp1	Mn1	OK	13.2584	10.0767	0.760027	-0.395877	-1.34882	0.00645	0.0470337	yes	Heparan sulphate 2-O-sulfotransferase|Sulfotransferase|P-loop containing nucleoside triphosphate hydrolase	PREDICTED: Acyrthosiphon pisum heparan sulfate 2-O-sulfotransferase pipe (LOC100167683), mRNA	0
XLOC_015799	XLOC_015799	MYZPE13164_G006_v1.0_000171130	scaffold_70:519027-530056	Mp1	Mn1	OK	3.25168	2.16706	0.666442	-0.585449	-1.37999	0.00645	0.0470337	yes	Armadillo-type fold	PREDICTED: Acyrthosiphon pisum uncharacterized protein B0303.4 (LOC100575108), mRNA	0
XLOC_016852	XLOC_016852	MYZPE13164_G006_v1.0_000182480	scaffold_793:87061-95231	Mp1	Mn1	OK	1.57872	2.91784	1.84824	0.88615	1.43925	0.0065	0.0473162	yes	NULL	PREDICTED: Acyrthosiphon pisum tigger transposable element-derived protein 4-like (LOC103311217), mRNA	7.54596e-29
XLOC_011227	XLOC_011227	MYZPE13164_G006_v1.0_000123220	scaffold_392:1763-62405	Mp1	Mn1	OK	56.7821	76.3476	1.34457	0.427148	1.37201	0.0065	0.0473162	yes	Glycosyl transferase, family 20|Trehalose-phosphatase|HAD-like domain|HAD-superfamily hydrolase, subfamily IIB	PREDICTED: Acyrthosiphon pisum alpha,alpha-trehalose-phosphate synthase [UDP-forming] (LOC100158991), mRNA	0
XLOC_006174	XLOC_006174	MYZPE13164_G006_v1.0_000068680	scaffold_198:7534-8581	Mp1	Mn1	OK	69.1213	53.8672	0.779315	-0.359722	-1.40323	0.0065	0.0473162	yes	Histone H2B|Histone core|Histone-fold	PREDICTED: Diuraphis noxia late histone H2B.L4-like (LOC107161727), mRNA	5.78816e-122
XLOC_006046	XLOC_006046	MYZPE13164_G006_v1.0_000067440	scaffold_195:163335-169107	Mp1	Mn1	OK	12.558	17.6176	1.40289	0.488407	1.33681	0.00655	0.0476011	yes	Cytochrome P450|Cytochrome P450, E-class, group I	PREDICTED: Acyrthosiphon pisum cytochrome P450 315a1, mitochondrial (LOC100159616), mRNA	0
XLOC_010517	XLOC_010517	MYZPE13164_G006_v1.0_000115690	scaffold_356:240030-246816	Mp1	Mn1	OK	13.6667	17.7744	1.30057	0.379142	1.36009	0.00655	0.0476011	yes	PWWP domain	PREDICTED: Acyrthosiphon pisum PWWP domain-containing protein 2A (LOC100572607), transcript variant X3, mRNA	0
XLOC_016951	XLOC_016951	MYZPE13164_G006_v1.0_000183210	scaffold_8:755339-758782	Mp1	Mn1	OK	104.948	131.114	1.24932	0.321147	1.34361	0.00655	0.0476011	yes	RNA-binding protein Lupus La|SUZ-C domain|Lupus La protein|Winged helix-turn-helix DNA-binding domain|Nucleotide-binding, alpha-beta plait	PREDICTED: Diuraphis noxia la-related protein 6A (LOC107164402), mRNA	0
XLOC_014436	XLOC_014436	MYZPE13164_G006_v1.0_000156960	scaffold_60:92422-106213	Mp1	Mn1	OK	87.3998	69.2172	0.79196	-0.3365	-1.37145	0.00655	0.0476011	yes	SNF2-related|Helicase, C-terminal|Chromo domain|Zinc finger, PHD-finger|Domain of unknown function DUF1086|Domain of unknown function DUF1087|CHD, N-terminal|CHD, C-terminal 2|P-loop containing nucleoside triphosphate hydrolase|Chromo domain-like|Zinc finger, FYVE/PHD-type|Zinc finger, RING/FYVE/PHD-type|Zinc finger, PHD-type|Chromo domain/shadow|Helicase, superfamily 1/2, ATP-binding domain|DNA/…	PREDICTED: Acyrthosiphon pisum chromodomain-helicase-DNA-binding protein Mi-2 homolog (LOC100160983), transcript variant X4, mRNA	0
XLOC_011197	XLOC_011197	MYZPE13164_G006_v1.0_000122940	scaffold_39:730500-748381	Mp1	Mn1	OK	7.63497	9.82495	1.28684	0.363828	1.34058	0.0066	0.0478985	yes	Tudor domain	PREDICTED: Diuraphis noxia uncharacterized LOC107162646 (LOC107162646), transcript variant X2, mRNA	0
XLOC_007739	XLOC_007739	MYZPE13164_G006_v1.0_000086010	scaffold_246:9111-15809	Mp1	Mn1	OK	174.382	140.873	0.807843	-0.307854	-1.36705	0.0066	0.0478985	yes	Phosphoglycerate kinase|Phosphoglycerate kinase, N-terminal|Phosphoglycerate kinase, C-terminal|Phosphoglycerate kinase, conserved site	PREDICTED: Acyrthosiphon pisum probable phosphoglycerate kinase (LOC100167046), mRNA	0
XLOC_012134	XLOC_012134	MYZPE13164_G006_v1.0_000132640	scaffold_436:136934-189283	Mp1	Mn1	OK	3.13504	1.84914	0.589829	-0.761631	-1.33621	0.00665	0.0481886	yes	G protein-coupled receptor, rhodopsin-like|Neuropeptide Y receptor family|GPCR, rhodopsin-like, 7TM	PREDICTED: Acyrthosiphon pisum gastrin/cholecystokinin type B receptor-like (LOC100570431), mRNA	0
XLOC_016923	XLOC_016923	MYZPE13164_G006_v1.0_000183600	scaffold_8:1434339-1454624	Mp1	Mn1	OK	10.1265	14.1295	1.39529	0.480569	1.34264	0.0067	0.0484721	yes	NULL	PREDICTED: Acyrthosiphon pisum uncharacterized LOC100168407 (LOC100168407), mRNA	3.09392e-143
XLOC_011084	XLOC_011084	MYZPE13164_G006_v1.0_000121550	scaffold_382:92188-101199	Mp1	Mn1	OK	17.3631	23.1275	1.332	0.413592	1.31931	0.0067	0.0484721	yes	tRNA-guanine(15) transglycosylase-like	PREDICTED: Acyrthosiphon pisum queuine tRNA-ribosyltransferase subunit QTRTD1 homolog (LOC100167096), mRNA	0
XLOC_000681	XLOC_000681	MYZPE13164_G006_v1.0_000007640	scaffold_105:414675-442128	Mp1	Mn1	OK	155.591	123.471	0.79356	-0.333588	-1.33955	0.0067	0.0484721	yes	Peptidyl-prolyl cis-trans isomerase, FKBP-type|Peptidyl-prolyl cis-trans isomerase, FKBP-type, domain|EF-hand domain pair|EF-hand domain|EF-Hand 1, calcium-binding site	PREDICTED: Diuraphis noxia peptidyl-prolyl cis-trans isomerase FKBP2 (LOC107163068), mRNA	0
XLOC_003429	XLOC_003429	MYZPE13164_G006_v1.0_000038470	scaffold_141:411776-453037	Mp1	Mn1	OK	76.3774	55.2637	0.72356	-0.466815	-1.35404	0.0067	0.0484721	yes	N5-carboxyaminoimidazole ribonucleotide mutase PurE domain|ATP-grasp fold, subdomain 2|SAICAR synthetase, conserved site	PREDICTED: Acyrthosiphon pisum multifunctional protein ADE2 (LOC100169501), mRNA	0
XLOC_006581	XLOC_006581	MYZPE13164_G006_v1.0_000073160	scaffold_2064:1580-4246	Mp1	Mn1	OK	7.30507	1.55891	0.213401	-2.22836	-1.87436	0.0067	0.0484721	yes	Zinc finger, FLYWCH-type|MULE transposase domain|Transposase, mutator type	PREDICTED: Acyrthosiphon pisum uncharacterized LOC100573415 (LOC100573415), transcript variant X2, mRNA	1.00055e-126
XLOC_010912	XLOC_010912	MYZPE13164_G006_v1.0_000119600	scaffold_373:49062-53875	Mp1	Mn1	OK	2.56344	9.11751	3.55675	1.83056	1.63774	0.00675	0.0487569	yes	Protein-tyrosine phosphatase, low molecular weight|Peptidyl-tRNA hydrolase, PTH2|Peptidyl-tRNA hydrolase II domain	PREDICTED: Acyrthosiphon pisum putative peptidyl-tRNA hydrolase PTRHD1 (LOC103308938), mRNA	4.10283e-138
XLOC_015911	XLOC_015911	MYZPE13164_G006_v1.0_000172350	scaffold_710:10400-19118	Mp1	Mn1	OK	17.7729	23.3916	1.31614	0.396308	1.34137	0.00675	0.0487569	yes	Short-chain dehydrogenase/reductase SDR|Glucose/ribitol dehydrogenase|NAD(P)-binding domain	Acyrthosiphon pisum short-chain dehydrogenase/reductase-like (LOC100162026), mRNA	0
XLOC_014940	XLOC_014940	MYZPE13164_G006_v1.0_000162300	scaffold_639:122162-124893	Mp1	Mn1	OK	17.1453	22.9118	1.33633	0.418276	1.35953	0.0068	0.0490443	yes	Acyl-CoA N-acyltransferase	PREDICTED: Acyrthosiphon pisum uncharacterized LOC100574729 (LOC100574729), ncRNA	1.27439e-173
XLOC_007743	XLOC_007743	MYZPE13164_G006_v1.0_000086060	scaffold_246:72521-79569	Mp1	Mn1	OK	297.727	241.412	0.810851	-0.302492	-1.33196	0.0068	0.0490443	yes	Insect cuticle protein	Acyrthosiphon pisum RR1 cuticle protein 7 (cprr1-7), mRNA	5.83498e-163
XLOC_010878	XLOC_010878	MYZPE13164_G006_v1.0_000119410	scaffold_372:40597-57555	Mp1	Mn1	OK	23.245	18.7873	0.80823	-0.307163	-1.35318	0.0068	0.0490443	yes	WH2 domain	PREDICTED: Acyrthosiphon pisum formin-like protein 14 (LOC100167078), mRNA	0
XLOC_014185	XLOC_014185	MYZPE13164_G006_v1.0_000154310	scaffold_581:126365-137719	Mp1	Mn1	OK	3.57361	2.39261	0.669522	-0.578796	-1.34676	0.0068	0.0490443	yes	NULL	PREDICTED: Acyrthosiphon pisum uncharacterized LOC100169049 (LOC100169049), mRNA	0
XLOC_015579	XLOC_015579	MYZPE13164_G006_v1.0_000168800	scaffold_69:170737-203814	Mp1	Mn1	OK	47.6604	33.8226	0.709658	-0.494805	-1.30089	0.00685	0.0493208	yes	NULL	PREDICTED: Acyrthosiphon pisum uncharacterized LOC100165302 (LOC100165302), mRNA	0
XLOC_015200	XLOC_015200	MYZPE13164_G006_v1.0_000165010	scaffold_655:119389-122305	Mp1	Mn1	OK	2.20786	1.16798	0.52901	-0.918633	-1.38817	0.00685	0.0493208	yes	Zinc finger, BED-type predicted|Ribonuclease H-like domain	PREDICTED: Acyrthosiphon pisum zinc finger BED domain-containing protein 4-like (LOC103308012), mRNA	0
XLOC_015439	XLOC_015439	MYZPE13164_G006_v1.0_000167500	scaffold_68:190530-193427	Mp1	Mn1	OK	5.07139	8.37227	1.65088	0.723236	1.38193	0.0069	0.0496144	yes	NULL	PREDICTED: Acyrthosiphon pisum uncharacterized LOC100165422 (LOC100165422), transcript variant X2, mRNA	7.66899e-29
XLOC_006038	XLOC_006038	MYZPE13164_G006_v1.0_000067280	scaffold_1942:58-3355	Mp1	Mn1	OK	2.28245	3.71862	1.62923	0.704186	1.36669	0.0069	0.0496144	yes	Sulphide quinone-reductase|Pyridine nucleotide-disulphide oxidoreductase, FAD/NAD(P)-binding domain	PREDICTED: Diuraphis noxia sulfide:quinone oxidoreductase, mitochondrial (LOC107173529), mRNA	0
XLOC_011165	XLOC_011165	MYZPE13164_G006_v1.0_000122490	scaffold_388:18373-27104	Mp1	Mn1	OK	4.33213	2.75708	0.636424	-0.651939	-1.30903	0.0069	0.0496144	yes	PWWP domain	PREDICTED: Acyrthosiphon pisum DNA (cytosine-5)-methyltransferase 3A-like (LOC100568466), mRNA	0
XLOC_007292	XLOC_007292	MYZPE13164_G006_v1.0_000081140	scaffold_23:125403-391247	Mp1	Mn1	OK	2.94775	4.04886	1.37354	0.457903	1.32746	0.00695	0.0498934	yes	Adenylyl cyclase class-3/4/guanylyl cyclase|Heme-NO binding|Haem NO binding associated|NO signalling/Golgi transport ligand-binding domain|Adenylyl cyclase class-3/4/guanylyl cyclase, conserved site	PREDICTED: Diuraphis noxia head-specific guanylate cyclase (LOC107167885), mRNA	0
XLOC_001988	XLOC_001988	MYZPE13164_G006_v1.0_000022410	scaffold_121:10397-24888	Mp1	Mn1	OK	7.61653	9.9808	1.31041	0.390022	1.32255	0.00695	0.0498934	yes	O-acyltransferase, WSD1, N-terminal	PREDICTED: Acyrthosiphon pisum uncharacterized LOC100164985 (LOC100164985), mRNA	0
XLOC_006004	XLOC_006004	MYZPE13164_G006_v1.0_000066880	scaffold_193:322971-335249	Mp1	Mn1	OK	65.0367	52.3952	0.805625	-0.31182	-1.34774	0.00695	0.0498934	yes	NULL	PREDICTED: Diuraphis noxia centrosomal and chromosomal factor (LOC107161933), mRNA	5.73484e-144
XLOC_011604	XLOC_011604	MYZPE13164_G006_v1.0_000127230	scaffold_41:250583-255354	Mp1	Mn1	OK	7.89247	1.99855	0.253223	-1.98152	-1.61667	0.00695	0.0498934	yes	MULE transposase domain|Transposase, mutator type	PREDICTED: Acyrthosiphon pisum uncharacterized LOC107882598 (LOC107882598), mRNA	0

## Sheet: #2 Mp1 vs Mn2
test_id	gene_id	gene	locus	sample_1	sample_2	status	value_1	value_2	FC	log2(fold_change)	test_stat	p_value	q_value	significant	Interpro_Annotations	Blast_annotations	Blast_evalue
XLOC_000073	XLOC_000073	MYZPE13164_G006_v1.0_000000580	scaffold_0:1178305-1178863	Mp1	Mn2	OK	1.59288	0	#NAME?	#NAME?	#NAME?	5e-05	0.000748847	yes	NULL	Acyrthosiphon pisum BAC VMRC38-10-A5 (Benaroya Research Institute VMRC38 Acrythosiphon pisum (Pea Aphid) BAC library) complete sequence	8.47791e-142
XLOC_000752	XLOC_000752	MYZPE13164_G006_v1.0_000008600	scaffold_106:126905-127881	Mp1	Mn2	OK	5.82695	0	#NAME?	#NAME?	#NAME?	5e-05	0.000748847	yes	HAT dimerisation domain, C-terminal|Ribonuclease H-like domain	PREDICTED: Acyrthosiphon pisum 52 kDa repressor of the inhibitor of the protein kinase-like (LOC103308702), mRNA	1.99829e-163
XLOC_001474	XLOC_001474	MYZPE13164_G006_v1.0_000016420	scaffold_115:26441-27956	Mp1	Mn2	OK	2.10595	0	#NAME?	#NAME?	#NAME?	5e-05	0.000748847	yes	NULL	Acyrthosiphon pisum BAC VMRC38-10-A6 (Benaroya Research Institute VMRC38 Acrythosiphon pisum (Pea Aphid) BAC library) complete sequence	1.44394e-62
XLOC_001586	XLOC_001586	MYZPE13164_G006_v1.0_000017850	scaffold_1164:29125-31195	Mp1	Mn2	OK	2.53308	0	#NAME?	#NAME?	#NAME?	5e-05	0.000748847	yes	YqaJ viral recombinase|Restriction endonuclease type II-like|Exonuclease, phage-type/RecB, C-terminal|Zinc finger, SWIM-type	PREDICTED: Diuraphis noxia uncharacterized LOC107170864 (LOC107170864), mRNA	0
XLOC_002709	XLOC_002709	MYZPE13164_G006_v1.0_000030800	scaffold_1308:6435-9675	Mp1	Mn2	OK	3.98132	0	#NAME?	#NAME?	#NAME?	5e-05	0.000748847	yes	NULL	PREDICTED: Acyrthosiphon pisum 52 kDa repressor of the inhibitor of the protein kinase-like (LOC100575786), mRNA	1.01825e-129
XLOC_003832	XLOC_003832	MYZPE13164_G006_v1.0_000043110	scaffold_148:277202-278535	Mp1	Mn2	OK	0	6.09272	#VALUE!	inf	#NAME?	5e-05	0.000748847	yes	HAT dimerisation domain, C-terminal	PREDICTED: Diuraphis noxia zinc finger MYM-type protein 1-like (LOC107172503), partial mRNA	0
XLOC_004482	XLOC_004482	MYZPE13164_G006_v1.0_000050080	scaffold_1599:33-934	Mp1	Mn2	OK	0	7.81691	#VALUE!	inf	#NAME?	5e-05	0.000748847	yes	NULL	PREDICTED: Acyrthosiphon pisum uncharacterized LOC100575571 (LOC100575571), mRNA	5.7008e-80
XLOC_005065	XLOC_005065	MYZPE13164_G006_v1.0_000056580	scaffold_1707:10394-12364	Mp1	Mn2	OK	2.33497	0	#NAME?	#NAME?	#NAME?	5e-05	0.000748847	yes	Harbinger transposase-derived nuclease|Harbinger transposase-derived nuclease domain	PREDICTED: Diuraphis noxia putative nuclease HARBI1 (LOC107164526), mRNA	0
XLOC_010591	XLOC_010591	MYZPE13164_G006_v1.0_000116510	scaffold_36:298999-301534	Mp1	Mn2	OK	0	1.97892	#VALUE!	inf	#NAME?	5e-05	0.000748847	yes	Domain of unknown function DUF4371	PREDICTED: Diuraphis noxia zinc finger MYM-type protein 1-like (LOC107171489), mRNA	0
XLOC_011911	XLOC_011911	MYZPE13164_G006_v1.0_000130330	scaffold_4222:4-1088	Mp1	Mn2	OK	13.5203	0	#NAME?	#NAME?	#NAME?	5e-05	0.000748847	yes	NULL	Acyrthosiphon pisum mRNA, clone: 361G9, full-insert cDNA sequence based on the ESTs (5'-EST:FF306856, 3'-EST:FF306799)	2.74007e-72
XLOC_014406	XLOC_014406	MYZPE13164_G006_v1.0_000156330	scaffold_6:570849-575718	Mp1	Mn2	OK	1.99643	0	#NAME?	#NAME?	#NAME?	5e-05	0.000748847	yes	HAT dimerisation domain, C-terminal|Ribonuclease H-like domain	PREDICTED: Diuraphis noxia zinc finger MYM-type protein 1-like (LOC107171820), mRNA	9.32213e-132
XLOC_015187	XLOC_015187	MYZPE13164_G006_v1.0_000164940	scaffold_655:78475-84931	Mp1	Mn2	OK	2.12444	0	#NAME?	#NAME?	#NAME?	5e-05	0.000748847	yes	NULL	PREDICTED: Diuraphis noxia uncharacterized LOC107169487 (LOC107169487), mRNA	0
XLOC_018035	XLOC_018035	MYZPE13164_G006_v1.0_000194870	scaffold_9:1004984-1005761	Mp1	Mn2	OK	20.13	0	#NAME?	#NAME?	#NAME?	5e-05	0.000748847	yes	HAT dimerisation domain, C-terminal|Ribonuclease H-like domain	PREDICTED: Acyrthosiphon pisum 52 kDa repressor of the inhibitor of the protein kinase-like (LOC103308702), mRNA	4.29505e-165
XLOC_018595	XLOC_018595	MYZPE13164_G006_v1.0_000201250	scaffold_964:49345-55512	Mp1	Mn2	OK	2.6365	0	#NAME?	#NAME?	#NAME?	5e-05	0.000748847	yes	NULL	PREDICTED: Diuraphis noxia putative leucine-rich repeat-containing protein DDB_G0290503 (LOC107169031), transcript variant X11, mRNA	0
XLOC_018720	XLOC_018720	MYZPE13164_G006_v1.0_000202580	scaffold_978:23910-26888	Mp1	Mn2	OK	35.9059	0	#NAME?	#NAME?	#NAME?	5e-05	0.000748847	yes	MULE transposase domain|Zinc finger C2H2-type/integrase DNA-binding domain|Zinc finger, C2H2-like|Zinc finger, C2H2	PREDICTED: Acyrthosiphon pisum uncharacterized LOC103308988 (LOC103308988), mRNA	0
XLOC_009782	XLOC_009782	MYZPE13164_G006_v1.0_000107980	scaffold_322:121365-146582	Mp1	Mn2	OK	0.402057	41.9111	104.242	6.70379	6.23166	5e-05	0.000748847	yes	Peptidase C13, legumain	Acyrthosiphon pisum legumain-like (LOC100168946), mRNA	0
XLOC_003015	XLOC_003015	MYZPE13164_G006_v1.0_000034110	scaffold_1352:2243-8921	Mp1	Mn2	OK	0.159124	4.45446	27.9937	4.80703	3.14629	5e-05	0.000748847	yes	YqaJ viral recombinase|Restriction endonuclease type II-like|Exonuclease, phage-type/RecB, C-terminal	PREDICTED: Acyrthosiphon pisum uncharacterized LOC107882991 (LOC107882991), mRNA	0
XLOC_018594	XLOC_018594	MYZPE13164_G006_v1.0_000201200	scaffold_964:12786-27079	Mp1	Mn2	OK	1.22857	34.309	27.9261	4.80354	4.47766	5e-05	0.000748847	yes	Alkyl hydroperoxide reductase subunit C/ Thiol specific antioxidant|Peroxiredoxin, C-terminal|Thioredoxin-like fold|Peroxiredoxin, AhpC-type	PREDICTED: Acyrthosiphon pisum peroxiredoxin-6-like (LOC100570136), mRNA	0
XLOC_004498	XLOC_004498	MYZPE13164_G006_v1.0_000050460	scaffold_16:469802-737260	Mp1	Mn2	OK	23.7598	606.887	25.5425	4.67483	11.782	5e-05	0.000748847	yes	Cytochrome P450|Cytochrome P450, E-class, group I|Cytochrome P450, conserved site	Myzus persicae clone 4255A cytochrome P450 CYP6CY3 (CYP6CY3) mRNA, complete cds &gt;gi|563407372|gb|KF218356.1| Myzus persicae clone 4106A cytochrome P450 CYP6CY3 (CYP6CY3) mRNA, complete cds &gt;gi|563407374|gb|KF218357.1| Myzus persicae clone NS cytochrome P450 CYP6CY3 (CYP6CY3) mRNA, complete cds	0
XLOC_004528	XLOC_004528	MYZPE13164_G006_v1.0_000050510	scaffold_16:747120-843496	Mp1	Mn2	OK	12.1513	303.106	24.9443	4.64064	9.13682	5e-05	0.000748847	yes	Thrombospondin, type 1 repeat|Peptidase M12B, ADAM/reprolysin|Peptidase M12B, propeptide|ADAM-TS Spacer 1|Peptidase M12B, GON-ADAMTSs|Peptidase M12B, ADAM-TS|Metallopeptidase, catalytic domain	PREDICTED: Acyrthosiphon pisum A disintegrin and metalloproteinase with thrombospondin motifs 9 (LOC100163063), mRNA	0
XLOC_007665	XLOC_007665	MYZPE13164_G006_v1.0_000085220	scaffold_243:279497-281560	Mp1	Mn2	OK	3.87969	85.2927	21.9844	4.45841	6.95357	5e-05	0.000748847	yes	NULL	PREDICTED: Diuraphis noxia uncharacterized LOC107163528 (LOC107163528), ncRNA	5.26768e-42
XLOC_008490	XLOC_008490	MYZPE13164_G006_v1.0_000094060	scaffold_272:11358-19205	Mp1	Mn2	OK	56.6409	799.104	14.1083	3.81847	6.61859	5e-05	0.000748847	yes	NULL	PREDICTED: Acyrthosiphon pisum uncharacterized LOC100571442 (LOC100571442), ncRNA	2.52948e-35
XLOC_015357	XLOC_015357	MYZPE13164_G006_v1.0_000166670	scaffold_670:126730-142198	Mp1	Mn2	OK	1.01436	11.841	11.6733	3.54514	6.33448	5e-05	0.000748847	yes	NULL	PREDICTED: Acyrthosiphon pisum uncharacterized LOC100168220 (LOC100168220), transcript variant X2, mRNA	0
XLOC_002751	XLOC_002751	MYZPE13164_G006_v1.0_000031210	scaffold_1312:9758-19580	Mp1	Mn2	OK	772.168	8723.45	11.2973	3.49791	2.75227	5e-05	0.000748847	yes	NULL	PREDICTED: Diuraphis noxia uncharacterized LOC107163524 (LOC107163524), ncRNA	1.38464e-44
XLOC_008502	XLOC_008502	MYZPE13164_G006_v1.0_000094050	scaffold_272:11358-19205	Mp1	Mn2	OK	340.951	3732.33	10.9468	3.45244	6.00686	5e-05	0.000748847	yes	NULL	PREDICTED: Acyrthosiphon pisum uncharacterized LOC100571442 (LOC100571442), ncRNA	3.40146e-57
XLOC_000238	XLOC_000238	MYZPE13164_G006_v1.0_000002600	scaffold_100:184434-185510	Mp1	Mn2	OK	1.04691	11.3433	10.835	3.43763	3.95704	5e-05	0.000748847	yes	NULL	PREDICTED: Diuraphis noxia uncharacterized LOC107165419 (LOC107165419), transcript variant X5, mRNA	5.34358e-76
XLOC_002919	XLOC_002919	MYZPE13164_G006_v1.0_000033110	scaffold_134:94844-97044	Mp1	Mn2	OK	2.54128	27.2148	10.7091	3.42077	7.56483	5e-05	0.000748847	yes	HAT dimerisation domain, C-terminal|Ribonuclease H-like domain	PREDICTED: Diuraphis noxia uncharacterized LOC107168113 (LOC107168113), mRNA	2.13636e-96
XLOC_004497	XLOC_004497	MYZPE13164_G006_v1.0_000050450	scaffold_16:469802-737260	Mp1	Mn2	OK	23.4632	245.384	10.4583	3.38657	5.92633	5e-05	0.000748847	yes	Cytochrome P450|Cytochrome P450, E-class, group I|Cytochrome P450, conserved site	PREDICTED: Acyrthosiphon pisum probable cytochrome P450 6a13 (LOC100164042), mRNA	0
XLOC_012211	XLOC_012211	MYZPE13164_G006_v1.0_000133360	scaffold_44:860007-863915	Mp1	Mn2	OK	0.779178	7.59536	9.74789	3.28509	3.13382	5e-05	0.000748847	yes	Peptidase S10, serine carboxypeptidase	PREDICTED: Acyrthosiphon pisum venom serine carboxypeptidase-like (LOC100165813), mRNA	1.12019e-145
XLOC_002752	XLOC_002752	MYZPE13164_G006_v1.0_000031200	scaffold_1312:9758-19580	Mp1	Mn2	OK	57.4043	534.222	9.30631	3.21821	5.27307	5e-05	0.000748847	yes	NULL	PREDICTED: Diuraphis noxia uncharacterized LOC107163524 (LOC107163524), ncRNA	8.0379e-90
XLOC_008535	XLOC_008535	MYZPE13164_G006_v1.0_000094570	scaffold_2745:99-2786	Mp1	Mn2	OK	0.309677	2.81514	9.09057	3.18437	3.08851	5e-05	0.000748847	yes	HAT dimerisation domain, C-terminal|Domain of unknown function DUF4371|Ribonuclease H-like domain	PREDICTED: Acyrthosiphon pisum uncharacterized LOC103307938 (LOC103307938), mRNA	0
XLOC_000518	XLOC_000518	MYZPE13164_G006_v1.0_000005930	scaffold_1035:8-16857	Mp1	Mn2	OK	2.58203	22.3651	8.66182	3.11467	5.85417	5e-05	0.000748847	yes	Peptidase C48, SUMO/Sentrin/Ubl1|Cation-transporting P-type ATPase, subfamily V	PREDICTED: Acyrthosiphon pisum probable cation-transporting ATPase 13A3 (LOC100169439), transcript variant X2, mRNA	2.74239e-135
XLOC_013899	XLOC_013899	MYZPE13164_G006_v1.0_000151140	scaffold_559:27421-36122	Mp1	Mn2	OK	5.50982	45.6404	8.2835	3.05024	6.01898	5e-05	0.000748847	yes	NULL	PREDICTED: Acyrthosiphon pisum uncharacterized LOC100575757 (LOC100575757), ncRNA	3.62548e-111
XLOC_018712	XLOC_018712	MYZPE13164_G006_v1.0_000202440	scaffold_976:34567-42975	Mp1	Mn2	OK	0.271018	2.00656	7.40377	2.88826	3.49852	5e-05	0.000748847	yes	Haem peroxidase, animal|Haem peroxidase, animal, subgroup|Haem peroxidase	PREDICTED: Acyrthosiphon pisum peroxidase-like (LOC100169385), mRNA	0
XLOC_008511	XLOC_008511	MYZPE13164_G006_v1.0_000094290	scaffold_2724:0-1475	Mp1	Mn2	OK	1.15657	8.18363	7.07573	2.82288	4.95345	5e-05	0.000748847	yes	Cytochrome P450|Cytochrome P450, E-class, group II	PREDICTED: Acyrthosiphon pisum cytochrome P450 6k1 (LOC100163900), transcript variant X2, mRNA	3.07729e-138
XLOC_010407	XLOC_010407	MYZPE13164_G006_v1.0_000114430	scaffold_3502:863-1631	Mp1	Mn2	OK	27.9431	188.889	6.75975	2.75697	8.56178	5e-05	0.000748847	yes	Carboxylesterase, type B	M.persicae mRNA for esterase FE4	7.16249e-110
XLOC_001670	XLOC_001670	MYZPE13164_G006_v1.0_000018740	scaffold_1176:0-17706	Mp1	Mn2	OK	1.62544	10.8688	6.68668	2.74129	4.48187	5e-05	0.000748847	yes	Ribonuclease H-like domain	PREDICTED: Acyrthosiphon pisum uncharacterized LOC107884118 (LOC107884118), mRNA	1.00617e-62
XLOC_011334	XLOC_011334	MYZPE13164_G006_v1.0_000124330	scaffold_3962:0-1293	Mp1	Mn2	OK	557.511	3460.75	6.20749	2.63401	10.7898	5e-05	0.000748847	yes	Carboxylesterase, type B|Carboxylesterase type B, active site|Carboxylesterase type B, conserved site	M.persicae mRNA for esterase FE4	0
XLOC_007384	XLOC_007384	MYZPE13164_G006_v1.0_000082180	scaffold_2321:0-4279	Mp1	Mn2	OK	303.583	1716.88	5.6554	2.49963	5.7529	5e-05	0.000748847	yes	NULL	M.persicae mRNA for esterase FE4	3.35006e-65
XLOC_004045	XLOC_004045	MYZPE13164_G006_v1.0_000045410	scaffold_1506:0-18383	Mp1	Mn2	OK	74.7266	419.513	5.61396	2.48902	10.6668	5e-05	0.000748847	yes	Carboxylesterase, type B|Carboxylesterase type B, active site|Carboxylesterase type B, conserved site	M.persicae mRNA for esterase FE4	0
XLOC_006239	XLOC_006239	MYZPE13164_G006_v1.0_000069770	scaffold_2:1363327-1397938	Mp1	Mn2	OK	0.797648	4.39905	5.51503	2.46337	2.30432	5e-05	0.000748847	yes	WD40 repeat|WD40-repeat-containing domain|WD40/YVTN repeat-like-containing domain	PREDICTED: Acyrthosiphon pisum dynein intermediate chain 1, axonemal-like (LOC100163892), mRNA	0
XLOC_017892	XLOC_017892	MYZPE13164_G006_v1.0_000193540	scaffold_892:43655-57156	Mp1	Mn2	OK	29.7501	158.386	5.32389	2.41248	5.19739	5e-05	0.000748847	yes	HAT dimerisation domain, C-terminal|Exosome complex component CSL4|Exosome complex component, N-terminal domain|Nucleic acid-binding, OB-fold|Ribonuclease H-like domain	PREDICTED: Diuraphis noxia exosome complex component CSL4 (LOC107170006), mRNA	0
XLOC_015585	XLOC_015585	MYZPE13164_G006_v1.0_000168930	scaffold_69:456930-460253	Mp1	Mn2	OK	28.4628	145.053	5.09623	2.34943	8.2636	5e-05	0.000748847	yes	NULL	PREDICTED: Acyrthosiphon pisum RNA-binding protein 14 (LOC100164760), mRNA	7.12183e-58
XLOC_005496	XLOC_005496	MYZPE13164_G006_v1.0_000061320	scaffold_181:337320-349661	Mp1	Mn2	OK	0.960372	4.86272	5.06338	2.3401	3.65493	5e-05	0.000748847	yes	Amino acid/polyamine transporter I	PREDICTED: Acyrthosiphon pisum cationic amino acid transporter 2 (LOC100162367), mRNA	0
XLOC_007386	XLOC_007386	MYZPE13164_G006_v1.0_000082180	scaffold_2321:0-4279	Mp1	Mn2	OK	12.1393	60.9872	5.02394	2.32882	7.32962	5e-05	0.000748847	yes	NULL	M.persicae mRNA for esterase FE4	3.35006e-65
XLOC_014043	XLOC_014043	MYZPE13164_G006_v1.0_000152840	scaffold_571:17123-45611	Mp1	Mn2	OK	3.90122	19.5321	5.00667	2.32385	6.55392	5e-05	0.000748847	yes	Cytochrome P450|Cytochrome P450, E-class, group I|Cytochrome P450, conserved site	PREDICTED: Acyrthosiphon pisum cytochrome P450 4C1-like (LOC100167486), mRNA	0
XLOC_007806	XLOC_007806	MYZPE13164_G006_v1.0_000086770	scaffold_2487:0-1134	Mp1	Mn2	OK	480.561	2392.28	4.97808	2.31559	8.59555	5e-05	0.000748847	yes	NULL	PREDICTED: Acyrthosiphon pisum uncharacterized LOC100575566 (LOC100575566), ncRNA	5.57801e-42
XLOC_007035	XLOC_007035	MYZPE13164_G006_v1.0_000078090	scaffold_22:498629-505807	Mp1	Mn2	OK	10.9418	54.2391	4.95704	2.30948	6.84369	5e-05	0.000748847	yes	Lipocalin/cytosolic fatty-acid binding domain|Cytosolic fatty-acid binding|Calycin-like|Calycin	PREDICTED: Diuraphis noxia fatty acid-binding protein, muscle-like (LOC107163378), mRNA	2.01112e-129
XLOC_012707	XLOC_012707	MYZPE13164_G006_v1.0_000138570	scaffold_477:12285-28262	Mp1	Mn2	OK	25.817	127.957	4.95629	2.30926	6.7791	5e-05	0.000748847	yes	Apyrase	PREDICTED: Acyrthosiphon pisum apyrase-like (LOC100166504), partial mRNA	2.81014e-134
XLOC_007681	XLOC_007681	MYZPE13164_G006_v1.0_000085230	scaffold_243:284296-296580	Mp1	Mn2	OK	163.112	774.59	4.74882	2.24757	9.12749	5e-05	0.000748847	yes	NULL	PREDICTED: Acyrthosiphon pisum uncharacterized LOC100576032 (LOC100576032), ncRNA	1.07416e-76
XLOC_008832	XLOC_008832	MYZPE13164_G006_v1.0_000097880	scaffold_286:292304-297451	Mp1	Mn2	OK	2.65326	12.3469	4.65345	2.2183	5.96614	5e-05	0.000748847	yes	Zinc finger, C2H2	PREDICTED: Acyrthosiphon pisum uncharacterized LOC100570163 (LOC100570163), mRNA	0
XLOC_007124	XLOC_007124	MYZPE13164_G006_v1.0_000079030	scaffold_2222:3-5082	Mp1	Mn2	OK	3.01765	13.7171	4.54563	2.18448	6.73615	5e-05	0.000748847	yes	Beta-ketoacyl synthase, N-terminal|Acyl transferase|Beta-ketoacyl synthase, C-terminal|Acyl transferase/acyl hydrolase/lysophospholipase|Thiolase-like|Malonyl-CoA ACP transacylase, ACP-binding|Acyl transferase domain|Thiolase-like, subgroup|Polyketide synthase, beta-ketoacyl synthase domain|Polyketide synthase, acyl transferase domain|Beta-ketoacyl synthase, active site	PREDICTED: Acyrthosiphon pisum fatty acid synthase (LOC100166618), mRNA	0
XLOC_006339	XLOC_006339	MYZPE13164_G006_v1.0_000070800	scaffold_20:775244-879646	Mp1	Mn2	OK	1.77544	7.53928	4.24643	2.08625	3.65981	5e-05	0.000748847	yes	UDP-glucuronosyl/UDP-glucosyltransferase	PREDICTED: Acyrthosiphon pisum UDP-glucuronosyltransferase 2B2 (LOC100162688), mRNA	0
XLOC_014050	XLOC_014050	MYZPE13164_G006_v1.0_000152870	scaffold_571:88475-99225	Mp1	Mn2	OK	2.29727	9.67922	4.21336	2.07497	4.84071	5e-05	0.000748847	yes	Cytochrome P450|Cytochrome P450, E-class, group I|Cytochrome P450, conserved site	PREDICTED: Diuraphis noxia cytochrome P450 4C1-like (LOC107163801), transcript variant X2, mRNA	0
XLOC_004444	XLOC_004444	MYZPE13164_G006_v1.0_000049670	scaffold_159:266200-286529	Mp1	Mn2	OK	18.9002	79.6319	4.2133	2.07495	7.82776	5e-05	0.000748847	yes	NULL	PREDICTED: Acyrthosiphon pisum uncharacterized LOC100159316 (LOC100159316), partial mRNA	0
XLOC_002442	XLOC_002442	MYZPE13164_G006_v1.0_000027400	scaffold_128:180286-247273	Mp1	Mn2	OK	15.7289	65.6987	4.17695	2.06245	7.21382	5e-05	0.000748847	yes	P-loop containing nucleoside triphosphate hydrolase|Zinc finger, NF-X1-type	PREDICTED: Acyrthosiphon pisum NFX1-type zinc finger-containing protein 1 (LOC100169328), transcript variant X3, mRNA	0
XLOC_017607	XLOC_017607	MYZPE13164_G006_v1.0_000190430	scaffold_864:7081-57724	Mp1	Mn2	OK	1551.51	6396.89	4.12302	2.0437	4.32244	5e-05	0.000748847	yes	NULL	PREDICTED: Acyrthosiphon pisum uncharacterized LOC100571073 (LOC100571073), transcript variant X2, ncRNA	7.31372e-55
XLOC_005689	XLOC_005689	MYZPE13164_G006_v1.0_000063430	scaffold_186:32295-42453	Mp1	Mn2	OK	23.3863	94.9755	4.06115	2.02189	6.85391	5e-05	0.000748847	yes	Carbon-nitrogen hydrolase	Acyrthosiphon pisum omega-amidase NIT2-like (LOC100163597), mRNA	0
XLOC_004544	XLOC_004544	MYZPE13164_G006_v1.0_000050940	scaffold_160:161164-196095	Mp1	Mn2	OK	24.3453	98.3641	4.04038	2.01449	4.7592	5e-05	0.000748847	yes	UDP-glucuronosyl/UDP-glucosyltransferase	PREDICTED: Acyrthosiphon pisum UDP-glucuronosyltransferase 2B4-like (LOC100571874), transcript variant X4, mRNA	0
XLOC_005351	XLOC_005351	MYZPE13164_G006_v1.0_000059790	scaffold_1780:13-4099	Mp1	Mn2	OK	4.76032	19.1907	4.0314	2.01128	5.37615	5e-05	0.000748847	yes	NULL	PREDICTED: Acyrthosiphon pisum uncharacterized LOC103310626 (LOC103310626), partial mRNA	1.10208e-118
XLOC_013052	XLOC_013052	MYZPE13164_G006_v1.0_000142710	scaffold_5:1596560-1602204	Mp1	Mn2	OK	7.63508	30.1052	3.94302	1.9793	6.37278	5e-05	0.000748847	yes	Peptidase C1A, papain|Peptidase C1A, papain C-terminal|Cysteine peptidase, asparagine active site	Acyrthosiphon pisum cathepsin B-10270 (Catb-10270), mRNA	0
XLOC_013053	XLOC_013053	MYZPE13164_G006_v1.0_000142740	scaffold_5:1631516-1635902	Mp1	Mn2	OK	1.25352	4.85204	3.87074	1.95261	3.60447	5e-05	0.000748847	yes	Peptidase C1A, papain|Peptidase C1A, papain C-terminal	Acyrthosiphon pisum ACYPI000015 mRNA, clone: 258M7, complete cds, full-insert cDNA sequence based on the ESTs (5'-EST:EX643591, 3'-EST:EX644160)	0
XLOC_017566	XLOC_017566	MYZPE13164_G006_v1.0_000189970	scaffold_86:620440-624094	Mp1	Mn2	OK	1.3913	5.29881	3.80855	1.92924	3.91326	5e-05	0.000748847	yes	Muramoyl-tetrapeptide carboxypeptidase|LD-carboxypeptidase A, C-terminal domain|Murein tetrapeptide carboxypeptidase, N-terminal domain	PREDICTED: Acyrthosiphon pisum putative LD carboxypeptidase (Ldca), transcript variant X4, mRNA	0
XLOC_000686	XLOC_000686	MYZPE13164_G006_v1.0_000007710	scaffold_105:544898-553874	Mp1	Mn2	OK	6.96715	25.7541	3.6965	1.88616	5.89885	5e-05	0.000748847	yes	Peptidase C1A, papain|Peptidase C1A, papain C-terminal|Cysteine peptidase, cysteine active site|Cysteine peptidase, histidine active site|Cysteine peptidase, asparagine active site	Acyrthosiphon pisum mRNA, clone: ACI0AAF36YH12, full-insert cDNA sequence based on ESTs (5'-EST:ACI0AAF36YH12AAM2, 3'-EST ACI2AAF6YI11BBM1)	0
XLOC_003258	XLOC_003258	MYZPE13164_G006_v1.0_000036830	scaffold_1395:5246-7134	Mp1	Mn2	OK	3.37515	12.4488	3.68836	1.88298	5.50652	5e-05	0.000748847	yes	Integrase, catalytic core|Ribonuclease H-like domain	PREDICTED: Acyrthosiphon pisum uncharacterized LOC107885095 (LOC107885095), mRNA	0
XLOC_017605	XLOC_017605	MYZPE13164_G006_v1.0_000190420	scaffold_864:7081-57724	Mp1	Mn2	OK	4624.25	17020.6	3.68073	1.87999	2.35873	5e-05	0.000748847	yes	NULL	PREDICTED: Diuraphis noxia uncharacterized LOC107163517 (LOC107163517), ncRNA	4.09923e-71
XLOC_014143	XLOC_014143	MYZPE13164_G006_v1.0_000153970	scaffold_58:391804-398888	Mp1	Mn2	OK	14.649	53.771	3.67061	1.87602	6.93478	5e-05	0.000748847	yes	Cytochrome P450|Cytochrome P450, E-class, group I|Cytochrome P450, conserved site	Acyrthosiphon pisum cytochrome P450 protein (LOC100159248), mRNA	0
XLOC_002583	XLOC_002583	MYZPE13164_G006_v1.0_000029630	scaffold_13:818007-845637	Mp1	Mn2	OK	16.9485	61.7311	3.64228	1.86484	5.69336	5e-05	0.000748847	yes	Short-chain dehydrogenase/reductase SDR|Glucose/ribitol dehydrogenase|NAD(P)-binding domain|Short-chain dehydrogenase/reductase, conserved site	PREDICTED: Acyrthosiphon pisum farnesol dehydrogenase-like (LOC100162229), mRNA	0
XLOC_010119	XLOC_010119	MYZPE13164_G006_v1.0_000111360	scaffold_3382:2-1800	Mp1	Mn2	OK	2.76856	10.0484	3.62945	1.85975	3.41741	5e-05	0.000748847	yes	Zinc finger, C2CH-type	PREDICTED: Acyrthosiphon pisum THAP domain-containing protein 2-like (LOC107883499), mRNA	0
XLOC_011931	XLOC_011931	MYZPE13164_G006_v1.0_000130540	scaffold_4243:0-1083	Mp1	Mn2	OK	5.7347	20.2644	3.53365	1.82116	4.29866	5e-05	0.000748847	yes	NULL	Acyrthosiphon pisum BAC VMRC38-10-A4 (Benaroya Research Institute VMRC38 Acrythosiphon pisum (Pea Aphid) BAC library) complete sequence	2.83092e-177
XLOC_008234	XLOC_008234	MYZPE13164_G006_v1.0_000091410	scaffold_2627:41-3015	Mp1	Mn2	OK	0.856587	2.96028	3.4559	1.78906	2.98409	5e-05	0.000748847	yes	NULL	PREDICTED: Diuraphis noxia probable serine/threonine-protein kinase kinX (LOC107166506), transcript variant X5, mRNA	0
XLOC_012223	XLOC_012223	MYZPE13164_G006_v1.0_000133520	scaffold_440:166212-178167	Mp1	Mn2	OK	84.4586	290.747	3.44248	1.78345	7.17095	5e-05	0.000748847	yes	NULL	Acyrthosiphon pisum uncharacterized LOC100162497 (LOC100162497), mRNA	5.05839e-59
XLOC_002934	XLOC_002934	MYZPE13164_G006_v1.0_000033120	scaffold_134:104753-126018	Mp1	Mn2	OK	1.04874	3.57394	3.40785	1.76886	2.10746	5e-05	0.000748847	yes	Tetratricopeptide repeat|Tetratricopeptide-like helical|Tetratricopeptide repeat-containing domain	PREDICTED: Acyrthosiphon pisum tetratricopeptide repeat protein 12-like (LOC100573463), mRNA	0
XLOC_002129	XLOC_002129	MYZPE13164_G006_v1.0_000023850	scaffold_123:12550-40611	Mp1	Mn2	OK	13.891	46.851	3.37276	1.75393	6.87633	5e-05	0.000748847	yes	DNA/RNA non-specific endonuclease|Extracellular Endonuclease, subunit A	PREDICTED: Acyrthosiphon pisum uncharacterized LOC100167701 (LOC100167701), transcript variant X2, mRNA	0
XLOC_013051	XLOC_013051	MYZPE13164_G006_v1.0_000142700	scaffold_5:1591760-1595503	Mp1	Mn2	OK	10.4064	34.6732	3.33191	1.73635	5.70896	5e-05	0.000748847	yes	Peptidase C1A, papain|Peptidase C1A, papain C-terminal	TPA_inf: Myzus persicae cathepsin B (catb-1874) mRNA, partial cds	0
XLOC_011869	XLOC_011869	MYZPE13164_G006_v1.0_000129880	scaffold_4201:9-1109	Mp1	Mn2	OK	17.3924	57.1785	3.28757	1.71702	4.12198	5e-05	0.000748847	yes	5'-Nucleotidase, C-terminal	PREDICTED: Diuraphis noxia protein 5NUC-like (LOC107164190), mRNA	5.46423e-86
XLOC_008040	XLOC_008040	MYZPE13164_G006_v1.0_000089210	scaffold_2553:1-3310	Mp1	Mn2	OK	8.94838	28.9871	3.23936	1.69571	4.22877	5e-05	0.000748847	yes	5'-Nucleotidase/apyrase	PREDICTED: Acyrthosiphon pisum protein 5NUC (LOC100160663), transcript variant X2, mRNA	0
XLOC_009394	XLOC_009394	MYZPE13164_G006_v1.0_000103810	scaffold_302:12555-125640	Mp1	Mn2	OK	800.39	2583.74	3.22811	1.69069	4.65528	5e-05	0.000748847	yes	NULL	PREDICTED: Acyrthosiphon pisum cuticle protein-like (LOC100160737), transcript variant X1, mRNA	2.07604e-81
XLOC_004496	XLOC_004496	MYZPE13164_G006_v1.0_000050400	scaffold_16:450845-461701	Mp1	Mn2	OK	38.5023	124.242	3.22686	1.69013	6.96126	5e-05	0.000748847	yes	SH2 domain|Src homology-3 domain|Serine-threonine/tyrosine-protein kinase catalytic domain|Protein kinase-like domain|Tyrosine-protein kinase, catalytic domain|Protein kinase domain|Protein kinase, ATP binding site|Tyrosine-protein kinase, active site	PREDICTED: Acyrthosiphon pisum tyrosine-protein kinase Src42A (LOC100160433), mRNA	0
XLOC_007302	XLOC_007302	MYZPE13164_G006_v1.0_000081300	scaffold_23:738926-757703	Mp1	Mn2	OK	6.30847	20.2555	3.21084	1.68295	4.83653	5e-05	0.000748847	yes	Acetyl-coenzyme A transporter 1|Major facilitator superfamily domain, general substrate transporter	PREDICTED: Acyrthosiphon pisum acetyl-coenzyme A transporter 1 (LOC100166703), transcript variant X1, mRNA	0
XLOC_006729	XLOC_006729	MYZPE13164_G006_v1.0_000074850	scaffold_21:945851-1176921	Mp1	Mn2	OK	29.0892	93.0751	3.19964	1.67791	3.21667	5e-05	0.000748847	yes	NULL	PREDICTED: Acyrthosiphon pisum extensin-2-like (LOC100161211), mRNA	0
XLOC_010110	XLOC_010110	MYZPE13164_G006_v1.0_000111280	scaffold_338:263809-289379	Mp1	Mn2	OK	6.32263	20.2001	3.19488	1.67576	2.81815	5e-05	0.000748847	yes	Cytochrome P450|Cytochrome P450, E-class, group I|Cytochrome P450, conserved site	PREDICTED: Acyrthosiphon pisum cytochrome P450 6k1-like (LOC100164459), transcript variant X2, mRNA	0
XLOC_012571	XLOC_012571	MYZPE13164_G006_v1.0_000137250	scaffold_465:74866-89429	Mp1	Mn2	OK	1948.92	6198.66	3.18056	1.66928	2.61872	5e-05	0.000748847	yes	NULL	PREDICTED: Acyrthosiphon pisum uncharacterized LOC100570877 (LOC100570877), mRNA	1.05455e-69
XLOC_012299	XLOC_012299	MYZPE13164_G006_v1.0_000134350	scaffold_447:52187-227480	Mp1	Mn2	OK	40.9169	128.474	3.13988	1.65071	4.5754	5e-05	0.000748847	yes	Phytoene desaturase CrtI family	PREDICTED: Acyrthosiphon pisum phytoene desaturase (LOC100169110), transcript variant X2, mRNA	0
XLOC_016955	XLOC_016955	MYZPE13164_G006_v1.0_000183270	scaffold_8:871234-877898	Mp1	Mn2	OK	9.79005	30.4038	3.1056	1.63487	5.46154	5e-05	0.000748847	yes	Short-chain dehydrogenase/reductase SDR|Glucose/ribitol dehydrogenase|NAD(P)-binding domain	PREDICTED: Diuraphis noxia farnesol dehydrogenase-like (LOC107164395), transcript variant X2, mRNA	0
XLOC_014049	XLOC_014049	MYZPE13164_G006_v1.0_000152850	scaffold_571:46285-79060	Mp1	Mn2	OK	1.86806	5.78021	3.09423	1.62958	3.77073	5e-05	0.000748847	yes	Cytochrome P450|Cytochrome P450, E-class, group IV|Cytochrome P450, conserved site	PREDICTED: Diuraphis noxia cytochrome P450 4C1-like (LOC107163801), transcript variant X2, mRNA	0
XLOC_014076	XLOC_014076	MYZPE13164_G006_v1.0_000153220	scaffold_574:171525-176395	Mp1	Mn2	OK	9.12505	28.0587	3.07492	1.62055	6.19159	5e-05	0.000748847	yes	NULL	PREDICTED: Acyrthosiphon pisum MAGE-like protein 2 (LOC100166950), mRNA	0
XLOC_007920	XLOC_007920	MYZPE13164_G006_v1.0_000088030	scaffold_251:185195-190189	Mp1	Mn2	OK	4.64459	14.0284	3.02036	1.59472	3.05507	5e-05	0.000748847	yes	UDP-glucuronosyl/UDP-glucosyltransferase	PREDICTED: Acyrthosiphon pisum UDP-glucuronosyltransferase 2C1 (LOC100163870), mRNA	0
XLOC_011147	XLOC_011147	MYZPE13164_G006_v1.0_000122370	scaffold_387:258280-259394	Mp1	Mn2	OK	27.3158	80.0789	2.9316	1.55169	5.71769	5e-05	0.000748847	yes	Insect cuticle protein	Acyrthosiphon pisum cuticular protein 19 (cp19), mRNA	0
XLOC_009004	XLOC_009004	MYZPE13164_G006_v1.0_000099600	scaffold_290:342795-362853	Mp1	Mn2	OK	10.8321	31.204	2.88068	1.52641	3.16323	5e-05	0.000748847	yes	NULL	Acyrthosiphon pisum uncharacterized LOC100166768 (LOC100166768), mRNA	1.87302e-116
XLOC_010774	XLOC_010774	MYZPE13164_G006_v1.0_000118330	scaffold_368:204519-210944	Mp1	Mn2	OK	4.45052	12.8125	2.87888	1.52551	3.57997	5e-05	0.000748847	yes	Short-chain dehydrogenase/reductase SDR|Glucose/ribitol dehydrogenase|NAD(P)-binding domain	PREDICTED: Acyrthosiphon pisum hydroxysteroid dehydrogenase-like protein 2 (LOC100159594), mRNA	0
XLOC_012713	XLOC_012713	MYZPE13164_G006_v1.0_000138580	scaffold_477:12285-28262	Mp1	Mn2	OK	6.84388	19.5642	2.85864	1.51533	2.91949	5e-05	0.000748847	yes	NULL	PREDICTED: Acyrthosiphon pisum annexin B11-like (LOC100167881), mRNA	0
XLOC_018610	XLOC_018610	MYZPE13164_G006_v1.0_000201330	scaffold_966:32569-51894	Mp1	Mn2	OK	13.2616	37.4933	2.82721	1.49938	6.13775	5e-05	0.000748847	yes	CUB domain	PREDICTED: Acyrthosiphon pisum uncharacterized LOC100574541 (LOC100574541), transcript variant X1, mRNA	0
XLOC_013643	XLOC_013643	MYZPE13164_G006_v1.0_000148510	scaffold_54:694789-719355	Mp1	Mn2	OK	14.714	41.1761	2.79842	1.48461	5.86394	5e-05	0.000748847	yes	ABC transporter-like|Ionotropic glutamate receptor|Extracellular ligand-binding receptor|Glutamate receptor, L-glutamate/glycine-binding|P-loop containing nucleoside triphosphate hydrolase|Periplasmic binding protein-like I|AAA+ ATPase domain|ABC transporter, conserved site	PREDICTED: Acyrthosiphon pisum ABC transporter G family member 23 (LOC100165869), transcript variant X2, mRNA	0
XLOC_011930	XLOC_011930	MYZPE13164_G006_v1.0_000130530	scaffold_4242:0-1067	Mp1	Mn2	OK	9.29628	25.7255	2.76728	1.46847	2.36047	5e-05	0.000748847	yes	NULL	PREDICTED: Acyrthosiphon pisum uncharacterized LOC107885641 (LOC107885641), ncRNA	4.48678e-13
XLOC_017238	XLOC_017238	MYZPE13164_G006_v1.0_000186480	scaffold_821:36364-41674	Mp1	Mn2	OK	2.50757	6.90817	2.75494	1.46202	3.14106	5e-05	0.000748847	yes	UDP-glucuronosyl/UDP-glucosyltransferase	PREDICTED: Acyrthosiphon pisum UDP-glucuronosyltransferase 2B15 (LOC100169323), mRNA	0
XLOC_005690	XLOC_005690	MYZPE13164_G006_v1.0_000063440	scaffold_186:45373-49442	Mp1	Mn2	OK	24.2086	66.4086	2.74318	1.45585	5.71553	5e-05	0.000748847	yes	Carbon-nitrogen hydrolase	PREDICTED: Acyrthosiphon pisum omega-amidase NIT2 (LOC100161541), mRNA	0
XLOC_010314	XLOC_010314	MYZPE13164_G006_v1.0_000113350	scaffold_346:3223-9205	Mp1	Mn2	OK	1.33263	3.63416	2.72707	1.44735	2.45141	5e-05	0.000748847	yes	Zinc finger, C2H2	PREDICTED: Acyrthosiphon pisum uncharacterized LOC100571991 (LOC100571991), mRNA	9.64951e-179
XLOC_001277	XLOC_001277	MYZPE13164_G006_v1.0_000014350	scaffold_112:606865-612481	Mp1	Mn2	OK	2.27525	6.10435	2.68293	1.42381	2.75646	5e-05	0.000748847	yes	Insect odorant-binding protein A10/Ejaculatory bulb-specific protein 3	PREDICTED: Diuraphis noxia putative cyclin-dependent serine/threonine-protein kinase DDB_G0272797/DDB_G0274007 (LOC107167679), mRNA	0
XLOC_007034	XLOC_007034	MYZPE13164_G006_v1.0_000078080	scaffold_22:492534-497661	Mp1	Mn2	OK	41.5135	110.454	2.66067	1.41179	5.03585	5e-05	0.000748847	yes	Lipocalin/cytosolic fatty-acid binding domain|Cytosolic fatty-acid binding|Calycin-like|Calycin	Acyrthosiphon pisum mRNA, clone: ACI0AAB2YI03, full-insert cDNA sequence based on ESTs (5'-EST:ACI0AAB2YI03AAM1, 3'-EST ACI0AAB2YI03BBM1)	4.7969e-123
XLOC_011640	XLOC_011640	MYZPE13164_G006_v1.0_000127500	scaffold_41:683301-685622	Mp1	Mn2	OK	7.66449	20.0948	2.6218	1.39056	4.65195	5e-05	0.000748847	yes	NULL	Acyrthosiphon pisum cuticular protein-like (LOC100159914), mRNA	0
XLOC_012739	XLOC_012739	MYZPE13164_G006_v1.0_000138870	scaffold_479:134280-137135	Mp1	Mn2	OK	8.26959	21.6237	2.61485	1.38673	4.77556	5e-05	0.000748847	yes	NULL	PREDICTED: Acyrthosiphon pisum adhesive plaque matrix protein-like (LOC100167851), mRNA	0
XLOC_011827	XLOC_011827	MYZPE13164_G006_v1.0_000129570	scaffold_42:513899-516721	Mp1	Mn2	OK	2.88827	7.44001	2.57594	1.3651	3.65234	5e-05	0.000748847	yes	Radical SAM|Aldolase-type TIM barrel|Elongator protein 3/MiaB/NifB|Antiviral radical SAM protein viperin	PREDICTED: Diuraphis noxia radical S-adenosyl methionine domain-containing protein 2-like (LOC107164596), mRNA	0
XLOC_004163	XLOC_004163	MYZPE13164_G006_v1.0_000046700	scaffold_153:5595-9617	Mp1	Mn2	OK	11.5326	29.6495	2.57095	1.3623	3.71701	5e-05	0.000748847	yes	Cytochrome b561, eukaryote|Cytochrome b561/ferric reductase transmembrane	Acyrthosiphon pisum cytochrome b561-like (LOC100169288), mRNA	0
XLOC_006694	XLOC_006694	MYZPE13164_G006_v1.0_000074800	scaffold_21:798472-816138	Mp1	Mn2	OK	62.5575	160.421	2.56438	1.35861	4.3198	5e-05	0.000748847	yes	Pheromone/general odorant binding protein|Pheromone/general odorant binding protein, PBP/GOBP, domain	Myzus persicae putative odorant-binding protein mRNA, complete cds	0
XLOC_010849	XLOC_010849	MYZPE13164_G006_v1.0_000119090	scaffold_370:146203-150145	Mp1	Mn2	OK	12.2811	31.0797	2.53071	1.33954	3.13183	5e-05	0.000748847	yes	Protein of unknown function DUF1358	PREDICTED: Diuraphis noxia transmembrane protein 242 (LOC107173897), transcript variant X2, mRNA	0
XLOC_013066	XLOC_013066	MYZPE13164_G006_v1.0_000142020	scaffold_5:167422-180699	Mp1	Mn2	OK	5.26398	13.1967	2.50698	1.32595	3.92571	5e-05	0.000748847	yes	Fibronectin, type III|EGF-like, conserved site|Immunoglobulin-like fold|Epidermal growth factor-like domain	PREDICTED: Acyrthosiphon pisum uncharacterized LOC100166399 (LOC100166399), mRNA	0
XLOC_014780	XLOC_014780	MYZPE13164_G006_v1.0_000160580	scaffold_628:19734-35466	Mp1	Mn2	OK	1.59184	3.97522	2.49723	1.32033	1.97881	5e-05	0.000748847	yes	Acyltransferase 3|Nose resistant-to-fluoxetine protein, N-terminal	PREDICTED: Acyrthosiphon pisum nose resistant to fluoxetine protein 6-like (LOC100570369), mRNA	0
XLOC_009096	XLOC_009096	MYZPE13164_G006_v1.0_000100620	scaffold_294:65912-66458	Mp1	Mn2	OK	7.84034	19.5754	2.49675	1.32005	2.74522	5e-05	0.000748847	yes	Histone core|Histone H4|Histone-fold|TATA box binding protein associated factor (TAF)|Histone H4, conserved site	PREDICTED: Diuraphis noxia histone H4 (LOC107167901), mRNA	4.70328e-112
XLOC_005035	XLOC_005035	MYZPE13164_G006_v1.0_000056200	scaffold_17:1192362-1219156	Mp1	Mn2	OK	60.6751	151.488	2.49671	1.32003	3.55278	5e-05	0.000748847	yes	Aldehyde dehydrogenase domain|Aldehyde/histidinol dehydrogenase|Aldehyde dehydrogenase, C-terminal|Aldehyde dehydrogenase, N-terminal|Aldehyde dehydrogenase, conserved site	PREDICTED: Acyrthosiphon pisum aldehyde dehydrogenase (LOC100164885), mRNA	0
XLOC_013698	XLOC_013698	MYZPE13164_G006_v1.0_000149130	scaffold_544:117946-184756	Mp1	Mn2	OK	6.45297	16.0709	2.49046	1.31641	3.02785	5e-05	0.000748847	yes	General substrate transporter|Major facilitator superfamily domain, general substrate transporter|Major facilitator superfamily domain	PREDICTED: Acyrthosiphon pisum facilitated trehalose transporter Tret1 (LOC100159435), mRNA	0
XLOC_001417	XLOC_001417	MYZPE13164_G006_v1.0_000015940	scaffold_114:234501-240306	Mp1	Mn2	OK	6.28069	15.4951	2.46709	1.30281	3.57356	5e-05	0.000748847	yes	Short-chain dehydrogenase/reductase SDR|Glucose/ribitol dehydrogenase|NAD(P)-binding domain|Short-chain dehydrogenase/reductase, conserved site	Acyrthosiphon pisum 3-alpha-(or 20-beta)-hydroxysteroid dehydrogenase-like (LOC100160733), mRNA &gt;gi|239791789|dbj|AK342190.1| Acyrthosiphon pisum ACYPI002007 mRNA, clone: 29G17, complete cds, full-insert cDNA sequence based on the ESTs (5'-EST:EX617032, 3'-EST:EX620986)	0
XLOC_017064	XLOC_017064	MYZPE13164_G006_v1.0_000184720	scaffold_809:2838-5373	Mp1	Mn2	OK	34.0725	83.4193	2.44828	1.29177	5.4632	5e-05	0.000748847	yes	NULL	PREDICTED: Diuraphis noxia prisilkin-39-like (LOC107170582), mRNA	0
XLOC_009979	XLOC_009979	MYZPE13164_G006_v1.0_000109900	scaffold_33:875234-1039118	Mp1	Mn2	OK	17.1807	41.9769	2.44325	1.2888	4.80719	5e-05	0.000748847	yes	Sulphate transporter|STAS domain|Sulphate anion transporter	PREDICTED: Acyrthosiphon pisum prestin (LOC100164052), transcript variant X5, mRNA	0
XLOC_017445	XLOC_017445	MYZPE13164_G006_v1.0_000188670	scaffold_848:16005-27068	Mp1	Mn2	OK	2.69553	6.54499	2.42809	1.27982	3.47848	5e-05	0.000748847	yes	Proton-dependent oligopeptide transporter family|Major facilitator superfamily domain, general substrate transporter|PTR2 family proton/oligopeptide symporter, conserved site	PREDICTED: Acyrthosiphon pisum peptide transporter family 2-like (LOC100167240), transcript variant X2, mRNA	0
XLOC_013810	XLOC_013810	MYZPE13164_G006_v1.0_000150170	scaffold_550:46350-49337	Mp1	Mn2	OK	59.3815	143.795	2.42155	1.27593	5.28159	5e-05	0.000748847	yes	Peptidase C1A, papain|Peptidase C1A, papain C-terminal|Peptidase C1A, propeptide|Cysteine peptidase, cysteine active site|Cysteine peptidase, histidine active site	TPA_inf: Myzus persicae cathepsin B (catb-84) mRNA, complete cds	0
XLOC_012160	XLOC_012160	MYZPE13164_G006_v1.0_000132900	scaffold_439:171527-189068	Mp1	Mn2	OK	65.3448	157.198	2.40567	1.26644	5.00541	5e-05	0.000748847	yes	Acyltransferase 3	PREDICTED: Acyrthosiphon pisum nose resistant to fluoxetine protein 6 (LOC100164691), mRNA	0
XLOC_007038	XLOC_007038	MYZPE13164_G006_v1.0_000078170	scaffold_22:562055-568803	Mp1	Mn2	OK	7.43073	17.8654	2.40426	1.26559	4.2182	5e-05	0.000748847	yes	Carboxylesterase, type B|Carboxylesterase type B, active site	PREDICTED: Acyrthosiphon pisum esterase FE4 (LOC100164811), transcript variant X1, mRNA	0
XLOC_004111	XLOC_004111	MYZPE13164_G006_v1.0_000046180	scaffold_1517:7565-13407	Mp1	Mn2	OK	2.08329	4.9923	2.39635	1.26084	2.82381	5e-05	0.000748847	yes	Aspartic peptidase domain|Zinc finger, CCHC-type	PREDICTED: Acyrthosiphon pisum uncharacterized LOC100573684 (LOC100573684), transcript variant X1, mRNA	4.94778e-84
XLOC_007744	XLOC_007744	MYZPE13164_G006_v1.0_000086070	scaffold_246:92716-96012	Mp1	Mn2	OK	399.265	956.672	2.39609	1.26068	4.29081	5e-05	0.000748847	yes	Insect cuticle protein	Myzus persicae RR1 cuticle protein 2 mRNA, complete cds	0
XLOC_006953	XLOC_006953	MYZPE13164_G006_v1.0_000077100	scaffold_216:414772-432125	Mp1	Mn2	OK	2.44807	5.82033	2.37752	1.24946	2.56464	5e-05	0.000748847	yes	Reduced folate carrier|Major facilitator superfamily domain, general substrate transporter	PREDICTED: Acyrthosiphon pisum thiamine transporter 2 (LOC100165133), transcript variant X3, mRNA	0
XLOC_005817	XLOC_005817	MYZPE13164_G006_v1.0_000064810	scaffold_189:109422-118437	Mp1	Mn2	OK	5.31278	12.5813	2.36812	1.24374	4.48656	5e-05	0.000748847	yes	Glucose-methanol-choline oxidoreductase, N-terminal|Glucose-methanol-choline oxidoreductase, C-terminal|Glucose-methanol-choline oxidoreductase	PREDICTED: Acyrthosiphon pisum glucose dehydrogenase [FAD, quinone] (LOC100163825), transcript variant X2, mRNA	0
XLOC_005604	XLOC_005604	MYZPE13164_G006_v1.0_000062390	scaffold_183:34544-37227	Mp1	Mn2	OK	354.259	835.212	2.35763	1.23734	4.38849	5e-05	0.000748847	yes	NULL	Acyrthosiphon pisum tetra-peptide repeat homeobox protein 1-like (LOC100160667), mRNA	0
XLOC_003830	XLOC_003830	MYZPE13164_G006_v1.0_000043060	scaffold_148:122459-253855	Mp1	Mn2	OK	9.19351	21.646	2.35448	1.23541	3.21161	5e-05	0.000748847	yes	NULL	PREDICTED: Acyrthosiphon pisum putative uncharacterized protein DDB_G0271606 (LOC100161334), transcript variant X2, mRNA	0
XLOC_004368	XLOC_004368	MYZPE13164_G006_v1.0_000048820	scaffold_157:481356-524799	Mp1	Mn2	OK	3.26667	7.67507	2.34951	1.23236	2.30692	5e-05	0.000748847	yes	Myc-type, basic helix-loop-helix (bHLH) domain	Acyrthosiphon pisum transcription factor 21 (Tcf21), mRNA	0
XLOC_003004	XLOC_003004	MYZPE13164_G006_v1.0_000034020	scaffold_135:211545-614573	Mp1	Mn2	OK	289.804	679.818	2.34578	1.23007	4.41049	5e-05	0.000748847	yes	NULL	PREDICTED: Diuraphis noxia uncharacterized LOC107165607 (LOC107165607), mRNA	3.73685e-145
XLOC_000653	XLOC_000653	MYZPE13164_G006_v1.0_000007570	scaffold_105:328805-330973	Mp1	Mn2	OK	2.30706	5.4006	2.34091	1.22707	2.27598	5e-05	0.000748847	yes	Photosystem I BtpA, assembly|Ribulose-phosphate binding barrel|Aldolase-type TIM barrel	PREDICTED: Acyrthosiphon pisum uncharacterized protein F13E9.13, mitochondrial-like (LOC100163104), transcript variant X1, mRNA	0
XLOC_007008	XLOC_007008	MYZPE13164_G006_v1.0_000077690	scaffold_219:10139-14832	Mp1	Mn2	OK	5.02018	11.7064	2.33186	1.22148	2.89474	5e-05	0.000748847	yes	Serpin family|Serpin domain|Serpin, conserved site	PREDICTED: Acyrthosiphon pisum serpin B4-like (LOC100166676), transcript variant X4, mRNA	0
XLOC_017561	XLOC_017561	MYZPE13164_G006_v1.0_000189890	scaffold_86:547212-566301	Mp1	Mn2	OK	7.86559	18.3157	2.32858	1.21945	4.23007	5e-05	0.000748847	yes	General substrate transporter|Major facilitator superfamily domain, general substrate transporter|Major facilitator superfamily domain|Sugar transporter, conserved site	PREDICTED: Acyrthosiphon pisum facilitated trehalose transporter Tret1 (LOC100575560), mRNA	0
XLOC_012580	XLOC_012580	MYZPE13164_G006_v1.0_000137240	scaffold_465:74866-89429	Mp1	Mn2	OK	5528.34	12792.7	2.31403	1.21041	2.57119	5e-05	0.000748847	yes	NULL	PREDICTED: Acyrthosiphon pisum uncharacterized LOC103308397 (LOC103308397), ncRNA	6.21543e-106
XLOC_013332	XLOC_013332	MYZPE13164_G006_v1.0_000145230	scaffold_518:48968-55965	Mp1	Mn2	OK	16.1983	37.2672	2.30068	1.20206	4.14791	5e-05	0.000748847	yes	Acetyl-coenzyme A transporter 1|Major facilitator superfamily domain, general substrate transporter	PREDICTED: Acyrthosiphon pisum acetyl-coenzyme A transporter 1 (LOC100161308), transcript variant X1, mRNA	0
XLOC_002276	XLOC_002276	MYZPE13164_G006_v1.0_000025680	scaffold_1252:23905-25115	Mp1	Mn2	OK	26.5988	61.1259	2.29807	1.20042	3.79929	5e-05	0.000748847	yes	NULL	Acyrthosiphon pisum CG32214-like (LOC100162036), mRNA	3.48036e-118
XLOC_007732	XLOC_007732	MYZPE13164_G006_v1.0_000085920	scaffold_2452:107-3472	Mp1	Mn2	OK	4.41322	10.1231	2.29382	1.19775	3.39055	5e-05	0.000748847	yes	Acyl carrier protein-like|Polyketide synthase, KR|NAD(P)-binding domain|Polyketide synthase/Fatty acid synthase, KR|Polyketide synthase, phosphopantetheine-binding domain	PREDICTED: Acyrthosiphon pisum fatty acid synthase (LOC100570193), mRNA	0
XLOC_011089	XLOC_011089	MYZPE13164_G006_v1.0_000121650	scaffold_382:228743-246768	Mp1	Mn2	OK	7.48294	16.9842	2.26973	1.18252	4.73692	5e-05	0.000748847	yes	ABC transporter-like|ABC transporter, transmembrane domain|P-loop containing nucleoside triphosphate hydrolase|ABC transporter type 1, transmembrane domain|AAA+ ATPase domain|ABC transporter, conserved site	PREDICTED: Acyrthosiphon pisum multidrug resistance protein 1A (LOC100168150), transcript variant X1, mRNA	0
XLOC_015423	XLOC_015423	MYZPE13164_G006_v1.0_000167270	scaffold_678:14998-16109	Mp1	Mn2	OK	118.981	269.116	2.26184	1.1775	5.19257	5e-05	0.000748847	yes	Insect cuticle protein	Acyrthosiphon pisum cuticular protein 37 (cp37), mRNA	4.57242e-169
XLOC_016052	XLOC_016052	MYZPE13164_G006_v1.0_000173830	scaffold_724:2081-9007	Mp1	Mn2	OK	15.589	35.1815	2.2568	1.17428	3.8264	5e-05	0.000748847	yes	Cytochrome P450|Cytochrome P450, E-class, group I|Cytochrome P450, conserved site	PREDICTED: Acyrthosiphon pisum cytochrome P450 4C1-like (LOC100167486), mRNA	0
XLOC_005505	XLOC_005505	MYZPE13164_G006_v1.0_000061480	scaffold_181:475362-497216	Mp1	Mn2	OK	18.8452	42.2826	2.24368	1.16587	3.27231	5e-05	0.000748847	yes	UDP-glucuronosyl/UDP-glucosyltransferase	PREDICTED: Acyrthosiphon pisum UDP-glucuronosyltransferase 2B37 (LOC100160202), transcript variant X3, mRNA	1.31182e-57
XLOC_007072	XLOC_007072	MYZPE13164_G006_v1.0_000078420	scaffold_220:421003-436360	Mp1	Mn2	OK	11.9063	26.4748	2.2236	1.1529	5.06356	5e-05	0.000748847	yes	Ribosome control protein 1|WD40-repeat-containing domain|WD40/YVTN repeat-like-containing domain	PREDICTED: Acyrthosiphon pisum guanine nucleotide exchange factor subunit Rich (LOC100165038), mRNA	0
XLOC_012581	XLOC_012581	MYZPE13164_G006_v1.0_000137270	scaffold_465:101485-115791	Mp1	Mn2	OK	276.943	607.332	2.19299	1.1329	4.2324	5e-05	0.000748847	yes	NULL	Acyrthosiphon pisum mRNA, clone: ACI0AAF46YN20, full-insert cDNA sequence based on ESTs (5'-EST:ACI0AAF46YN20AAM1, 3'-EST ACI2AAF7YB15BBM1)	0
XLOC_014803	XLOC_014803	MYZPE13164_G006_v1.0_000160860	scaffold_63:235179-245997	Mp1	Mn2	OK	19.7643	43.3139	2.19153	1.13194	3.56968	5e-05	0.000748847	yes	NULL	PREDICTED: Acyrthosiphon pisum uncharacterized LOC100162409 (LOC100162409), transcript variant X1, mRNA	0
XLOC_007176	XLOC_007176	MYZPE13164_G006_v1.0_000079570	scaffold_224:72629-75328	Mp1	Mn2	OK	3.71769	8.13635	2.18856	1.12998	2.73818	5e-05	0.000748847	yes	Nicotinamide N-methyltransferase-like	PREDICTED: Acyrthosiphon pisum protein-lysine methyltransferase METTL21D (LOC100159412), mRNA	0
XLOC_010562	XLOC_010562	MYZPE13164_G006_v1.0_000116040	scaffold_358:255989-266751	Mp1	Mn2	OK	42.943	93.5047	2.17742	1.12262	4.24025	5e-05	0.000748847	yes	Inositol oxygenase	PREDICTED: Acyrthosiphon pisum inositol oxygenase (LOC100159576), mRNA	0
XLOC_013273	XLOC_013273	MYZPE13164_G006_v1.0_000144510	scaffold_511:19035-56488	Mp1	Mn2	OK	39.3875	85.6869	2.17549	1.12134	2.57694	5e-05	0.000748847	yes	Insect cuticle protein	Acyrthosiphon pisum cuticle protein (LOC100160381), mRNA	1.80421e-156
XLOC_012862	XLOC_012862	MYZPE13164_G006_v1.0_000140230	scaffold_489:3519-18119	Mp1	Mn2	OK	35.6126	77.0044	2.16227	1.11255	4.88296	5e-05	0.000748847	yes	Tryptophan synthase beta subunit-like PLP-dependent enzymes superfamily	PREDICTED: Acyrthosiphon pisum L-threonine dehydratase catabolic TdcB (LOC100165866), mRNA	0
XLOC_003981	XLOC_003981	MYZPE13164_G006_v1.0_000044340	scaffold_15:420526-431640	Mp1	Mn2	OK	77.6783	167.86	2.16097	1.11168	3.72947	5e-05	0.000748847	yes	Macrophage migration inhibitory factor|Tautomerase/MIF superfamily	Myzus persicae macrophage migration inhibitory factor (MIF3) mRNA, complete cds	0
XLOC_012825	XLOC_012825	MYZPE13164_G006_v1.0_000139910	scaffold_485:99831-112553	Mp1	Mn2	OK	78.6052	169.593	2.15753	1.10938	4.79432	5e-05	0.000748847	yes	NULL	PREDICTED: Diuraphis noxia proline-rich receptor-like protein kinase PERK9 (LOC107166933), mRNA	0
XLOC_017022	XLOC_017022	MYZPE13164_G006_v1.0_000184300	scaffold_803:32362-37826	Mp1	Mn2	OK	4.25335	9.158	2.15312	1.10643	3.37898	5e-05	0.000748847	yes	Glycoside hydrolase, family 35|Galactose-binding domain-like|Glycoside hydrolase, superfamily|Glycoside hydrolase, catalytic domain|Beta-galactosidase 1-like	PREDICTED: Acyrthosiphon pisum beta-galactosidase (LOC100166809), mRNA	0
XLOC_005818	XLOC_005818	MYZPE13164_G006_v1.0_000064820	scaffold_189:132142-140879	Mp1	Mn2	OK	10.1605	21.8653	2.15199	1.10567	2.6236	5e-05	0.000748847	yes	Glucose-methanol-choline oxidoreductase, N-terminal|Glucose-methanol-choline oxidoreductase, C-terminal|Glucose-methanol-choline oxidoreductase	PREDICTED: Acyrthosiphon pisum glucose dehydrogenase [FAD, quinone]-like (LOC100168857), mRNA	0
XLOC_008057	XLOC_008057	MYZPE13164_G006_v1.0_000089620	scaffold_256:346942-350217	Mp1	Mn2	OK	7.2743	15.6499	2.15139	1.10527	4.21614	5e-05	0.000748847	yes	Lipoamide Acyltransferase|2-oxoacid dehydrogenase acyltransferase, catalytic domain|Biotin/lipoyl attachment|E3 binding|Single hybrid motif|Chloramphenicol acetyltransferase-like domain|2-oxo acid dehydrogenase, lipoyl-binding site	PREDICTED: Acyrthosiphon pisum lipoamide acyltransferase component of branched-chain alpha-keto acid dehydrogenase complex, mitochondrial (LOC100165054), mRNA	0
XLOC_008429	XLOC_008429	MYZPE13164_G006_v1.0_000093660	scaffold_27:955249-975811	Mp1	Mn2	OK	23.1848	49.5339	2.13649	1.09524	4.1765	5e-05	0.000748847	yes	CRAL-TRIO domain|CRAL/TRIO, N-terminal domain|Cellular retinaldehyde binding/alpha-tocopherol transport	PREDICTED: Acyrthosiphon pisum clavesin-2 (LOC100166245), transcript variant X2, mRNA	0
XLOC_014012	XLOC_014012	MYZPE13164_G006_v1.0_000152640	scaffold_57:741190-744251	Mp1	Mn2	OK	34.0011	72.5049	2.13243	1.0925	3.96823	5e-05	0.000748847	yes	Ribosomal protein/NADH dehydrogenase domain|Thioredoxin-like fold	PREDICTED: Diuraphis noxia probable 28S ribosomal protein S25, mitochondrial (LOC107169538), mRNA	0
XLOC_009421	XLOC_009421	MYZPE13164_G006_v1.0_000104160	scaffold_303:286319-325147	Mp1	Mn2	OK	1.94588	4.14833	2.13184	1.0921	2.45425	5e-05	0.000748847	yes	Dynamin superfamily|Dynamin, GTPase domain|Dynamin central domain|Dynamin GTPase effector|P-loop containing nucleoside triphosphate hydrolase|GTPase effector domain, GED|Dynamin, GTPase region, conserved site	PREDICTED: Acyrthosiphon pisum dynamin-1-like protein (LOC100169013), mRNA	0
XLOC_003142	XLOC_003142	MYZPE13164_G006_v1.0_000035670	scaffold_138:425704-444654	Mp1	Mn2	OK	1.94728	4.04709	2.07834	1.05543	2.72206	5e-05	0.000748847	yes	Glycoside hydrolase, superfamily|Glycoside hydrolase, catalytic domain	PREDICTED: Acyrthosiphon pisum uncharacterized LOC100573395 (LOC100573395), transcript variant X1, mRNA	0
XLOC_007761	XLOC_007761	MYZPE13164_G006_v1.0_000086160	scaffold_246:254772-260484	Mp1	Mn2	OK	8.74526	18.1067	2.07046	1.04995	3.41779	5e-05	0.000748847	yes	UDP-glucuronosyl/UDP-glucosyltransferase	PREDICTED: Acyrthosiphon pisum UDP-glucuronosyltransferase 2C1 (LOC100160783), mRNA	0
XLOC_013493	XLOC_013493	MYZPE13164_G006_v1.0_000146870	scaffold_529:136605-141264	Mp1	Mn2	OK	237.683	491.771	2.06902	1.04895	3.86742	5e-05	0.000748847	yes	NULL	PREDICTED: Diuraphis noxia calphotin-like (LOC107163032), mRNA	0
XLOC_010907	XLOC_010907	MYZPE13164_G006_v1.0_000119820	scaffold_373:234416-237429	Mp1	Mn2	OK	18.0201	36.9323	2.04951	1.03528	3.70644	5e-05	0.000748847	yes	Oxidoreductase, N-terminal|NAD(P)-binding domain	PREDICTED: Acyrthosiphon pisum trans-1,2-dihydrobenzene-1,2-diol dehydrogenase-like (LOC100160235), transcript variant X3, mRNA	0
XLOC_008517	XLOC_008517	MYZPE13164_G006_v1.0_000094370	scaffold_273:124085-162333	Mp1	Mn2	OK	5.81668	11.8633	2.03952	1.02823	2.52861	5e-05	0.000748847	yes	SRCR domain|Lysyl oxidase|Speract/scavenger receptor-related	PREDICTED: Acyrthosiphon pisum lysyl oxidase homolog 2 (LOC103308064), mRNA	0
XLOC_016478	XLOC_016478	MYZPE13164_G006_v1.0_000178380	scaffold_76:177005-183640	Mp1	Mn2	OK	12.0189	24.4737	2.03627	1.02593	2.92947	5e-05	0.000748847	yes	Haemolymph juvenile hormone binding	PREDICTED: Acyrthosiphon pisum protein takeout (LOC100159905), mRNA	0
XLOC_013965	XLOC_013965	MYZPE13164_G006_v1.0_000151920	scaffold_563:13725-17348	Mp1	Mn2	OK	13.3054	27.0521	2.03317	1.02373	3.68092	5e-05	0.000748847	yes	NULL	PREDICTED: Acyrthosiphon pisum uncharacterized protein KIAA0754-like (LOC100165396), mRNA	0
XLOC_013727	XLOC_013727	MYZPE13164_G006_v1.0_000149420	scaffold_547:84842-99756	Mp1	Mn2	OK	15.1117	30.7175	2.03269	1.02339	3.4153	5e-05	0.000748847	yes	CRAL-TRIO domain|Cellular retinaldehyde binding/alpha-tocopherol transport|CRAL/TRIO, N-terminal domain	PREDICTED: Diuraphis noxia alpha-tocopherol transfer protein-like (LOC107168536), mRNA	0
XLOC_015550	XLOC_015550	MYZPE13164_G006_v1.0_000168570	scaffold_689:81177-84856	Mp1	Mn2	OK	80.2975	163.212	2.03259	1.02332	4.44117	5e-05	0.000748847	yes	Phosphatidylethanolamine-binding protein PEBP	PREDICTED: Acyrthosiphon pisum phosphatidylethanolamine-binding protein-like (LOC100159619), transcript variant X1, mRNA	0
XLOC_010889	XLOC_010889	MYZPE13164_G006_v1.0_000119440	scaffold_372:157694-171119	Mp1	Mn2	OK	30.8824	62.77	2.03255	1.02329	3.43326	5e-05	0.000748847	yes	Polyprenyl synthetase-related|Polyprenyl synthetase|Terpenoid synthase	PREDICTED: Acyrthosiphon pisum geranylgeranyl pyrophosphate synthase (LOC100161650), mRNA	0
XLOC_012302	XLOC_012302	MYZPE13164_G006_v1.0_000134340	scaffold_447:52187-227480	Mp1	Mn2	OK	19.4697	39.5445	2.03108	1.02225	2.22542	5e-05	0.000748847	yes	Squalene/phytoene synthase|Terpenoid synthase|Lycopene cyclase domain|Squalene/phytoene synthase, conserved site	PREDICTED: Acyrthosiphon pisum bifunctional lycopene cyclase/phytoene synthase (LOC100161104), transcript variant X2, mRNA	0
XLOC_013541	XLOC_013541	MYZPE13164_G006_v1.0_000147360	scaffold_532:27301-49455	Mp1	Mn2	OK	57.9491	117.266	2.02361	1.01693	4.39434	5e-05	0.000748847	yes	Glutathione S-transferase, C-terminal|Glutathione S-transferase, N-terminal|Glutathione S-transferase, C-terminal-like|Thioredoxin-like fold	Acyrthosiphon pisum glutathione S-transferase 1-1-like (LOC100164626), mRNA	0
XLOC_009621	XLOC_009621	MYZPE13164_G006_v1.0_000106260	scaffold_312:206288-250574	Mp1	Mn2	OK	6.31838	12.7671	2.02064	1.01481	3.22212	5e-05	0.000748847	yes	Glycoside hydrolase, family 1|Glycoside hydrolase, superfamily|Glycoside hydrolase, catalytic domain	PREDICTED: Acyrthosiphon pisum myrosinase 1 (LOC100162019), transcript variant X1, mRNA	0
XLOC_011470	XLOC_011470	MYZPE13164_G006_v1.0_000125680	scaffold_400:190386-195523	Mp1	Mn2	OK	22.1901	44.8316	2.02034	1.0146	4.15864	5e-05	0.000748847	yes	SMP-30/Gluconolactonase/LRE-like region|Senescence marker protein-30 (SMP-30)|Six-bladed beta-propeller, TolB-like	PREDICTED: Acyrthosiphon pisum regucalcin-like (LOC100165771), transcript variant X4, mRNA	0
XLOC_005291	XLOC_005291	MYZPE13164_G006_v1.0_000059040	scaffold_176:458539-468982	Mp1	Mn2	OK	15.7067	31.6306	2.01383	1.00994	3.96679	5e-05	0.000748847	yes	Gamma-glutamyltranspeptidase	PREDICTED: Acyrthosiphon pisum gamma-glutamyltranspeptidase 1 (LOC100166617), mRNA	0
XLOC_005184	XLOC_005184	MYZPE13164_G006_v1.0_000057840	scaffold_173:14761-21064	Mp1	Mn2	OK	10.5219	21.1743	2.0124	1.00892	3.20995	5e-05	0.000748847	yes	Acetyl-coenzyme A transporter 1|Major facilitator superfamily domain, general substrate transporter	PREDICTED: Diuraphis noxia acetyl-coenzyme A transporter 1-like (LOC107170374), mRNA	0
XLOC_015265	XLOC_015265	MYZPE13164_G006_v1.0_000165680	scaffold_660:75215-90345	Mp1	Mn2	OK	8.04543	16.1663	2.00938	1.00675	2.02396	5e-05	0.000748847	yes	Short-chain dehydrogenase/reductase SDR|Glucose/ribitol dehydrogenase|NAD(P)-binding domain	PREDICTED: Acyrthosiphon pisum retinol dehydrogenase 11-like (LOC100162094), mRNA	0
XLOC_001771	XLOC_001771	MYZPE13164_G006_v1.0_000020000	scaffold_119:630750-638413	Mp1	Mn2	OK	106.345	212.799	2.00103	1.00074	4.14775	5e-05	0.000748847	yes	Small GTPase superfamily|P-loop containing nucleoside triphosphate hydrolase|Small GTPase superfamily, Ras type|Small GTPase superfamily, Rho type|Small GTPase superfamily, Rab type|Ran GTPase|Small GTPase superfamily, ARF type|Small GTP-binding protein domain	PREDICTED: Acyrthosiphon pisum ras-related protein ORAB-1 (LOC100158710), transcript variant X1, mRNA	0
XLOC_009130	XLOC_009130	MYZPE13164_G006_v1.0_000101020	scaffold_295:82365-84351	Mp1	Mn2	OK	29.5282	58.8937	1.99449	0.99602	4.28297	5e-05	0.000748847	yes	Ribosomal protein S27, mitochondrial	PREDICTED: Acyrthosiphon pisum 28S ribosomal protein S27, mitochondrial (LOC100167330), mRNA	0
XLOC_004851	XLOC_004851	MYZPE13164_G006_v1.0_000054240	scaffold_166:503601-508370	Mp1	Mn2	OK	34.4545	68.658	1.99271	0.994735	4.04232	5e-05	0.000748847	yes	Peptidase M20|Peptidase M20, dimerisation domain|Glutathione degradosome, DUG1|ArgE/DapE/ACY1/CPG2/YscS, conserved site	PREDICTED: Acyrthosiphon pisum cytosolic non-specific dipeptidase (LOC100168968), mRNA	0
XLOC_011148	XLOC_011148	MYZPE13164_G006_v1.0_000122380	scaffold_387:263231-264419	Mp1	Mn2	OK	193.724	384.525	1.98491	0.989075	4.329	5e-05	0.000748847	yes	Insect cuticle protein	Acyrthosiphon pisum cuticular protein 17 (cp17), mRNA	0
XLOC_002001	XLOC_002001	MYZPE13164_G006_v1.0_000022420	scaffold_121:26499-32284	Mp1	Mn2	OK	11.2056	22.1905	1.98031	0.985728	2.82636	5e-05	0.000748847	yes	Pyrimidine-nucleoside phosphorylase|Glycosyl transferase, family 3|Glycosyl transferase family 3, N-terminal domain|Pyrimidine nucleoside phosphorylase, C-terminal|Pyrimidine-nucleoside phosphorylase, conserved site	PREDICTED: Diuraphis noxia pyrimidine-nucleoside phosphorylase-like (LOC107170743), mRNA	0
XLOC_006502	XLOC_006502	MYZPE13164_G006_v1.0_000072290	scaffold_2031:667-7014	Mp1	Mn2	OK	393.311	778.619	1.97965	0.985246	3.72833	5e-05	0.000748847	yes	Selenium-binding protein|Six-bladed beta-propeller, TolB-like	PREDICTED: Acyrthosiphon pisum selenium-binding protein 1-B (LOC100165082), mRNA	0
XLOC_015418	XLOC_015418	MYZPE13164_G006_v1.0_000167260	scaffold_678:2920-13790	Mp1	Mn2	OK	208.388	412.112	1.97762	0.983766	4.1321	5e-05	0.000748847	yes	Insect cuticle protein	PREDICTED: Acyrthosiphon pisum cuticle protein 19-like (LOC107884997), mRNA	0
XLOC_009924	XLOC_009924	MYZPE13164_G006_v1.0_000109310	scaffold_328:63574-73737	Mp1	Mn2	OK	16.565	32.5653	1.96591	0.975198	3.11183	5e-05	0.000748847	yes	Aromatic amino acid hydroxylase|Aromatic amino acid hydroxylase, C-terminal|ACT domain|Phenylalanine-4-hydroxylase, tetrameric form|Tyrosine 3-monooxygenase-like|Aromatic amino acid hydroxylase, iron/copper binding site	PREDICTED: Acyrthosiphon pisum protein henna (LOC100166971), mRNA	0
XLOC_011643	XLOC_011643	MYZPE13164_G006_v1.0_000127550	scaffold_41:720944-722503	Mp1	Mn2	OK	263.579	517.58	1.96366	0.973546	3.96666	5e-05	0.000748847	yes	NULL	Acyrthosiphon pisum mRNA, clone: ACI0AAF23YF20, full-insert cDNA sequence based on ESTs (5'-EST:ACI0AAF23YF20AAM1, 3'-EST ACI2AAF4YM20BBM1)	0
XLOC_006701	XLOC_006701	MYZPE13164_G006_v1.0_000074140	scaffold_21:57874-71273	Mp1	Mn2	OK	7.18065	14.0946	1.96286	0.972957	2.80429	5e-05	0.000748847	yes	Acetyl-coenzyme A transporter 1|Major facilitator superfamily domain, general substrate transporter	PREDICTED: Acyrthosiphon pisum acetyl-coenzyme A transporter 1 (LOC100163610), transcript variant X8, mRNA	0
XLOC_009048	XLOC_009048	MYZPE13164_G006_v1.0_000100070	scaffold_2920:8-1990	Mp1	Mn2	OK	16.3945	32.1466	1.96082	0.971455	3.19092	5e-05	0.000748847	yes	GTP binding domain|P-loop containing nucleoside triphosphate hydrolase|Small GTP-binding protein domain	PREDICTED: Diuraphis noxia GTPase Era, mitochondrial (LOC107162486), mRNA	0
XLOC_010605	XLOC_010605	MYZPE13164_G006_v1.0_000116490	scaffold_36:288356-289346	Mp1	Mn2	OK	16.856	32.8148	1.94677	0.961083	2.88878	5e-05	0.000748847	yes	Complement C1q protein|Tumour necrosis factor-like domain	Acyrthosiphon pisum C1q-like venom protein homolog (sC1q-VP), mRNA	0
XLOC_014615	XLOC_014615	MYZPE13164_G006_v1.0_000158770	scaffold_612:176-35154	Mp1	Mn2	OK	1.62769	3.16421	1.94399	0.95902	2.63308	5e-05	0.000748847	yes	NULL	PREDICTED: Acyrthosiphon pisum uncharacterized LOC100575509 (LOC100575509), mRNA	0
XLOC_017193	XLOC_017193	MYZPE13164_G006_v1.0_000186100	scaffold_82:73875-81597	Mp1	Mn2	OK	53.6322	103.9	1.93726	0.95402	4.02704	5e-05	0.000748847	yes	Acyl-CoA N-acyltransferase	PREDICTED: Acyrthosiphon pisum spermidine/spermine N(1)-acetyltransferase-like protein 1 (LOC100162337), mRNA	1.59578e-152
XLOC_003942	XLOC_003942	MYZPE13164_G006_v1.0_000044350	scaffold_15:420526-431640	Mp1	Mn2	OK	64.4455	124.74	1.93559	0.952777	2.35254	5e-05	0.000748847	yes	Macrophage migration inhibitory factor|Tautomerase/MIF superfamily	Myzus persicae macrophage migration inhibitory factor (MIF4) mRNA, complete cds	3.21715e-144
XLOC_012296	XLOC_012296	MYZPE13164_G006_v1.0_000134300	scaffold_447:8704-12223	Mp1	Mn2	OK	11.094	21.3893	1.928	0.947103	3.14256	5e-05	0.000748847	yes	Hepatocellular carcinoma-associated antigen 59	Acyrthosiphon pisum uncharacterized protein C9orf78 homolog (LOC100164612), mRNA	0
XLOC_002726	XLOC_002726	MYZPE13164_G006_v1.0_000031080	scaffold_131:435360-441633	Mp1	Mn2	OK	2.08204	4.00835	1.9252	0.945012	2.02597	5e-05	0.000748847	yes	Glycoside hydrolase, family 37|Six-hairpin glycosidase-like|Glycoside hydrolase, family 37, conserved site	PREDICTED: Acyrthosiphon pisum trehalase-like (LOC100163246), transcript variant X2, mRNA	0
XLOC_005151	XLOC_005151	MYZPE13164_G006_v1.0_000057320	scaffold_172:178922-182701	Mp1	Mn2	OK	279.064	534.982	1.91706	0.938894	3.50224	5e-05	0.000748847	yes	NULL	PREDICTED: Diuraphis noxia extensin-like (LOC107173769), mRNA	1.28056e-99
XLOC_017999	XLOC_017999	MYZPE13164_G006_v1.0_000194090	scaffold_9:8736-14559	Mp1	Mn2	OK	11.7505	22.521	1.9166	0.93855	2.50396	5e-05	0.000748847	yes	Peptidase C26, gamma-glutamyl hydrolase|Peptidase C26	Acyrthosiphon pisum gamma-glutamyl hydrolase-like (LOC100167343), mRNA	0
XLOC_015361	XLOC_015361	MYZPE13164_G006_v1.0_000166570	scaffold_670:40906-43335	Mp1	Mn2	OK	72.5833	139.028	1.91542	0.937664	3.23153	5e-05	0.000748847	yes	Glycine cleavage H-protein|Single hybrid motif|Glycine cleavage H-protein, subgroup|2-oxo acid dehydrogenase, lipoyl-binding site	Acyrthosiphon pisum glycine cleavage system h protein-like (LOC100169052), mRNA &gt;gi|239789637|dbj|AK340921.1| Acyrthosiphon pisum ACYPI009705 mRNA, clone: 409K11, complete cds, full-insert cDNA sequence based on the ESTs (5'-EST:FF302506, 3'-EST:FF303900)	0
XLOC_007087	XLOC_007087	MYZPE13164_G006_v1.0_000078630	scaffold_221:293307-297358	Mp1	Mn2	OK	33.8374	64.6432	1.91041	0.933882	3.89833	5e-05	0.000748847	yes	Putative cyclase	Acyrthosiphon pisum cyclase-like (LOC100165997), mRNA	0
XLOC_008005	XLOC_008005	MYZPE13164_G006_v1.0_000088910	scaffold_254:93226-103869	Mp1	Mn2	OK	83.3451	159.077	1.90865	0.932554	3.96447	5e-05	0.000748847	yes	Phospholipase/carboxylesterase/thioesterase	Acyrthosiphon pisum mRNA, clone: ACI0AAB2YH17, full-insert cDNA sequence based on ESTs (5'-EST:ACI0AAB2YH17AAM1, 3'-EST ACI0AAB2YH17BBM1)	0
XLOC_011637	XLOC_011637	MYZPE13164_G006_v1.0_000127440	scaffold_41:653376-655686	Mp1	Mn2	OK	60.3077	115.056	1.90782	0.931926	4.05227	5e-05	0.000748847	yes	NULL	PREDICTED: Acyrthosiphon pisum cuticular protein CPG12-like (LOC100161081), transcript variant X1, mRNA	0
XLOC_015419	XLOC_015419	MYZPE13164_G006_v1.0_000167280	scaffold_678:18335-52630	Mp1	Mn2	OK	546.524	1038.64	1.90045	0.926342	2.51022	5e-05	0.000748847	yes	Insect cuticle protein	PREDICTED: Acyrthosiphon pisum cuticle protein 19-like (LOC107884997), mRNA	1.919e-162
XLOC_004319	XLOC_004319	MYZPE13164_G006_v1.0_000048230	scaffold_156:120440-128677	Mp1	Mn2	OK	14.4549	27.4241	1.89721	0.92388	3.70017	5e-05	0.000748847	yes	NULL	PREDICTED: Acyrthosiphon pisum uncharacterized LOC100572617 (LOC100572617), transcript variant X3, mRNA	0
XLOC_008302	XLOC_008302	MYZPE13164_G006_v1.0_000092170	scaffold_2659:3-2493	Mp1	Mn2	OK	25.7916	48.8686	1.89474	0.922003	2.39732	5e-05	0.000748847	yes	K Homology domain, type 2|K homology domain, prokaryotic type|K homology domain-like, alpha/beta	PREDICTED: Acyrthosiphon pisum GTPase Era, mitochondrial (LOC100163832), mRNA	1.25152e-105
XLOC_000392	XLOC_000392	MYZPE13164_G006_v1.0_000004370	scaffold_102:661809-683280	Mp1	Mn2	OK	248.457	468.046	1.88381	0.913655	2.20395	5e-05	0.000748847	yes	SKI-interacting protein, SKIP|SKI-interacting protein SKIP, SNW domain	PREDICTED: Diuraphis noxia SNW domain-containing protein 1-like (LOC107163836), mRNA	0
XLOC_003145	XLOC_003145	MYZPE13164_G006_v1.0_000035730	scaffold_138:472925-497498	Mp1	Mn2	OK	11.8781	22.3035	1.8777	0.908965	2.89392	5e-05	0.000748847	yes	Phospholipase B-like	PREDICTED: Acyrthosiphon pisum putative phospholipase B-like 2 (LOC100165900), mRNA	0
XLOC_004923	XLOC_004923	MYZPE13164_G006_v1.0_000054970	scaffold_168:74873-120711	Mp1	Mn2	OK	21.3199	39.946	1.87365	0.905851	3.19289	5e-05	0.000748847	yes	ABC transporter-like|ABC transporter, transmembrane domain|P-loop containing nucleoside triphosphate hydrolase|ABC transporter type 1, transmembrane domain|AAA+ ATPase domain|ABC transporter, conserved site	PREDICTED: Acyrthosiphon pisum probable multidrug resistance-associated protein lethal(2)03659 (LOC107882174), mRNA	0
XLOC_014575	XLOC_014575	MYZPE13164_G006_v1.0_000158650	scaffold_61:677074-681989	Mp1	Mn2	OK	300.373	562.436	1.87246	0.904934	3.54169	5e-05	0.000748847	yes	Actin-related protein|Actin, conserved site|Actin/actin-like conserved site	PREDICTED: Acyrthosiphon pisum actin-87E (LOC100165066), mRNA	0
XLOC_006344	XLOC_006344	MYZPE13164_G006_v1.0_000070850	scaffold_20:917438-920677	Mp1	Mn2	OK	10.1009	18.8086	1.86208	0.896912	2.36731	5e-05	0.000748847	yes	UDP-glucuronosyl/UDP-glucosyltransferase	PREDICTED: Acyrthosiphon pisum UDP-glucuronosyltransferase 2B2-like (LOC100167326), mRNA	0
XLOC_007738	XLOC_007738	MYZPE13164_G006_v1.0_000085980	scaffold_2458:63-2366	Mp1	Mn2	OK	9.59988	17.7835	1.85247	0.889454	2.8655	5e-05	0.000748847	yes	Low-density lipoprotein (LDL) receptor class A repeat|Six-bladed beta-propeller, TolB-like|LDLR class B repeat|Low-density lipoprotein (LDL) receptor class A, conserved site	PREDICTED: Diuraphis noxia low-density lipoprotein receptor-related protein 2-like (LOC107164186), mRNA	0
XLOC_008500	XLOC_008500	MYZPE13164_G006_v1.0_000094230	scaffold_272:307826-315151	Mp1	Mn2	OK	10.43	19.313	1.85167	0.88883	2.78001	5e-05	0.000748847	yes	NULL	Acyrthosiphon pisum CG15649-like (LOC100163990), mRNA	5.64798e-127
XLOC_009465	XLOC_009465	MYZPE13164_G006_v1.0_000104640	scaffold_305:177072-182444	Mp1	Mn2	OK	9.79458	18.0705	1.84495	0.883578	2.91984	5e-05	0.000748847	yes	FAD linked oxidase, N-terminal|FAD-binding, type 2|CO dehydrogenase flavoprotein-like, FAD-binding, subdomain 2	PREDICTED: Acyrthosiphon pisum delta(24)-sterol reductase (LOC100163443), transcript variant X2, mRNA	0
XLOC_006404	XLOC_006404	MYZPE13164_G006_v1.0_000071170	scaffold_200:199309-201805	Mp1	Mn2	OK	213.74	390.505	1.82701	0.869483	3.34236	5e-05	0.000748847	yes	NULL	Acyrthosiphon pisum uncharacterized protein LOC100160152 (LOC100160152), mRNA &gt;gi|297242135|gb|HM047137.1| Acyrthosiphon pisum strain YR2 hypothetical protein mRNA, complete cds	0
XLOC_012586	XLOC_012586	MYZPE13164_G006_v1.0_000137370	scaffold_466:200784-203491	Mp1	Mn2	OK	394.22	718.654	1.82298	0.866298	3.38613	5e-05	0.000748847	yes	NULL	PREDICTED: Acyrthosiphon pisum uncharacterized protein DDB_G0272718-like (LOC100163126), mRNA	8.4596e-109
XLOC_015566	XLOC_015566	MYZPE13164_G006_v1.0_000168940	scaffold_69:471362-474416	Mp1	Mn2	OK	9.37516	17.0901	1.82291	0.866244	2.82289	5e-05	0.000748847	yes	NULL	PREDICTED: Diuraphis noxia protein SSXT-like (LOC107165174), mRNA	0
XLOC_011641	XLOC_011641	MYZPE13164_G006_v1.0_000127520	scaffold_41:695443-710742	Mp1	Mn2	OK	304.133	554.404	1.8229	0.866234	3.10084	5e-05	0.000748847	yes	NULL	PREDICTED: Acyrthosiphon pisum non-classical arabinogalactan protein 31-like (LOC100166051), mRNA	0
XLOC_008563	XLOC_008563	MYZPE13164_G006_v1.0_000094850	scaffold_275:351035-367431	Mp1	Mn2	OK	23.3023	42.2895	1.81482	0.859827	3.26723	5e-05	0.000748847	yes	C-type lectin|C-type lectin fold|C-type lectin-like|C-type lectin, conserved site	PREDICTED: Acyrthosiphon pisum perlucin (LOC100166835), transcript variant X1, mRNA	0
[truncated: 1,027 more rows]

## Sheet: #3 Mp1 vs Mn3
test_id	gene_id	gene	locus	sample_1	sample_2	status	value_1	value_2	FC	log2(fold_change)	test_stat	p_value	q_value	significant	Interpro_Annotations	Blast_annotations	Blast_evalue
[truncated: 1,882 more rows]

[truncated: 33 more sheets: #4 Mp1 vs Mn4, #5 Mp1 vs Mn5, #6 Mp1 vs Mn6, #7 Mp2 vs Mn1, #8 Mp2 vs Mn2, #9 Mp2 vs Mn3, #10 Mp2 vs Mn4, #11 Mp2 vs Mn5, #12 Mp2 vs Mn6, #13 Mp3 vs Mn1, #14 Mp3 vs Mn2, #15 Mp3 vs Mn3, #16 Mp3 vs Mn4, #17 Mp3 vs Mn5, #18 Mp3 vs Mn6, #19 Mp4 vs Mn1, #20 Mp4 vs Mn2, #21 Mp4 vs Mn3, #22 Mp4 vs Mn4, #23 Mp4 vs Mn5 …]
