# Supplementary material for: The genetic architecture of a host shift: An adaptive walk protected an aphid and its endosymbiont from plant chemical defenses
Source: Sci Adv. 2020 May 6;6(19):eaba1070. doi: 10.1126/sciadv.aba1070 (PMC7202869; doi:10.1126/sciadv.aba1070)
Supplement: aba1070_Data_file_S2.xlsx [file aba1070_Data_file_S2.xlsx]

## Sheet: Sheet1
Mp1 vs Mn1						Mp1 vs Mn2						Mp1 vs Mn3						Mp1 vs Mn4						Mp1 vsMn5						Mp1 vs Mn6						Mp2 vs Mn1						Mp2 vs Mn2						Mp2 vs Mn3
start	end	size	log2	p.value		start	end	size	log2	p.value		start	end	size	log2	p.value		start	end	size	log2	p.value		start	end	size	log2	p.value		start	end	size	log2	p.value		start	end	size	log2	p.value		start	end	size	log2	p.value		start	end
445466	462685	17220	1.14963	0		445324	462861	17538	1.29382	0		445509	462756	17248	0.980195	0		445694	455724	10031	1.3377	0		445562	462675	17114	1.1171	0		445656	462562	16907	1.24493	0		445221	698340	253120	1.43504	0		445031	698534	253504	1.58532	0		445761	698432
463096	686545	223450	1.23461	0		463336	535857	72522	1.51808	0		463541	472948	9408	0.981959	0		455934	460950	5017	1.13774	0		463074	686351	223278	1.28055	0		463204	592032	128829	1.39933	0		701957	770660	68704	1.34819	0		702263	770298	68036	1.55036	0		702017	770112
687776	698845	11070	1.14789	0		536332	686589	150258	1.32363	0		473341	536060	62720	1.29031	0		461786	462622	837	1.13381	7.34027e-66		687148	698689	11542	1.02983	0		592460	605942	13483	1.67257	0		776085	780604	4520	-0.708399	7.09898e-42		54523	58250	3728	-0.686288	2.09055e-32		104385	107968
702126	770185	68060	1.15758	0		687538	698913	11376	1.25134	0		536845	591724	54880	1.01406	0		463458	471818	8361	1.14443	0		701874	770329	68456	1.18496	0		606156	659442	53287	1.29561	0		997565	1002084	4520	-0.835493	7.63045e-58		103919	109510	5592	-0.797066	4.36982e-64		1193921	1197504
2666	5125	2460	-0.748087	2.42616e-44		702232	770487	68256	1.35066	0		592509	605836	13328	1.48123	0		472028	516334	44307	1.66883	0		8956	11741	2786	-0.907953	2.61829e-70		659656	669714	10059	1.28394	0		1019261	1023780	4520	-0.68613	2.4794e-39		116967	121626	4660	-0.772717	1.49662e-50
8816	11685	2870	-0.860864	4.5214e-64		4504	7821	3318	-0.766412	2.35856e-60		606229	664636	58408	0.945843	0		516544	522186	5643	1.17937	0		12936	15323	2388	-0.711039	2.51742e-41		669928	686620	16693	1.35819	0		1274189	1277804	3616	-0.872089	1.1562e-50		122559	127218	4660	-0.706668	1.91783e-42
21936	26855	4920	-0.845132	2.06199e-105		8770	12087	3318	-0.84345	3.99137e-70		665421	686588	21168	1.00581	0		522396	534726	12331	1.20252	0		16120	18905	2786	-0.737773	7.62836e-51		687476	699032	11557	1.31667	0		1351029	1355548	4520	-0.687109	1.92413e-39		147723	153314	5592	-0.76495	4.0807e-59
30136	33415	3280	-0.86254	3.53018e-73		13036	16827	3792	-0.763558	2.62932e-68		687765	698740	10976	0.945133	0		536608	540370	3763	1.03785	2.45225e-250		19304	21293	1990	-0.825353	7.1859e-44		702028	770294	68267	1.35532	0								167295	172886	5592	-0.749372	9.00039e-57
35056	38335	3280	-0.756159	1.54953e-59		17302	20145	2844	-0.822902	4.1305e-58		702269	770084	67816	0.998449	0		540998	551864	10867	1.22097	0		22090	24079	1990	-0.749241	1.00588e-37		2462	5672	3211	-0.887102	1.02973e-158								269815	275406	5592	-0.806203	1.55919e-65
45716	50225	4510	-0.748616	7.16983e-80		21094	22989	1896	-0.847046	4.18056e-41		5293	6860	1568	-0.74414	2.21096e-28		552074	577780	25707	1.26111	0		28458	30845	2388	-0.893016	5.05438e-59		5886	12734	6849	-0.864558	0								327599	334122	6524	-0.727624	3.34387e-62
61296	64575	3280	-0.695032	5.31142e-52		23464	26781	3318	-0.874628	3.69767e-74		8821	10388	1568	-0.822468	4.22178e-33		578826	591992	13167	1.43285	0		34428	37213	2786	-0.792357	6.07831e-57		13376	27500	14125	-0.93787	0								375131	379790	4660	-0.653614	1.97533e-36
71956	73595	1640	-0.747529	4.2663e-30		28204	33891	5688	-0.807147	6.66936e-111		13525	16660	3136	-0.740571	1.275e-54		592412	605996	13585	1.70814	0		39602	41591	1990	-0.728215	4.58301e-36		28570	29426	857	-1.00654	1.46927e-53								775891	785210	9320	-0.863075	1.69118e-123
74006	76465	2460	-0.715624	2.51845e-41		34366	36261	1896	-0.683306	1.98593e-29		36261	38220	1960	-0.89273	2.21568e-46		606624	622088	15465	1.22306	0		41990	43581	1592	-0.854108	2.42616e-37		29640	39270	9631	-0.914377	0								850451	859770	9320	-0.741695	1.74474e-91
80156	82205	2050	-0.735683	2.83318e-36		37684	40053	2370	-0.783204	3.99458e-45		39397	41356	1960	-0.669095	1.24145e-29		622508	666396	43889	1.23806	0		43980	48755	4776	-0.787962	1.963e-95		39698	41838	2141	-0.981699	7.15595e-126								872819	876546	3728	-0.870536	2.29725e-51
84256	87125	2870	-0.889613	2.24797e-67		42424	49059	6636	-0.734639	5.77096e-111		45277	48412	3136	-0.814659	1.71109e-63		666816	669740	2925	1.34408	6.23629e-294		55920	57511	1592	-0.801002	7.53939e-34		43122	45690	2569	-0.902919	3.34826e-131								889595	896118	6524	-0.816919	3.79249e-78
87536	89995	2460	-0.755985	4.39734e-45		49534	53325	3792	-0.755758	3.37319e-67		51941	53508	1568	-0.839193	3.966e-34		669950	680400	10451	1.30316	0		69054	70645	1592	-0.78936	4.29864e-33		46118	62810	16693	-0.870625	0								902643	906370	3728	-0.76322	7.94011e-40
92046	96145	4100	-0.793299	7.98165e-80		53800	59013	5214	-0.835275	1.84601e-107		55077	57036	1960	-0.738362	1.245e-34		680818	686042	5225	1.39077	0		72238	76615	4378	-0.749417	7.1799e-81		63238	64950	1713	-0.953532	2.08313e-96								913827	922214	8388	-0.776089	2.70577e-90
99426	101475	2050	-0.893655	5.6293e-49		62332	64701	2370	-0.737918	4.27965e-41		70365	72716	2352	-0.867147	6.53002e-53		687506	699000	11495	1.30715	0		77014	79003	1990	-0.743647	2.79035e-37		67090	69872	2783	-0.917306	9.14068e-146								997707	1003298	5592	-0.83941	6.44768e-71
104346	106395	2050	-0.875634	1.71994e-47		68968	77973	9006	-0.880394	5.85918e-200		73501	75460	1960	-0.780791	8.67635e-38		702136	729514	27379	1.25704	0		80198	83381	3184	-0.831225	6.99277e-70		70086	79502	9417	-0.890668	0								1011687	1017278	5592	-0.690237	2.74118e-48
108856	111725	2870	-0.729701	1.94687e-49		79870	89349	9480	-0.864981	1.15583e-204		76245	78204	1960	-0.738523	1.21149e-34		729724	737038	7315	1.14662	0		85372	89749	4378	-0.727169	5.05143e-77		79930	81856	1927	-0.738153	3.61798e-70								1034987	1038714	3728	-0.669474	6.95292e-31
112136	113775	1640	-0.774128	8.98481e-32		94090	95985	1896	-0.774301	8.3045e-36		84869	87612	2744	-0.88048	7.06961e-63		737248	748116	10869	1.36257	0		92138	95719	3582	-0.864839	2.23755e-83		82070	89774	7705	-0.955197	0								1108615	1112342	3728	-0.765574	4.5841e-40
117056	120335	3280	-0.67364	1.98397e-49		99778	113997	14220	-0.911919	0		88397	89964	1568	-0.729547	1.60201e-27		748534	752086	3553	1.20328	9.3021e-301		96118	98107	1990	-0.865739	3.30502e-47		90416	98120	7705	-0.906942	0								1128187	1131914	3728	-0.701709	7.8073e-34
124026	125665	1640	-0.846427	1.98934e-36		114472	117315	2844	-0.719338	5.17936e-47		92317	95452	3136	-0.75037	8.90694e-56		752506	754594	2089	1.36963	1.64241e-216		99700	101291	1592	-0.700308	1.89037e-27		98762	109890	11129	-1.04985	0								1180379	1188766	8388	-0.762063	4.35748e-87
133866	135915	2050	-0.744642	5.68552e-37		117790	131535	13746	-0.894579	0		99765	101724	1960	-0.754453	8.04735e-36		755014	770270	15257	1.40021	0		102486	109251	6766	-1.02358	2.39784e-201		110104	113314	3211	-0.898493	3.72573e-162								1189699	1198086	8388	-0.806393	2.10224e-97
137556	139195	1640	-0.867161	8.73662e-38		132010	135801	3792	-0.835616	1.00231e-78		102117	103684	1568	-0.7056	3.99292e-26		1496754	1497590	837	0.705508	1.25401e-29		110446	112833	2388	-0.69429	8.95504e-40		114384	121660	7277	-0.911392	0								1226047	1229774	3728	-4.26247	0
139606	141655	2050	-0.834613	3.85742e-44		136276	150969	14694	-0.942644	0		104469	107604	3136	-1.36472	4.21951e-133		2614	3448	835	-0.71655	3.38379e-28		114426	117211	2786	-0.800984	6.39203e-58		121874	123372	1499	-0.764767	1.94812e-58								1241891	1245618	3728	-0.751251	1.26658e-38
145756	149035	3280	-0.754632	2.40726e-59		151444	153339	1896	-0.903644	2.56033e-45		128773	130340	1568	-0.669802	4.48561e-24		6376	7628	1253	-0.91937	8.23187e-63		118008	120395	2388	-0.748335	7.79507e-45		123586	130862	7277	-0.900374	0								1279171	1284762	5592	-0.767738	1.53729e-59
153956	157645	3690	-0.745309	3.17888e-65		154288	157131	2844	-0.862044	1.98302e-62		138573	140924	2352	-0.734885	6.60115e-41		7838	11808	3971	-0.991383	2.91051e-220		123978	125569	1592	-0.73341	1.62151e-29		131076	134072	2997	-0.828542	4.85791e-132								1286627	1290354	3728	-0.622128	8.50011e-27
162976	164615	1640	-0.700549	3.42641e-27		158080	160923	2844	-0.749927	3.11454e-50		146413	148764	2352	-0.696061	1.5927e-37		13064	14316	1253	-0.791386	4.93324e-49		130346	133131	2786	-0.721424	4.73968e-49		134500	143702	9203	-0.908573	0								1295947	1299674	3728	-0.760092	1.64387e-39
168716	170355	1640	-0.824337	5.42772e-35		161872	173721	11850	-0.857774	5.63833e-252		161309	163268	1960	-0.703853	4.08892e-32		14736	15780	1045	-0.968344	3.25589e-57		136316	137907	1592	-0.676703	5.30772e-26		143916	146912	2997	-0.868124	5.91591e-143								1308995	1312722	3728	-0.741981	1.0522e-37
176096	179375	3280	-0.818719	1.72506e-67		174670	184623	9954	-0.869875	1.0819e-216		185613	188356	2744	-0.877342	1.55207e-62		19124	20168	1045	-0.786256	1.03838e-40		139102	140693	1592	-0.717455	1.62546e-28		147126	153546	6421	-0.869897	5.26606e-305								1320179	1323906	3728	-0.800443	1.11937e-43
180606	182655	2050	-0.74402	6.35714e-37		187468	189837	2370	-0.672984	1.73564e-35		190317	192276	1960	-0.71294	8.98953e-33		21842	23094	1253	-0.728306	1.30114e-42		144276	145867	1592	-0.882123	3.28878e-39		154616	158896	4281	-0.829785	3.0558e-188								1341615	1346274	4660	-0.671428	2.12551e-38
183066	185525	2460	-0.68456	1.71677e-38		190312	192207	1896	-0.951197	6.65051e-49		196589	198156	1568	-0.816393	9.9312e-33		25604	27274	1671	-0.946294	4.00165e-87		146266	150643	4378	-0.754871	8.05286e-82		159110	166814	7705	-0.869012	0								1347207	1355594	8388	-0.825519	5.13452e-102
195366	197825	2460	-0.883523	2.07513e-57		192682	195525	2844	-0.710236	4.59446e-46		201293	203644	2352	-0.775715	1.53304e-44		30828	32500	1673	-0.860209	1.69509e-74		154624	158205	3582	-0.765676	7.85312e-69		167028	170880	3853	-0.847573	6.78864e-176								1379827	1383554	3728	-0.726109	3.73055e-36
203566	205205	1640	-0.848798	1.39305e-36		197896	202635	4740	-0.725695	3.01914e-78		215013	216972	1960	-0.797825	4.50305e-39		35636	37306	1671	-0.969318	1.42489e-90		159798	161787	1990	-0.765277	5.31277e-39		171094	175802	4709	-0.80921	4.30977e-198								1444135	1447862	3728	-0.771648	1.10279e-40
206436	208075	1640	-0.7672	2.46737e-31		203110	207849	4740	-0.76117	1.72396e-84		218149	219716	1568	-0.68629	5.16638e-25		37934	38978	1045	-1.13472	3.51654e-73		163380	166563	3184	-0.739374	4.72863e-58		176016	179012	2997	-0.950847	1.88891e-166								1457183	1460910	3728	-0.634727	7.423e-28
212586	217915	5330	-0.830331	6.44077e-111		212116	222069	9954	-0.815205	1.22856e-195		220109	227164	7056	-0.683215	1.19612e-105		39188	40232	1045	-0.803251	3.46407e-42		168952	170543	1592	-0.886898	1.57456e-39		179226	189926	10701	-0.862838	0								1470231	1474890	4660	-0.737922	3.39252e-46
219966	222015	2050	-0.799844	2.44907e-41		223018	227757	4740	-0.890575	4.34432e-108		238925	240492	1568	-0.707751	2.99671e-26		42114	43786	1673	-0.809201	2.96063e-67		172136	173727	1592	-0.662677	3.75657e-25		190354	194420	4067	-0.874203	1.39862e-195
236776	239235	2460	-0.752291	9.78294e-45		228232	233919	5688	-0.822654	2.76987e-114		247157	248724	1568	-0.879167	1.31986e-36		45876	47338	1463	-0.724876	5.05538e-49		190444	192831	2388	-0.677203	3.2924e-38		194634	195704	1071	-0.674018	4.93565e-34
245386	248665	3280	-0.822952	4.90969e-68		234394	248613	14220	-0.774363	1.62143e-256		249901	252644	2744	-0.796907	6.70745e-54		47548	48802	1255	-0.717119	1.67035e-41		195618	198005	2388	-0.698801	3.43496e-40		195918	198058	2141	-0.985007	1.45823e-126
251536	253585	2050	-0.795226	5.73323e-41		250036	258093	8058	-0.899468	3.64414e-185		254997	258916	3920	-0.837723	2.01368e-82		49430	50264	835	-0.727353	6.52186e-29		201190	202781	1592	-0.649273	2.39388e-24		198272	204264	5993	-0.866334	7.84446e-283
254816	258095	3280	-0.903086	1.63673e-78		260938	269469	8532	-0.825866	1.77721e-171		262445	264404	1960	-0.665557	2.2049e-29		51102	52354	1253	-0.777357	1.39678e-47		203180	205169	1990	-0.64999	4.46963e-30		204478	205548	1071	-0.756199	1.898e-41
260966	263015	2050	-0.873998	2.34389e-47		269944	280845	10902	-0.82425	7.44952e-218		269893	271460	1568	-0.739058	4.41443e-28		53400	54444	1045	-0.734393	2.64206e-36		210742	213527	2786	-0.720908	5.39717e-49		205976	208116	2141	-0.903805	7.63978e-110
271216	274085	2870	-0.808858	3.57643e-58		281794	287955	6162	-0.800775	1.75698e-118		278517	280084	1568	-0.730637	1.38257e-27		55282	56116	835	-0.828178	7.51577e-36		214722	216313	1592	-0.677367	4.83569e-26		208544	210256	1713	-0.757669	1.83375e-65
274906	280235	5330	-0.741649	1.22578e-92		289378	296013	6636	-0.819914	2.65337e-132		322421	323988	1568	-0.776768	2.50385e-30		58626	60296	1671	-1.00898	1.43102e-96		219498	221885	2388	-0.794421	2.89453e-49		210684	212182	1499	-0.779121	2.5034e-60
297456	301555	4100	-0.825622	5.25246e-85		296962	301227	4266	-0.893105	6.72946e-98		328693	330260	1568	-0.76361	1.53828e-29		62388	63640	1253	-1.38408	1.32058e-116		222284	224671	2388	-0.811254	6.61277e-51		212396	213680	1285	-0.83089	6.03686e-58
302786	305655	2870	-0.695672	8.61748e-46		306442	309285	2844	-1.00705	8.23086e-79		347901	349860	1960	-0.749925	1.74321e-35		67822	69074	1253	-0.837441	6.90484e-54		232234	237805	5572	-0.85877	3.27185e-127		213894	219244	5351	-0.806196	1.69752e-225
306476	308115	1640	-0.750039	2.97024e-30		309760	311655	1896	-0.854864	1.10522e-41		362013	363580	1568	-0.87277	3.3045e-36		69284	70956	1673	-1.00413	7.81371e-96		238602	241785	3184	-0.801385	5.504e-66		219672	227804	8133	-0.86533	0
310576	313035	2460	-0.831591	2.55265e-52		312130	314973	2844	-0.878895	2.63842e-64		373773	376516	2744	-0.772889	2.25748e-51		71792	72836	1045	-1.0328	2.47182e-63		246960	248551	1592	-0.850832	4.00231e-37		228018	238076	10059	-0.865469	0
313856	316725	2870	-0.782279	3.33114e-55		319714	326349	6636	-0.786283	8.65936e-124		381613	383572	1960	-0.767386	8.76277e-37		73882	74718	837	-0.846194	3.90098e-37		249348	250939	1592	-0.801877	6.61308e-34		238504	239788	1285	-0.85262	1.64622e-60
322466	324925	2460	-0.901016	3.84549e-59		326824	329193	2370	-0.743118	1.4903e-41		387101	389844	2744	-0.785578	1.05166e-52		74928	76390	1463	-0.919077	6.21113e-73		255716	257705	1990	-0.767589	3.47039e-39		240216	242784	2569	-0.863459	1.05148e-121
329026	332305	3280	-0.809162	2.9212e-66		330142	333933	3792	-0.991706	4.16415e-102		396117	397684	1568	-0.79893	1.14885e-31		80570	81614	1045	-0.758049	2.70415e-38		260492	262083	1592	-0.765783	1.42031e-31		242998	243854	857	-0.76027	8.31988e-34
335176	337225	2050	-0.864743	1.34685e-46		334408	339621	5214	-0.742404	4.23066e-89		407093	409444	2352	-0.721169	1.05491e-39		82870	84122	1253	-1.05761	1.7456e-78		262482	265267	2786	-0.70745	1.56777e-47		244068	245352	1285	-0.740822	1.11998e-47
339686	341325	1640	-0.869216	6.403e-38		340570	345309	4740	-0.967626	1.42199e-122		410621	413364	2744	-0.740087	5.7462e-48		84960	86422	1463	-1.05573	5.37121e-91		265666	268053	2388	-0.788022	1.20888e-48		245566	247706	2141	-0.97296	4.73763e-124
344606	347065	2460	-0.809606	3.42466e-50		345784	349575	3792	-0.936968	8.15801e-94		415325	416892	1568	-0.927476	1.22941e-39		87886	88930	1045	-1.16233	7.17917e-76		272034	274421	2388	-0.70126	2.03463e-40		247920	259690	11771	-0.907376	0
350346	351985	1640	-0.829851	2.3837e-35		350524	361899	11376	-0.847778	1.44398e-237		417285	419636	2352	-0.770757	4.2729e-44		89976	91438	1463	-1.02164	1.99207e-86		276014	278003	1990	-0.781099	2.85367e-40		260974	261830	857	-0.813201	7.67083e-38
354856	356905	2050	-0.91549	8.74549e-51		362848	368535	5688	-0.858817	3.03125e-122		421205	423948	2744	-0.728438	9.01865e-47		92484	93318	835	-1.10362	1.70818e-56		285964	287555	1592	-0.735258	1.2401e-29		262472	264612	2141	-0.958345	5.11698e-121
359366	361415	2050	-0.732117	5.35849e-36		372802	385125	12324	-0.821761	8.15436e-245		426693	428260	1568	-0.684778	6.30497e-25		93946	95618	1673	-0.937855	7.23421e-86		296710	299893	3184	-0.810761	3.32246e-67		265040	268892	3853	-0.931448	3.08278e-206
364286	367155	2870	-0.744697	4.57322e-51		388444	395079	6636	-0.875411	1.38924e-146		428653	430220	1568	-0.770718	5.77667e-30		95828	97080	1253	-0.914438	2.89651e-62		306262	308251	1990	-0.757732	2.12584e-38		270176	271246	1071	-0.779679	1.17953e-43
368796	370435	1640	-0.931264	4.95728e-42		396502	398397	1896	-0.699208	1.60996e-30		431005	433356	2352	-1.02376	9.72307e-68		97918	99380	1463	-1.05065	2.58788e-90		311834	315017	3184	-0.713761	7.55441e-55		272744	274456	1713	-0.845336	6.52261e-79
380686	382735	2050	-0.717097	7.73742e-35		399346	405033	5688	-0.817633	3.4641e-113		434925	438060	3136	-0.744174	4.79926e-55		100008	101260	1253	-1.17425	4.63124e-92		316212	318599	2388	-0.746247	1.23075e-44		274884	277880	2997	-0.827203	1.12585e-131
383146	385195	2050	-0.835258	3.41902e-44		405508	411195	5688	-0.896804	1.04964e-130		699133	701876	2744	-1.0881	6.33348e-86		102724	105650	2927	-0.883368	8.78564e-135		322182	327355	5174	-0.870995	6.66926e-121		278308	279164	857	-0.707196	6.5377e-30
389296	393805	4510	-0.83012	4.09396e-94		412618	417831	5214	-0.847994	4.99106e-110		779885	781452	1568	-0.824985	2.96001e-33		106904	108366	1463	-0.802959	2.58431e-58		330938	332927	1990	-0.847073	1.16769e-45		279592	280662	1071	-0.95161	9.28894e-61
403236	406515	3280	-0.690989	1.63723e-51		418306	423993	5688	-0.92902	6.02638e-138		794781	796740	1960	-0.774502	2.57232e-37		108786	110456	1671	-0.978531	5.84173e-92		334918	338499	3582	-0.897969	2.37721e-88		282160	289436	7277	-0.895116	0
410206	413485	3280	-0.686699	5.38876e-51		425416	433473	8058	-0.923992	5.73655e-193		802229	804188	1960	-0.718863	3.33525e-33		110876	111920	1045	-0.8332	7.95969e-45		342878	345663	2786	-0.8915	2.24056e-68		291148	293502	2355	-0.786984	2.26891e-95
415536	417585	2050	-0.921411	2.81633e-51		435844	441531	5688	-0.811142	9.01168e-112		806149	808500	2352	-0.733285	9.13103e-41		113802	116726	2925	-0.962954	2.35563e-155		346062	349245	3184	-0.760149	1.10465e-60		293716	296284	2569	-0.864357	6.42151e-122
419226	421275	2050	-0.773597	3.01096e-39		699388	701757	2370	-1.18699	3.21129e-83		815949	819476	3528	-0.766703	1.05844e-64		116936	117980	1045	-0.841308	1.5101e-45		350838	352827	1990	-0.789749	5.71738e-41		296712	306342	9631	-0.918898	0
425376	427425	2050	-0.711657	2.02361e-34		770488	772383	1896	-0.851469	1.97046e-41		826141	830060	3920	-0.780632	9.13794e-74		119026	120280	1255	-0.849152	3.84439e-55		353624	355215	1592	-0.882557	3.07597e-39		306556	309980	3425	-0.834572	1.69289e-152
428246	429885	1640	-0.866127	1.02163e-37		773806	778071	4266	-0.751775	9.89268e-75		847309	849268	1960	-0.857527	1.20994e-43		121744	123206	1463	-0.849616	4.36504e-64		356012	359991	3980	-0.909918	5.85788e-100		310194	315116	4923	-0.994819	3.99061e-293
431116	433575	2460	-1.11209	1.91128e-80		778546	789447	10902	-0.851138	3.54126e-229		852405	853972	1568	-0.832023	1.095e-33		124252	125296	1045	-1.02722	8.45748e-63		363574	367155	3582	-0.907879	7.57887e-90		315972	319182	3211	-0.845706	2.28495e-146
440546	443005	2460	-0.834495	1.3324e-52		791344	796557	5214	-0.797675	6.13621e-100		857109	859460	2352	-0.828411	2.48759e-49		125924	126968	1045	-0.984126	1.05762e-58		367952	370339	2388	-0.781555	5.1051e-48		320466	325174	4709	-0.959673	2.22048e-264
699256	701715	2460	-1.05315	1.8816e-74		797506	803193	5688	-0.849022	4.44027e-120		862597	864164	1568	-0.639128	2.34374e-22		127804	131148	3345	-0.904446	6.67068e-160		373126	375911	2786	-0.7499	3.48177e-52		325388	328812	3425	-0.876135	1.21284e-165
778386	780025	1640	-0.91918	3.1677e-41		803668	808881	5214	-0.811145	1.27596e-102		866125	867692	1568	-0.818232	7.66695e-33		131358	133238	1881	-0.688108	3.95131e-57		377902	379493	1592	-0.811603	1.53377e-34		329026	334376	5351	-1.02496	0
782076	784535	2460	-0.750631	1.40056e-44		809356	811251	1896	-0.886386	5.01141e-44		875141	876708	1568	-0.783813	9.43002e-31		135328	136164	837	-0.831312	4.50143e-36		388648	390637	1990	-0.837519	7.17794e-45		334590	338014	3425	-0.963094	5.49699e-194
790276	792735	2460	-0.683134	2.30886e-38		812674	821679	9006	-0.900672	3.943e-207		882589	884156	1568	-0.680667	1.08251e-24		140136	141180	1045	-0.794138	2.15443e-41		391434	393025	1592	-0.706878	7.4051e-28		338656	341866	3211	-0.867614	7.20528e-153
794786	796835	2050	-0.76543	1.3302e-38		822628	824523	1896	-0.824831	1.79773e-39		888077	889644	1568	-0.899963	6.6104e-38		141808	142642	835	-0.705258	1.86342e-27		393424	395015	1592	-0.779246	1.93639e-32		342080	343792	1713	-1.08921	2.61897e-119
802986	808315	5330	-0.772594	6.21262e-99		825472	830685	5214	-1.00114	1.24811e-141		890037	891604	1568	-0.79337	2.49559e-31		142852	143688	837	-0.843819	5.77102e-37		400190	401781	1592	-0.750064	1.43123e-30		344006	346146	2141	-0.904087	6.69724e-110
812416	819385	6970	-0.873437	2.36575e-156		833056	845379	12324	-0.853441	6.80689e-260		921397	923748	2352	-0.688091	7.70637e-37		143898	145360	1463	-0.763685	1.40599e-53		402578	404567	1990	-0.65486	1.93462e-30		346574	349356	2783	-0.987996	9.72661e-165
824716	827175	2460	-0.750088	1.57487e-44		846802	862917	16116	-0.913381	0		930805	933156	2352	-0.757572	6.44782e-43		146196	147240	1045	-0.675846	1.55765e-31		412926	416109	3184	-0.720434	1.11717e-55		350854	352994	2141	-0.979199	2.37667e-125
830046	832915	2870	-0.735344	4.76243e-50		863392	870501	7110	-0.82471	6.40136e-143		935117	936684	1568	-0.74629	1.64921e-28		147660	149122	1463	-0.954061	1.74079e-77		422478	424069	1592	-0.761246	2.77202e-31		353208	354706	1499	-0.738668	4.76828e-55
840706	843575	2870	-0.761391	6.7855e-53		872398	876663	4266	-0.992608	8.82856e-115		946485	948052	1568	-0.750195	9.67797e-29		152258	153092	835	-0.970269	2.8355e-46		424866	427253	2388	-0.860536	8.9989e-56		354920	361768	6849	-0.91365	0
849316	851775	2460	-0.722211	6.21511e-42		881878	888513	6636	-0.912035	3.86287e-156		959813	961772	1960	-0.746237	3.26756e-35		154766	157690	2925	-0.837479	3.04859e-123		428050	429641	1592	-0.853268	2.75856e-37		361982	363266	1285	-0.815036	4.28395e-56
854646	856695	2050	-0.824915	2.35339e-43		888988	897519	8532	-1.07023	3.58927e-254		976277	979020	2744	-0.801609	2.13198e-54		157900	158736	837	-0.973273	1.68291e-46		430040	433223	3184	-0.917518	2.25953e-81		363480	368616	5137	-0.960245	1.6748e-288
878016	881295	3280	-0.723456	1.794e-55		897994	907473	9480	-0.851907	7.66803e-200		984117	985684	1568	-0.693322	2.04084e-25		163126	165006	1881	-0.9322	2.04444e-95		770728	772717	1990	-0.684567	1.09792e-32		369044	376534	7491	-0.89206	0
882526	886625	4100	-0.78698	8.07318e-79		914110	920271	6162	-0.964472	5.74358e-158		997445	999012	1568	-0.740478	3.63948e-28		167514	168558	1045	-0.919398	1.19983e-52		783066	784657	1592	-0.794698	1.93726e-33		377818	379316	1499	-0.869808	1.11805e-72
890316	893185	2870	-0.804625	1.06795e-57		920746	938283	17538	-0.879778	0		1007245	1009596	2352	-0.787881	1.22762e-45		169604	170648	1045	-0.799941	6.73666e-42		798190	799781	1592	-0.761943	2.50149e-31		379530	385522	5993	-0.862323	1.3302e-280
901796	904255	2460	-0.789725	2.77228e-48		938758	942075	3318	-0.750011	2.57528e-58		1012733	1014300	1568	-0.770498	5.95507e-30		172948	173784	837	-0.744283	4.80789e-30		800180	801771	1592	-0.669148	1.52652e-25		385736	386806	1071	-0.761553	6.00308e-42
904666	909175	4510	-0.768129	3.11119e-83		945868	954873	9006	-0.836599	1.29232e-184		1028021	1029980	1960	-0.716549	4.91478e-33		176502	178590	2089	-0.844204	8.79e-90		803364	804955	1592	-0.690141	7.99983e-27		387020	392798	5779	-0.956544	0
915736	917375	1640	-0.745089	6.06358e-30		956770	958665	1896	-0.908844	1.04237e-45		1044877	1046444	1568	-0.729219	1.67471e-27		180890	181934	1045	-0.79552	1.63404e-41		808538	810129	1592	-0.649265	2.39667e-24		393226	394724	1499	-0.814316	4.83499e-65
924346	925985	1640	-0.670313	2.30018e-25		959614	963879	4266	-0.825144	1.32201e-86		1053501	1056244	2744	-0.949317	1.95317e-70		182144	184652	2509	-0.833828	3.86222e-105		817692	819681	1990	-0.739772	5.64632e-37		394938	399432	4495	-0.843839	2.53348e-203
926396	930495	4100	-0.726642	2.25164e-69		965302	967671	2370	-0.805622	3.76436e-47		1064477	1066436	1960	-0.701072	6.49029e-32		185070	186324	1255	-1.34064	1.50449e-111		820876	822467	1592	-0.719262	1.25331e-28		399646	408420	8775	-0.871963	0
930906	934185	3280	-0.791984	4.59396e-64		969568	979521	9954	-0.947158	4.98207e-247		1070357	1071924	1568	-0.88552	5.29718e-37		186534	187578	1045	-1.0749	2.21618e-67		825652	829631	3980	-0.77603	6.29146e-78		408634	417622	8989	-0.880832	0
935416	941155	5740	-0.829622	3.87705e-119		980470	982365	1896	-0.75307	2.72354e-34		1073885	1077412	3528	-0.822563	2.78308e-72		190504	193012	2509	-0.964804	7.26846e-134		842766	844357	1592	-0.854334	2.34368e-37		418050	420190	2141	-0.929205	5.12391e-115
944026	945665	1640	-0.643695	8.69762e-24		982840	988527	5688	-1.03497	4.64562e-162		1083293	1085252	1960	-0.863263	4.35194e-44		193222	194266	1045	-0.83186	1.04688e-44		857492	859083	1592	-0.701305	1.64018e-27		420404	422116	1713	-0.739567	8.75218e-63
946076	948945	2870	-0.717686	3.84571e-48		989002	990897	1896	-0.936026	9.34507e-48		1089173	1091132	1960	-0.994317	2.09745e-54		196984	197818	835	-0.778973	2.08353e-32		865850	869033	3184	-0.744795	9.79195e-59		422544	424256	1713	-0.862347	1.32607e-81
950996	953865	2870	-0.769918	7.79308e-54		991372	995637	4266	-0.802487	6.72508e-83		1096229	1098188	1960	-0.75821	4.23198e-36		199700	200536	837	-0.882823	8.76612e-40		872218	876595	4378	-0.834975	4.68502e-96		424684	430462	5779	-0.958	0
956736	958785	2050	-0.776014	1.93772e-39		996112	1005117	9006	-0.803774	2.88437e-173		1103285	1105636	2352	-0.750835	2.56341e-42		201790	202626	837	-0.764461	2.06146e-31		884954	886943	1990	-0.753136	4.93476e-38		430890	437952	7063	-0.929013	0
962066	964115	2050	-0.762473	2.27456e-38		1005592	1013649	8058	-0.953563	1.96796e-202		1107989	1110732	2744	-0.733816	2.53506e-47		204298	205342	1045	-0.758155	2.64827e-38		889730	892913	3184	-0.678831	1.47189e-50		438808	439664	857	-0.701723	1.61329e-29
969856	972315	2460	-0.984348	1.74269e-67		1014598	1017441	2844	-0.77184	1.42799e-52		1119749	1121708	1960	-0.768703	6.98713e-37		207016	209104	2089	-0.792869	9.27111e-81		904456	909231	4776	-0.840744	9.475e-106		440734	445442	4709	-0.944429	1.8479e-257
976826	979285	2460	-0.818269	4.99319e-51		1018390	1020285	1896	-0.735023	5.14299e-33		1127981	1131116	3136	-0.717484	6.37426e-52		210568	211822	1255	-0.930831	4.38467e-64		910824	912415	1592	-0.828203	1.25055e-35		699246	700102	857	-0.773115	8.99265e-35
979696	982565	2870	-0.941759	1.98114e-73		1025026	1029765	4740	-0.848284	2.95365e-100		1145621	1149540	3920	-0.794929	6.48315e-76		212658	218092	5435	-0.947641	2.4161e-279		914008	915599	1592	-0.935376	8.45629e-43		700316	701814	1499	-1.27625	5.51782e-133
983386	985845	2460	-0.899585	5.33299e-59		1033084	1049673	16590	-0.878718	0		1153069	1156204	3136	-0.797598	2.00561e-61		218928	219972	1045	-0.71736	6.81053e-35		924754	927539	2786	-0.795809	2.47111e-57		770508	772006	1499	-0.819506	9.55824e-66
989126	991175	2050	-0.798325	3.24067e-41		1052044	1061997	9954	-0.803055	5.15086e-191		1156597	1158164	1568	-0.820283	5.74437e-33		220182	221644	1463	-1.03659	1.99461e-88		928734	931917	3184	-0.827229	2.33924e-69		772434	773290	857	-0.777805	3.97147e-35
991996	994455	2460	-0.750477	1.44804e-44		1062946	1066737	3792	-0.85345	2.38669e-81		1167181	1168748	1568	-0.733376	9.54221e-28		222272	223316	1045	-0.690009	1.14716e-32		932316	935499	3184	-0.811019	3.07558e-67		773718	775216	1499	-0.842829	6.16825e-69
996096	998145	2050	-0.822427	3.73938e-43		1067212	1079061	11850	-0.903135	5.09608e-273		1176197	1177764	1568	-0.750534	9.23948e-29		223526	224362	837	-1.18579	6.71053e-63		949032	951021	1990	-0.691833	3.05038e-33		776286	777142	857	-0.704403	1.03726e-29
998966	1002245	3280	-0.871977	2.05067e-74		1084276	1086645	2370	-0.716334	3.30678e-39		1181293	1182860	1568	-0.805206	4.77479e-32		224572	227078	2507	-0.899069	3.01866e-119		956594	958583	1990	-0.806103	2.6919e-42		777356	781422	4067	-0.821947	4.88568e-176
1015776	1017415	1640	-0.754027	1.669e-30		1088542	1093281	4740	-0.926977	6.6717e-115		1188349	1190700	2352	-0.760409	3.60125e-43		228334	229168	835	-0.749199	2.2415e-30		959778	962563	2786	-0.770316	1.84446e-54		781636	791908	10273	-0.89408	0
1018646	1020285	1640	-0.811502	3.66193e-34		1094230	1101813	7584	-0.896264	1.94334e-173		1194621	1197756	3136	-0.750162	9.42788e-56		229378	230632	1255	-1.04657	3.27234e-77		964554	966543	1990	-0.7918	3.90186e-41		792336	796616	4281	-0.813303	7.52567e-182
1022336	1023975	1640	-0.841414	4.22252e-36		1102288	1112241	9954	-0.906247	6.72677e-231		1200109	1201676	1568	-0.696971	1.25833e-25		232304	233976	1673	-0.766396	2.42004e-61		968534	971717	3184	-0.828552	1.5685e-69		796830	799398	2569	-1.05385	6.79233e-169
1027666	1030535	2870	-0.78151	4.05465e-55		1113190	1118403	5214	-0.867456	5.59735e-114		1213829	1216180	2352	-0.824738	5.40622e-49		238574	239410	837	-0.67239	2.44167e-25		976096	987637	11542	-0.81178	5.87627e-239		801324	807530	6207	-0.799498	4.77757e-255
1037916	1044065	6150	-0.838332	1.28139e-129		1118878	1121247	2370	-0.841597	1.93804e-50		1235781	1237348	1568	-0.790698	3.62088e-31		240246	241082	837	-0.773254	5.15459e-32		988434	990821	2388	-0.873476	4.60188e-57		810312	812238	1927	-0.883728	2.07631e-95
1044886	1047755	2870	-0.768613	1.08585e-53		1121722	1129779	8058	-0.888143	1.40944e-181		1242053	1244012	1960	-0.704774	3.50809e-32		242964	244008	1045	-0.888089	9.03121e-50		991618	993209	1592	-0.748154	1.89255e-30		813094	814378	1285	-0.816874	2.61902e-56
1054726	1058005	3280	-0.795736	1.5271e-64		1131202	1138311	7110	-0.914476	7.8396e-168		1247541	1249108	1568	-0.72835	1.88349e-27		245054	248396	3343	-0.867752	3.14598e-149		993608	996393	2786	-0.714011	3.04383e-48		814592	819728	5137	-0.889222	1.03073e-253
1061696	1064155	2460	-0.724283	3.9987e-42		1139260	1142103	2844	-0.769148	2.77586e-52		1255773	1257732	1960	-0.815531	2.0343e-40		250070	252786	2717	-0.830666	5.20029e-113		999976	1004353	4378	-0.820781	1.69116e-93		819942	822082	2141	-0.903435	9.07691e-110
1064566	1066615	2050	-0.719352	5.18927e-35		1144474	1147317	2844	-1.02952	2.20024e-81		1264005	1265572	1568	-0.772317	4.63274e-30		253204	256338	3135	-0.821273	1.31578e-127		1006742	1009925	3184	-0.783287	1.2029e-63		822296	824864	2569	-0.904761	1.19417e-131
1071946	1079325	7380	-0.877753	1.05649e-166		1147792	1152531	4740	-0.859832	2.19566e-102		1271453	1273804	2352	-0.690757	4.5519e-37		256548	261564	5017	-0.93427	5.26393e-252		1010324	1012711	2388	-0.785809	1.98008e-48		825078	832140	7063	-0.879204	0
1080146	1083425	3280	-0.702383	6.81084e-53		1153006	1160589	7584	-0.944384	7.08048e-188		1274589	1277332	2744	-0.757929	8.19975e-50		263236	264072	837	-0.6877	2.56366e-26		1017090	1020273	3184	-0.807732	8.24003e-67		833638	834494	857	-0.732586	9.37533e-32
1085886	1087935	2050	-0.800614	2.12508e-41		1161064	1164855	3792	-0.886243	3.27849e-86		1282037	1283996	1960	-0.716712	4.78296e-33		269506	270760	1255	-0.864109	9.37616e-57		1027438	1029825	2388	-0.818378	1.32567e-51		835350	843910	8561	-0.843823	0
1088756	1091215	2460	-0.770615	1.82643e-46		1165804	1178127	12324	-0.854985	1.24097e-260		1293013	1294580	1568	-0.726326	2.47533e-27		279330	280164	835	-0.648256	8.00524e-24		1032214	1034601	2388	-0.713248	1.56751e-41		844338	845622	1285	-0.848436	5.15984e-60
1093676	1095725	2050	-0.767299	9.47245e-39		1178602	1197561	18960	-0.980821	0		1295757	1297324	1568	-0.81611	1.03346e-32		281002	282046	1045	-1.08132	5.32112e-68		1035000	1037387	2388	-0.865119	3.14375e-56		846478	850330	3853	-0.780672	1.18271e-152
1099416	1101465	2050	-0.748147	3.02701e-37		1198510	1202301	3792	-0.859022	3.58951e-82		1300069	1301636	1568	-0.805513	4.57392e-32		282464	284554	2091	-1.04297	1.03454e-126		1037786	1041765	3980	-0.844842	4.02742e-89		850758	853112	2355	-0.883269	4.45933e-116
1105976	1108025	2050	-0.860356	3.08005e-46		1202776	1210359	7584	-0.762498	2.1514e-134		1302029	1304772	2744	-0.717811	1.0947e-45		284972	285808	837	-0.845657	4.26271e-37		1042960	1044949	1990	-0.947391	4.48208e-54		853326	854182	857	-0.830768	3.27806e-39
1112946	1117045	4100	-0.71469	1.54152e-67		1210834	1225527	14694	-0.800586	1.38947e-279		1305165	1307516	2352	-0.690602	4.6933e-37		290198	291242	1045	-0.832941	8.39331e-45		1045348	1047735	2388	-0.798562	1.14524e-49		854610	863170	8561	-0.881772	0
1120326	1122375	2050	-0.824572	2.50882e-43		1226476	1230267	3792	-1.41976	4.61065e-167		1316141	1318884	2744	-0.794731	1.13916e-53		293750	295212	1463	-0.824476	5.87429e-61		1052910	1054501	1592	-0.739626	6.56967e-30		863384	864668	1285	-0.793215	1.41392e-53
1122786	1125655	2870	-0.68729	6.63632e-45		1235482	1239747	4266	-0.786826	2.34428e-80		1319277	1321236	1960	-0.794694	7.77039e-39		296676	298348	1673	-0.82474	1.93406e-69		1054900	1056491	1592	-0.948468	1.09142e-43		865310	867450	2141	-0.784416	2.18324e-86
1126066	1128525	2460	-0.725683	2.96668e-42		1241644	1247331	5688	-0.915735	5.92343e-135		1344757	1349068	4312	-0.786554	6.24004e-82		301484	302736	1253	-0.881943	1.08044e-58		1058880	1060869	1990	-0.765949	4.69489e-39		867664	874726	7063	-0.952263	0
1140826	1143285	2460	-0.79095	2.1169e-48		1247806	1251597	3792	-0.748183	3.98107e-66		1349853	1352988	3136	-0.748613	1.43688e-55		310052	311306	1255	-0.918691	9.79045e-63		1064054	1067237	3184	-0.778518	4.93843e-63		874940	878150	3211	-1.01151	3.6765e-197
1144516	1148615	4100	-0.855477	7.55579e-90		1255390	1257759	2370	-0.725224	5.55298e-40		1365141	1368276	3136	-0.776712	6.53013e-59		311724	314232	2509	-1.02738	4.48303e-148		1070422	1074799	4378	-0.847352	2.69059e-98		878364	881574	3211	-0.87236	2.74962e-154
1152716	1159275	6560	-0.800758	1.84468e-128		1258708	1273875	15168	-0.891572	0		1371413	1374156	2744	-0.796275	7.82366e-54		317158	317994	837	-1.18244	1.22648e-62		1075596	1078381	2786	-0.766318	5.16859e-54		882002	887138	5137	-0.853893	8.07405e-237
1162146	1166245	4100	-0.863706	3.42991e-91		1275772	1277667	1896	-0.907502	1.31465e-45		1378469	1380036	1568	-0.643323	1.37159e-22		323220	325100	1881	-0.862491	6.06889e-84		1085546	1087535	1990	-0.727947	4.80952e-36		889278	895912	6635	-0.866178	0
1169936	1171985	2050	-0.773147	3.26803e-39		1278616	1281933	3318	-0.846826	1.46655e-70		1396109	1397676	1568	-0.699831	8.6076e-26		340148	342028	1881	-0.878701	1.40137e-86		1088730	1091117	2388	-0.816685	1.94264e-51		896126	897196	1071	-0.972069	6.97747e-63
1174856	1179365	4510	-0.757678	1.98578e-81		1282882	1286673	3792	-0.907702	2.04142e-89		1405909	1407868	1960	-0.745857	3.48569e-35		344538	346208	1671	-0.963739	9.81244e-90		1091516	1093107	1592	-0.817288	6.51195e-35		897838	904686	6849	-0.8095	2.39388e-287
1181416	1183465	2050	-0.779856	9.60645e-40		1288096	1292835	4740	-0.896321	3.68412e-109		1414141	1416100	1960	-0.846968	7.90875e-43		350598	351642	1045	-1.19334	6.74077e-79		1093904	1096689	2786	-0.744526	1.37066e-51		904900	909822	4923	-0.935782	5.5871e-265
1188386	119045	2460	-0.856998	8.45769e-55		1293310	1299471	6162	-0.836788	5.3196e-127		1419237	1423548	4312	-0.774485	6.07801e-80		356868	357704	837	-0.773727	4.78311e-32		1099874	1101465	1592	-0.91928	1.04e-41		910678	912390	1713	-0.802943	2.57803e-72
1192076	1194535	2460	-0.721459	7.29479e-42		1299946	1308477	8532	-0.852857	2.22051e-180		1428645	1431388	2744	-0.798612	4.42751e-54		358122	360212	2091	-0.927877	5.3101e-105		1102660	1104649	1990	-0.859928	1.00484e-46		914102	919238	5137	-0.99817	1.84688e-307
1195766	1197405	1640	-0.765726	3.05785e-31		1309900	1312743	2844	-0.900034	1.13662e-66		1433741	1436092	2352	-0.718523	1.79634e-39		360422	361466	1045	-1.05749	1.05608e-65		1105048	1109425	4378	-0.830021	3.6707e-95		922020	938284	16265	-0.925365	0
1199456	1201915	2460	-0.800872	2.37063e-49		1313218	1315113	1896	-0.80503	5.00809e-38		1437269	1438836	1568	-0.666319	7.05975e-24		363766	364810	1045	-0.795647	1.59311e-41		1110222	1116987	6766	-0.819426	4.74867e-143		938712	939996	1285	-0.837733	9.47677e-59
1203556	1208065	4510	-0.715537	3.00258e-74		1316062	1331703	15642	-0.782348	1.15922e-286		1447461	1449420	1960	-0.771129	4.60086e-37		365228	366900	1673	-0.76667	2.22111e-61		1118978	1121365	2388	-0.702225	1.65647e-40		940210	943634	3425	-0.84819	8.99199e-157
1210936	1212985	2050	-0.696796	2.75386e-33		1332178	1334547	2370	-0.759787	4.96986e-43		1458437	1460788	2352	-0.797012	1.82926e-46		369200	370244	1045	-0.824582	4.62172e-44		1123356	1126141	2786	-0.73242	2.96086e-50		944062	948128	4067	-0.904168	5.02507e-207
1217496	1220775	3280	-0.82067	9.66852e-68		1335496	1338813	3318	-0.773064	3.47835e-61		1474901	1478820	3920	-0.741885	5.17055e-68		370872	371706	835	-0.952555	6.08283e-45		1128132	1130121	1990	-0.740966	4.54487e-37		948342	954976	6635	-0.837763	1.94982e-295
1221596	1224465	2870	-0.783209	2.62586e-55		1339762	1343553	3792	-0.771243	2.10887e-69		1493717	1495676	1960	-1.47043	4.40673e-92		374216	375050	835	-0.86284	2.47422e-38		1130520	1132111	1592	-0.782736	1.15277e-32		955404	959256	3853	-0.848975	2.16312e-176
1240866	1242915	2050	-0.843348	7.5242e-45		1344028	1354929	10902	-0.907169	4.40578e-253								375678	376514	837	-0.707057	1.42139e-27		1135296	1138081	2786	-0.934771	1.78571e-73		959898	968458	8561	-0.822836	0
1244966	1247015	2050	-0.749828	2.23594e-37		1355404	1358721	3318	-0.790699	2.11561e-63								376724	379858	3135	-0.985105	1.49559e-172		1140072	1148827	8756	-0.844416	1.56781e-193		968672	972096	3425	-0.898204	9.78729e-173
1259316	1265875	6560	-0.751138	6.25666e-116		1362040	1377681	15642	-0.840029	0								380904	383202	2299	-1.00174	1.54047e-130		1155992	1158777	2786	-0.771901	1.22532e-54		974236	979372	5137	-0.932691	6.92166e-275
1268746	1272025	3280	-0.721946	2.75181e-55		1378630	1402803	24174	-0.849301	0								383830	387590	3761	-0.822633	3.70633e-153		1163952	1165543	1592	-0.903556	1.19637e-40		979800	986862	7063	-0.90589	0
1274076	1277765	3690	-0.874472	7.53991e-84		1403278	1413231	9954	-0.850689	2.93508e-209								388428	389472	1045	-0.780831	3.05095e-40		1167932	1171115	3184	-0.775789	1.10648e-62		987076	991356	4281	-0.946072	6.33837e-235
1278586	1281045	2460	-0.695947	1.59344e-39		1413706	1415601	1896	-0.790358	5.79548e-37								392398	393442	1045	-0.663467	1.48224e-30		1171912	1175095	3184	-0.809343	5.08301e-67		992640	1005908	13269	-0.939772	0
1287606	1289245	1640	-0.695456	6.99948e-27		1419868	1426029	6162	-0.784951	8.89662e-115								394070	395114	1045	-1.13959	1.18297e-73		1176688	1178677	1990	-0.840617	3.98656e-45		1006978	1013826	6849	-0.954737	0
1290066	1292935	2870	-0.700107	2.91341e-46		1426978	1430769	3792	-0.801924	8.14769e-74								396160	396996	837	-0.888785	3.2173e-40		1179872	1185841	5970	-0.836411	1.25902e-130		1015110	1023670	8561	-0.964997	0
1297446	1305235	7790	-0.795535	1.37366e-150		1431718	1436457	4740	-0.798065	4.24442e-91								399714	400548	835	-1.03719	2.29752e-51		1186240	1189025	2786	-0.887435	6.7048e-68		1024526	1029876	5351	-0.986537	0
1306876	1308925	2050	-0.698083	2.19887e-33		1443094	1444989	1896	-0.805578	4.56912e-38								401176	402012	837	-0.653978	3.5247e-24		1189424	1191015	1592	-0.747803	1.99251e-30		1030090	1033086	2997	-0.819249	1.63659e-129
1312616	1314665	2050	-0.71838	6.16523e-35		1445938	1449729	3792	-0.846217	2.7774e-80								402640	403474	835	-0.779559	1.89846e-32		1202558	1204945	2388	-0.853377	4.63754e-55		1033514	1034370	857	-0.966242	3.49949e-50
1323686	1325735	2050	-0.863638	1.65918e-46		1450678	1467267	16590	-0.791696	0								405148	406192	1045	-1.15667	2.56279e-75		1210916	1220467	9552	-0.791477	3.1115e-190		1034584	1037152	2569	-0.894614	3.45461e-129
1338036	1340495	2460	-0.625627	2.81647e-33		1468216	1470111	1896	-0.966566	4.53949e-50								407446	408282	837	-0.79648	1.27504e-33		1220866	1224049	3184	-0.837548	1.03136e-70		1037366	1040790	3425	-0.993605	3.72684e-204
1345826	1349925	4100	-0.798603	1.13909e-80		1472482	1479117	6636	-0.8037	3.49176e-128								409118	410998	1881	-0.841803	1.30983e-80		1236786	1241163	4378	-0.81324	3.81191e-92		1041218	1042716	1499	-0.731252	4.25701e-54
1350746	1352795	2050	-0.859758	3.44723e-46		1483384	1491441	8058	-0.81546	7.62963e-159								411418	413506	2089	-0.812307	3.81874e-84		1242358	1244745	2388	-0.801407	6.05155e-50		1042930	1043786	857	-0.876194	8.18206e-43
1353206	1354845	1640	-0.770846	1.45042e-31														413716	414760	1045	-0.89278	3.36616e-50		1245940	1247531	1592	-0.897937	2.85739e-40		1044428	1047852	3425	-0.890215	3.68987e-170
1365506	1367145	1640	-0.775972	6.86251e-32														415388	417060	1673	-1.19517	2.31041e-125		1251910	1255093	3184	-0.90102	3.73967e-79		1048066	1050206	2141	-0.981118	9.45627e-126
1373706	1375755	2050	-0.75539	8.19729e-38														417478	418314	837	-0.921903	1.17211e-42		1255492	1261063	5572	-0.898381	1.90975e-136		1051276	1058124	6849	-0.857447	0
1379036	1380675	1640	-0.803373	1.22088e-33														418524	419568	1045	-0.9163	2.31976e-52		1262656	1265839	3184	-0.853222	8.80501e-73		1058338	1061334	2997	-0.843239	4.58729e-136
1382316	1384365	2050	-0.702718	9.75906e-34														420196	422494	2299	-1.05919	1.32734e-142		1268626	1271411	2786	-0.727678	9.81144e-50		1061548	1066898	5351	-0.914948	3.38134e-277
1390926	1394205	3280	-0.750111	8.85134e-59														425002	433362	8361	-1.08058	0		1272606	1275391	2786	-0.861444	7.20023e-65		1067112	1069466	2355	-0.80455	4.62565e-99
1398306	1399945	1640	-0.773465	9.89825e-32														434198	437750	3553	-0.930331	7.10235e-178		1276188	1277779	1592	-0.784443	8.94176e-33		1069680	1080166	10487	-0.940591	0
1406916	1410605	3690	-0.724438	2.57636e-62														442350	443602	1253	-0.77656	1.68771e-47		1299670	1306037	6368	-0.740628	1.54819e-114		1081022	1082306	1285	-0.820566	9.73216e-57
1414296	1416755	2460	-0.90276	2.58102e-59														443812	445066	1255	-0.750471	7.76904e-45		1307232	1308823	1592	-0.689728	8.4806e-27		1082520	1087870	5351	-1.06116	0
1417576	1420445	2870	-0.71509	7.30736e-48														699210	700046	837	-1.23147	1.78873e-66		1311212	1312803	1592	-0.682609	2.31504e-26		1088726	1091294	2569	-0.962995	5.6117e-146
1421676	1424955	3280	-0.969592	2.25504e-87														700256	701926	1671	-1.41348	2.39182e-159		1315590	1319569	3980	-0.764314	4.6947e-76		1091508	1098356	6849	-0.932101	0
1425776	1428235	2460	-0.72224	6.17721e-42														770480	771732	1253	-0.805651	1.59833e-50		1338276	1341459	3184	-0.748098	3.74246e-59		1099426	1103278	3853	-0.877817	1.07296e-186
1430286	1431925	1640	-0.735979	2.24446e-29														775078	776122	1045	-1.28666	5.09997e-88		1346236	1348225	1990	-0.76767	3.41857e-39		1103492	1112908	9417	-0.994235	0
1459396	1463905	4510	-0.784224	4.96218e-86														776332	777794	1463	-0.84413	2.1203e-63		1349420	1354195	4776	-0.84886	2.35335e-107		1113336	1116118	2783	-0.942158	2.22536e-152
1468416	1470465	2050	-0.864278	1.47026e-46														778212	781556	3345	-0.876079	1.23391e-151		1359768	1361757	1990	-0.672917	8.45118e-32		1116760	1128102	11343	-0.932291	0
1473746	1476615	2870	-0.740276	1.38626e-50														784274	788244	3971	-0.82714	4.6142e-163		1362554	1364543	1990	-0.752072	5.99562e-38		1129386	1130242	857	-0.853198	5.59045e-41
1477436	1480715	3280	-0.674776	1.45157e-49														795350	796394	1045	-0.965321	6.26444e-57		1365340	1367329	1990	-0.802685	5.10677e-42		1130456	1133452	2997	-0.884822	1.25689e-147
1488506	1490145	1640	-0.789017	1.01394e-32														797440	799320	1881	-0.84486	4.23414e-81		1367728	1370911	3184	-0.711886	1.29097e-54		1134308	1137304	2997	-0.767386	1.12404e-115
																		802038	804336	2299	-1.05613	5.86406e-142		1375688	1377279	1592	-0.733557	1.58739e-29		1137518	1138802	1285	-0.721308	1.54336e-45
																		804756	805800	1045	-0.716872	7.4701e-35		1378474	1382055	3582	-0.723253	8.32406e-63		1139230	1140514	1285	-0.678976	5.14526e-41
																		806010	808516	2507	-0.932817	1.04639e-126		1384046	1386831	2786	-0.790055	1.10721e-56		1140728	1142868	2141	-0.954652	2.97264e-120
																		808726	811860	3135	-0.883565	2.5478e-144		1390812	1394393	3582	-0.739547	4.19149e-65		1143296	1149930	6635	-0.872759	0
																		813534	814786	1253	-0.74502	2.75842e-44		1395190	1397577	2388	-0.941644	6.09847e-64		1150358	1151856	1499	-0.886663	4.83816e-75
																		814996	820848	5853	-1.03806	0		1399966	1402353	2388	-0.763146	3.01089e-46		1152070	1158704	6635	-0.955224	0
																		822730	824192	1463	-1.04931	3.92203e-90		1402752	1404741	1990	-0.714544	5.36031e-35		1159560	1160416	857	-1.10083	1.34029e-61
																		825028	827326	2299	-0.848494	2.06908e-99		1405140	1407527	2388	-0.863718	4.33605e-56		1161058	1165552	4495	-0.910717	2.20319e-231
																		827746	830462	2717	-0.900244	2.68205e-129		1410314	1411905	1592	-0.718115	1.47821e-28		1165766	1166622	857	-0.818793	2.82181e-38
																		831298	832134	837	-0.896158	9.27819e-41		1413896	1417079	3184	-0.848362	3.86756e-72		1166836	1173256	6421	-0.967927	0
																		832552	833806	1255	-0.787651	1.20514e-48		1421060	1423447	2388	-0.925781	2.48725e-62		1174754	1179248	4495	-0.895302	7.78666e-225
																		835688	837150	1463	-0.744283	2.76462e-51		1424244	1427427	3184	-0.739705	4.29596e-58		1179890	1182886	2997	-0.822924	1.6448e-130
																		837360	839030	1671	-0.757329	4.1215e-60		1432204	1434193	1990	-0.773127	1.24877e-39		1183742	1187380	3639	-0.936365	1.30909e-196
																		839240	843838	4599	-1.01341	6.88923e-264		1450114	1451705	1592	-0.723241	7.06302e-29		1187808	1192730	4923	-0.939117	1.49032e-266
																		844256	848436	4181	-0.893062	3.35378e-195		1456084	1459665	3582	-0.83753	2.57671e-79		1193372	1194442	1071	-0.892141	1.11821e-54
																		848854	851780	2927	-0.927118	5.17106e-146		1474392	1477177	2786	-0.821694	2.7744e-60		1194656	1197224	2569	-0.775791	2.52475e-101
																		855124	856586	1463	-0.817704	4.02191e-60								1197438	1206212	8775	-0.893583	0
																		857424	858468	1045	-0.809529	9.77678e-43								1207068	1220764	13697	-0.951535	0
																		858886	859722	837	-0.696208	7.23216e-27								1220978	1224830	3853	-0.909885	2.52163e-198
																		860140	862438	2299	-0.826817	3.55956e-95								1228254	1234460	6207	-0.895817	0
																		865574	868082	2509	-0.939468	3.45198e-128								1234888	1249654	14767	-0.950735	0
																		868500	869336	837	-0.765946	1.63224e-31								1249868	1250724	857	-1.18509	5.95125e-69
																		870382	875396	5015	-1.1047	0								1251366	1253292	1927	-0.962015	8.50686e-110
																		875606	77696	2091	-0.954291	6.46793e-110								1254148	1266132	11985	-0.954047	0
																		879578	880830	1253	-1.11992	1.03149e-85								1266774	1268700	1927	-0.875834	5.50726e-94
																		881876	883966	2091	-0.895396	5.01412e-99								1269128	1271696	2569	-0.869211	4.45452e-123
																		884384	887518	3135	-0.9729	4.18578e-169								1272552	1275120	2569	-0.87134	1.37919e-123
																		889192	893162	3971	-1.13413	2.54925e-272								1275334	1277902	2569	-0.844579	3.15831e-117
																		895044	895878	835	-0.803177	4.34398e-34								1278116	1284964	6849	-0.848667	0
																		896298	897760	1463	-1.12723	1.13392e-100								1285178	1286462	1285	-0.857755	4.03726e-61
																		900060	902148	2089	-1.01181	9.1907e-121								1286676	1291170	4495	-0.828056	7.65721e-197
																		902358	903612	1255	-0.860624	2.23277e-56								1292240	1295878	3639	-0.93603	1.71292e-196
																		905494	906328	835	-0.822902	1.77782e-35								1297376	1311072	13697	-0.895912	0
																		906748	908000	1253	-1.10075	1.75614e-83								1311500	1329690	18191	-0.8577	0
																		911136	912390	1255	-1.39832	2.94884e-118								1330332	1331616	1285	-1.09708	5.57413e-91
																		914062	915106	1045	-1.33811	4.92328e-93								1332044	1333114	1071	-0.775639	2.84415e-43
																		917616	919078	1463	-0.927297	5.35546e-74								1333328	1334612	1285	-0.845095	1.28211e-59
																		922214	923466	1253	-0.74728	1.63229e-44								1336110	1337394	1285	-0.763907	3.00017e-50
																		924930	927646	2717	-1.05842	5.71067e-168								1339320	1340604	1285	-1.01843	6.35415e-81
																		928692	929528	837	-0.652439	4.39703e-24								1340818	1341674	857	-0.916185	4.72181e-46
																		932036	934544	2509	-0.959478	1.14475e-132								1341888	1343386	1499	-0.800555	3.47e-63
																		934754	937260	2507	-0.804622	5.59152e-99								1343600	1356654	13055	-0.910221	0
																		937470	939350	1881	-0.928178	9.58269e-95								1357296	1358152	857	-0.733878	7.5365e-32
																		944368	945202	835	-0.662223	1.07242e-24								1360292	1363074	2783	-0.835106	2.04314e-124
																		946040	947502	1463	-0.820376	1.8843e-60								1363502	1367782	4281	-0.961385	3.00462e-241
																		949384	950636	1253	-1.14536	1.10925e-88								1368852	1377840	8989	-0.959667	0
																		953564	954398	835	-0.733441	2.56352e-29								1378268	1382120	3853	-0.921312	1.64918e-202
																		957744	958996	1253	-1.05841	1.4112e-78								1382762	1398598	15837	-0.911167	0
																		959834	960668	835	-0.954012	4.73003e-45								1400096	1400952	857	-0.737114	4.35836e-32
																		963386	964430	1045	-0.820141	1.14019e-43								1401166	1411438	10273	-0.861409	0
																		966104	967566	1463	-0.856719	5.60438e-65								1411652	1418714	7063	-0.848029	0
																		969866	970700	835	-0.856785	6.76506e-38								1418928	1426204	7277	-0.886475	0
																		973628	975298	1671	-1.00756	2.35134e-96								1426632	1429628	2997	-0.887335	2.4714e-148
																		977390	978642	1253	-1.21508	7.60024e-97								1430056	1441184	11129	-0.833468	0
																		981778	982614	837	-0.675627	1.52004e-25								1441612	1445250	3639	-0.847478	3.32304e-166
																		983242	984286	1045	-0.93819	2.16403e-54								1445892	1449316	3425	-0.907137	1.25694e-175
																		987212	988048	837	-0.988209	1.24945e-47								1450386	1456164	5779	-0.854771	1.26979e-266
																		1000798	1001842	1045	-0.833614	7.31329e-45								1456378	1458090	1713	-0.921721	3.54203e-91
																		1004142	1004976	835	-0.825441	1.17525e-35								1458304	1461300	2997	-0.930277	1.57011e-160
																		1007904	1008738	835	-0.782975	1.10314e-32								1461728	1468148	6421	-0.814787	1.40302e-272
																		1011874	1013128	1255	-1.14089	3.6953e-88								1468362	1476066	7705	-0.80078	0
																		1015010	1015844	835	-0.791417	2.86893e-33								1476494	1479276	2783	-0.841036	6.31332e-126
																		1018354	1019398	1045	-0.97485	7.94332e-58								1479704	1480560	857	-0.836573	1.14841e-39
																		1020652	1021488	837	-1.05553	8.93771e-53								1480988	1481844	857	-1.07441	2.48896e-59
																		1021698	1022532	835	-0.890469	2.42256e-40								1483770	1486766	2997	-0.872177	4.37956e-144
																		1033610	1034864	1255	-0.710556	7.38712e-41								1487194	1493186	5993	-0.790823	1.07584e-241
																		1038208	1039670	1463	-0.987388	7.13246e-82
																		1041552	1042388	837	-1.07211	4.70559e-54
																		1043642	1045732	2091	-0.742584	3.38119e-72
																		1048450	1052210	3761	-0.99344	1.76323e-209
																		1054928	1056600	1673	-1.07293	2.28089e-106
																		1064752	1065796	1045	-0.976275	5.82988e-58
																		1067468	1068304	837	-0.716269	3.53119e-28
																		1069976	1070812	837	-0.801616	5.5849e-34
																		1073738	1074574	837	-1.08226	7.72625e-55
																		1081054	1082098	1045	-1.11447	3.2741e-71
																		1083980	1085232	1253	-0.829083	5.36426e-53
																		1086696	1087950	1255	-1.01671	8.73838e-74
																		1088996	1090248	1253	-0.951025	2.42493e-66
																		1095892	1096936	1045	-0.771533	1.91792e-39
																		1100908	1101952	1045	-0.757189	3.19817e-38
																		1115956	1116792	837	-0.874206	3.71543e-39
																		1120346	1121180	835	-0.939384	5.87426e-44
																		1122018	1122852	835	-0.778752	2.15778e-32
																		1127034	1128078	1045	-0.760701	1.60996e-38
																		1130378	1131422	1045	-0.83673	3.86394e-45
																		1132676	1133512	837	-0.876014	2.74547e-39
																		1133930	1134974	1045	-1.00686	7.38771e-61
																		1135184	1137274	2091	-0.960966	3.64516e-111
																		1141664	1142498	835	-0.762569	2.77509e-31
																		1143544	1147724	4181	-0.907678	1.50969e-200
																		1148142	1148978	837	-0.834669	2.59696e-36
																		1152740	1153576	837	-0.915871	3.27722e-42
																		1153786	1155456	1671	-0.949438	1.35792e-87
																		1156920	1158174	1255	-1.04864	1.8892e-77
																		1162146	1164652	2507	-0.938711	5.09169e-128
																		1170088	1170922	835	-0.69789	5.62468e-27
																		1173640	1174476	837	-0.76349	2.40131e-31
																		1175104	1175938	835	-1.07373	3.52686e-54
																		1177612	1178446	835	-0.905511	1.90583e-41
																		1178656	1180954	2299	-1.03666	7.46118e-138
																		1181582	1182626	1045	-0.907899	1.38032e-51
																		1184090	1185552	1463	-0.887771	6.52629e-69
																		1186598	1187852	1255	-1.09818	3.48907e-83
																		1190570	1191614	1045	-0.797859	1.02283e-41
																		1191824	1194540	2717	-1.04138	1.00405e-163
																		1196422	1197466	1045	-1.12844	1.43672e-72
																		1200392	1201228	837	-0.883089	8.38337e-40
																		1203736	1205198	1463	-0.710099	2.53244e-47
																		1214186	1215022	837	-0.81452	6.94409e-35
																		1216486	1217948	1463	-0.745553	1.96124e-51
																		1218366	1220456	2091	-0.717631	4.61719e-68
																		1220666	1222336	1671	-1.05218	3.56845e-103
																		1222756	1223800	1045	-0.792191	3.17984e-41
																		1224218	1225054	837	-0.826522	9.85133e-36
																		1226936	1227770	835	-5.30733	4.36516e-216
																		1229652	1231950	2299	-1.19889	2.04528e-172
																		1232788	1234458	1671	-0.82099	6.54089e-69
																		1234878	1237594	2717	-0.902505	7.76933e-130
																		1240938	1241982	1045	-0.754446	5.46028e-38
																		1242192	1243864	1673	-0.936418	1.18349e-85
																		1245118	1245954	837	-1.04859	3.05837e-52
																		1246164	1247208	1045	-0.816022	2.62953e-43
																		1247626	1248880	1255	-0.813014	2.68998e-51
																		1249298	1250760	1463	-0.922739	2.08661e-73
																		1255986	1257030	1045	-0.740098	8.81324e-37
																		1258912	1260166	1255	-1.15344	1.26266e-89
																		1263510	1265808	2299	-0.900065	1.12931e-109
																		1272498	1274168	1671	-1.0213	1.90041e-98
																		1279186	1281066	1881	-0.79436	4.19561e-73
																		1281484	1282738	1255	-0.813661	2.29961e-51
																		1283156	1284200	1045	-0.892427	3.62648e-50
																		1286710	1289844	3135	-0.853055	4.55509e-136
																		1293398	1294232	835	-0.775502	3.61184e-32
																		1296114	1297158	1045	-0.99492	1.00571e-59
																		1298414	1299458	1045	-1.03421	1.81109e-63
																		1300086	1301548	1463	-0.820455	1.84272e-60
																		1302802	1307400	4599	-0.911772	4.78851e-222
																		1310118	1310952	835	-1.09613	6.51362e-56
																		1311998	1313460	1463	-0.72932	1.54411e-49
																		1314506	1316178	1673	-0.854607	1.08194e-73
																		1317850	1318894	1045	-0.89782	1.1633e-50
																		1319940	1321402	1463	-0.838103	1.19725e-62
																		1322448	1323910	1463	-1.00934	8.71312e-85
																		1324330	1325164	835	-0.960153	1.63663e-45
																		1333316	1334152	837	-0.872176	5.21651e-39
																		1334780	1335614	835	-0.778841	2.1277e-32
																		1342094	1342930	837	-0.695562	7.96312e-27
																		1346274	1347528	1255	-1.05312	5.75493e-78
																		1347738	1348572	835	-0.904686	2.19197e-41
																		1349618	1350454	837	-1.0152	1.10559e-49
																		1351290	1353588	2299	-0.789948	4.33326e-88
																		1357352	1358186	835	-1.03681	2.45561e-51
																		1362994	1364456	1463	-1.04876	4.65489e-90
																		1364876	1366964	2089	-0.856085	6.5923e-92
																		1367384	1368218	835	-0.877113	2.28412e-39
																		1368638	1369890	1253	-1.14723	6.70877e-89
																		1371564	1373026	1463	-0.943223	4.54172e-76
																		1373444	1374280	837	-0.719381	2.20101e-28
																		1374490	1376370	1881	-0.942281	4.21096e-97
																		1378042	1380132	2091	-0.907114	3.57895e-101
																		1380342	1381386	1045	-1.09006	7.60209e-69
																		1382850	1384730	1881	-0.933012	1.496e-95
																		1386820	1388282	1463	-0.867115	2.74124e-66
																		1388492	1390582	2091	-0.27209	5.65336e-86
																		1392882	1394344	1463	-0.938341	1.96599e-75
																		1394762	1395598	837	-0.693488	1.08497e-26
																		1396434	1397270	837	-0.721366	1.62686e-28
																		1400196	1402286	2091	-0.898721	1.23645e-99
																		1410646	1411482	837	-0.905004	2.07691e-41
																		1414618	1416498	1881	-0.920703	1.68179e-93
																		1417334	1418378	1045	-0.933747	5.60652e-54
																		1419424	1420260	837	-0.887775	3.8133e-40
																		1420678	1421514	837	-1.17145	8.86212e-62
																		1421932	1423394	1463	-0.804023	1.91609e-58
																		1423814	1425694	1881	-0.944324	1.91402e-97
																		1426740	1427784	1045	-0.859181	3.7741e-47
																		1430292	1431754	1463	-0.843508	2.53581e-63
																		1432800	1434680	1881	-0.82245	1.59759e-77
																		1434890	1435726	837	-0.942164	3.64264e-44
																		1436562	1437398	837	-0.919157	1.87215e-42
																		1437608	1438860	1253	-1.07205	3.74062e-80
																		1439280	1441578	2299	-0.909003	1.77697e-111
																		1453282	1455790	2509	-0.822879	8.09977e-103
																		1456208	1457044	837	-0.962383	1.11263e-45
																		1457254	1459760	2507	-0.946918	7.48076e-130
																		1460388	1461432	1045	-0.702578	1.10328e-33
																		1462270	1464776	2507	-0.786741	2.9305e-95
																		1467912	1469584	1673	-0.904513	6.13161e-81
																		1474600	1475854	1255	-0.710354	7.73333e-41
																		1476272	1479406	3135	-0.839332	2.13652e-132
																		1479616	1480660	1045	-1.13263	5.61581e-73
																		1481916	1482960	1045	-0.799082	8.00389e-42
																		1483170	1485468	2299	-1.02669	9.27639e-136
																		1486304	1490692	4389	-0.985219	8.80993e-241
																		1491530	1492782	1253	-0.798448	9.06619e-50
																		1494874	1495918	1045	-0.695765	3.93764e-33
[truncated: 138 more columns]
